# Supplementary material for: Allopreening in birds is associated with parental cooperation over offspring care and stable pair bonds across years
Source: Behav Ecol. 2017 Jun 9;28(4):1142–8. doi: 10.1093/beheco/arx078 (PMC5873249; doi:10.1093/beheco/arx078)
Supplement: Kenny_ESM_PhylogeneticTrees [file arx078_suppl_kenny_esm_phylogenetictrees.txt]

#NEXUS

[Tree distribution from: The global diversity of birds in space and time; W. Jetz, G. H. Thomas, J. B. Joy, K. Hartmann, A. O. Mooers doi:10.1038/nature11631]
[Subsampled and pruned from birdtree.org on 07/04/2016 06:54:59 ]
[Data: "Hackett All Species" (see Jetz et al. 2012 supplement for details)]

BEGIN TREES;
	TREE tree_3137 = ((Struthio_camelus:58.475296,(Dromaius_novaehollandiae:36.113495,Apteryx_australis:36.113491):22.361805):45.435600,((((((Colinus_virginianus:6.025732,Callipepla_californica:6.025732):21.054041,((Pavo_cristatus:18.692148,(Coturnix_chinensis:14.863234,Alectoris_chukar:14.863234):3.828914):0.841419,(((((Dendragapus_canadensis:5.424902,(Tetrao_tetrix:4.116385,Tetrao_urogallus:4.116385):1.308517):1.157841,(Centrocercus_urophasianus:5.129417,Tympanuchus_cupido:5.129417):1.453326):0.304413,(Lagopus_lagopus:5.619658,Lagopus_leucura:5.619658):1.267499):6.971121,Meleagris_gallopavo:13.858277):1.117172,(((Chrysolophus_pictus:7.574603,Phasianus_colchicus:7.574603):2.354080,Syrmaticus_humiae:9.928683):2.690289,Perdix_perdix:12.618973):2.356477):4.558117):7.546206):22.189688,(Ortalis_vetula:9.821117,Oreophasis_derbianus:9.821117):39.448345):6.790751,Alectura_lathami:56.060211):15.524426,((Dendrocygna_autumnalis:18.458189,Dendrocygna_bicolor:18.458189):20.531603,((((Cygnus_cygnus:1.542753,Cygnus_columbianus:1.542753):15.458571,(Cygnus_olor:11.131145,Cygnus_atratus:11.131145):5.870179):3.943750,((Chen_caerulescens:2.849219,(Anser_albifrons:2.557611,(Anser_brachyrhynchus:0.877936,Anser_anser:0.877936):1.679675):0.291608):11.972849,(Branta_bernicla:9.953215,(Branta_leucopsis:2.516344,(Branta_canadensis:2.238718,Branta_sandvicensis:2.238718):0.277627):7.436871):4.868853):6.123007):12.783722,(((Hymenolaimus_malacorhynchos:13.893388,(((Aythya_valisineria:2.447168,(Aythya_collaris:0.999704,Aythya_americana:0.999704):1.447465):0.476925,Aythya_marila:2.924093):10.725420,(Aix_sponsa:13.012575,(Tadorna_cana:11.200404,Chloephaga_picta:11.200404):1.812170):0.636938):0.243875):0.641796,(((Histrionicus_histrionicus:12.815538,(Polysticta_stelleri:7.209499,Somateria_mollissima:7.209499):5.606040):0.054660,(Bucephala_clangula:2.711734,Bucephala_islandica:2.711734):10.158464):1.382035,Chenonetta_jubata:14.252234):0.282950):0.485109,(Anas_discors:9.566549,((((Anas_acuta:2.068496,Anas_bahamensis:2.068496):3.444586,(Anas_crecca:5.406164,Anas_gracilis:5.406164):0.106918):0.108259,((Anas_laysanensis:0.859105,(Anas_superciliosa:0.847846,(Anas_platyrhynchos:0.661202,(Anas_rubripes:0.416304,Anas_fulvigula:0.416304):0.244898):0.186644):0.011259):1.295756,Anas_sparsa:2.154861):3.466479):2.088620,(Anas_strepera:3.702431,(Anas_americana:2.249328,Anas_penelope:2.249328):1.453103):4.007530):1.856589):5.453742):18.708504):5.260996):32.594845):20.636311,(((((((Turnix_varius:27.408627,Turnix_sylvaticus:27.408627):28.475418,((((Sterna_hirundo:8.507915,Sterna_caspia:8.507916):10.802146,(((Larus_delawarensis:1.289754,((Larus_occidentalis:1.029894,(((Larus_californicus:0.480623,Larus_glaucescens:0.480623):0.049404,Larus_fuscus:0.530026):0.223861,Larus_argentatus:0.753887):0.276006):0.213032,Larus_canus:1.242926):0.046828):2.758327,(Larus_ridibundus:0.733632,Larus_novaehollandiae:0.733632):3.314449):1.800335,Rissa_tridactyla:5.848416):13.461646):1.589277,((Stercorarius_parasiticus:6.892605,(Catharacta_skua:0.685767,Catharacta_maccormicki:0.685767):6.206837):12.763011,((Fratercula_arctica:15.696520,((Aethia_cristatella:5.497449,Aethia_pusilla:5.497450):1.316611,Ptychoramphus_aleuticus:6.814061):8.882460):1.339848,(Cepphus_grylle:14.342489,Uria_aalge:14.342489):2.693880):2.619246):1.243724):3.796122,Glareola_pratincola:24.695461):31.188585):4.683000,((Rostratula_benghalensis:45.353596,((Jacana_spinosa:1.523522,Jacana_jacana:1.523522):32.305191,Metopidius_indicus:33.828716):11.524882):9.381290,((Bartramia_longicauda:28.794828,((Numenius_americanus:8.467413,Numenius_arquata:8.467413):5.739648,Numenius_phaeopus:14.207062):14.587768):11.113463,(((((Scolopax_minor:8.020088,Scolopax_rusticola:8.020088):19.810354,((Gallinago_media:15.322509,Gallinago_gallinago:15.322510):1.501316,Coenocorypha_aucklandica:16.823826):11.006617):6.579446,((((Phalaropus_lobatus:5.754161,Phalaropus_fulicarius:5.754161):11.640172,Steganopus_tricolor:17.394333):11.455599,(Tringa_flavipes:17.111820,(Tringa_totanus:14.578804,Tringa_nebularia:14.578804):2.533016):11.738111):0.538554,(Actitis_hypoleucos:15.397046,Actitis_macularius:15.397046):13.991439):5.021403):0.654677,((Arenaria_interpres:10.138483,Arenaria_melanocephala:10.138483):19.292980,(((((((Calidris_ptilocnemis:2.861871,Calidris_maritima:2.861871):7.934215,Calidris_alpina:10.796086):2.303404,(Calidris_mauri:5.310348,Calidris_pusilla:5.310348):7.789142):2.912695,((Calidris_fuscicollis:8.554700,Calidris_minutilla:8.554700):3.241312,Calidris_alba:11.796013):4.216172):1.279692,(Calidris_himantopus:14.750286,(Calidris_bairdii:5.646228,Tryngites_subruficollis:5.646228):9.104058):2.541591):1.532806,Calidris_temminckii:18.824682):3.576560,Calidris_canutus:22.401241):7.030220):5.633103):2.188172,Limosa_limosa:37.252735):2.655556):14.826595):5.832158):6.578573,((((((Vanellus_senegallus:23.989517,(Vanellus_vanellus:23.100029,Vanellus_miles:23.100029):0.889488):13.107738,(Charadrius_bicinctus:18.551088,(Charadrius_montanus:16.931097,Charadrius_alexandrinus:16.931097):1.619992):18.546167):3.795384,((Charadrius_dubius:25.886219,((Charadrius_semipalmatus:16.616928,Charadrius_vociferus:16.616928):2.077039,(Charadrius_hiaticula:15.826153,Charadrius_melodus:15.826153):2.867815):7.192251):5.391553,Eudromias_morinellus:31.277771):9.614868):6.624190,((Recurvirostra_americana:25.287836,Himantopus_mexicanus:25.287836):5.741773,((Haematopus_palliatus:12.086937,Haematopus_longirostris:12.086937):3.198282,Haematopus_ostralegus:15.285217):15.744390):16.487221):4.299973,(((Pluvialis_dominica:4.303204,Pluvialis_apricaria:4.303204):0.039349,Pluvialis_fulva:4.342553):6.039321,Pluvialis_squatarola:10.381874):41.434929):12.999898,(Chionis_minor:59.796524,Burhinus_oedicnemus:59.796528):5.020175):2.328919):16.158451,((((Falco_peregrinus:11.604238,(Falco_columbarius:9.463162,Falco_eleonorae:9.463162):2.141076):2.242432,((Falco_rupicoloides:4.410952,Falco_tinnunculus:4.410952):3.819689,Falco_naumanni:8.230640):5.616030):64.785843,((((((Melopsittacus_undulatus:31.123199,Platycercus_elegans:31.123199):1.022182,Eclectus_roratus:32.145382):1.826214,(Forpus_passerinus:25.748129,Cyanoliseus_patagonus:25.748129):8.223467):6.914516,(Calyptorhynchus_funereus:25.773563,(((Cacatua_pastinator:10.879206,(Cacatua_leadbeateri:7.642431,Cacatua_tenuirostris:7.642431):3.236775):3.010212,Cacatua_roseicapilla:13.889418):9.522242,Nymphicus_hollandicus:23.411659):2.361903):15.112549):15.315026,(Nestor_notabilis:3.185343,Nestor_meridionalis:3.185343):53.015793):20.525314,(Acanthisitta_chloris:69.900421,((((Rupicola_rupicola:27.364574,(((Manacus_manacus:7.751717,Pipra_mentalis:7.751717):1.051779,Lepidothrix_coronata:8.803495):2.344181,Chiroxiphia_lanceolata:11.147676):16.216896):1.032951,(Sayornis_nigricans:8.175142,Empidonax_traillii:8.175143):20.222382):17.310276,Cercomacra_tyrannina:45.707802):19.394640,(Menura_novaehollandiae:60.749069,(((Ailuroedus_melanotis:30.908722,Ptilonorhynchus_violaceus:30.908722):20.006433,Cormobates_leucophaea:50.915154):7.063455,(((Amytornis_striatus:34.887226,(Stipiturus_malachurus:26.940468,(((Malurus_cyaneus:11.540833,Malurus_splendens:11.540833):2.852751,Malurus_lamberti:14.393584):4.025535,Malurus_leucopterus:18.419121):8.521349):7.946756):9.037990,((Acanthorhynchus_tenuirostris:27.182865,(Manorina_melanocephala:7.486797,Manorina_melanophrys:7.486797):19.696068):5.887738,(Chthonicola_sagittatus:16.451643,Sericornis_frontalis:16.451643):16.618961):10.854609):9.706250,((Pomatostomus_temporalis:42.279785,Orthonyx_spaldingii:42.279785):10.607869,((((((Vireo_olivaceus:14.335406,(Vireo_solitarius:11.167776,Vireo_bellii:11.167776):3.167630):13.093179,Oriolus_oriolus:27.428585):12.178965,(((Lanius_collurio:10.960178,Lanius_minor:10.960178):24.089659,((Pyrrhocorax_pyrrhocorax:13.040938,Pyrrhocorax_graculus:13.040938):17.271122,(((Cyanocorax_morio:19.557972,(Gymnorhinus_cyanocephalus:13.146955,(Aphelocoma_coerulescens:8.781265,Aphelocoma_ultramarina:8.781264):4.365691):6.411017):5.264013,(Garrulus_glandarius:22.423340,((Pica_pica:3.055069,Pica_nuttalli:3.055069):18.431007,((Corvus_mellori:3.055868,Corvus_monedula:3.055868):10.635241,(((Corvus_corone:4.222605,Corvus_brachyrhynchos:4.222605):5.045904,Corvus_coronoides:9.268509):0.449889,Corvus_frugilegus:9.718398):3.972711):7.794967):0.937263):2.398646):1.536859,(Perisoreus_infaustus:16.360739,Perisoreus_canadensis:16.360739):9.998105):3.953216):4.737778):0.514049,((Struthidea_cinerea:21.118282,Corcorax_melanorhamphos:21.118282):12.424668,((Manucodia_keraudrenii:27.973843,Ptiloris_victoriae:27.973843):4.201705,Grallina_cyanoleuca:32.175549):1.367403):2.020936):4.043663):2.745757,Pachycephala_rufiventris:42.353302):0.808316,Gymnorhina_tibicen:43.161625):7.579632,(((Petroica_multicolor:4.136086,Petroica_phoenicea:4.136086):8.301934,Petroica_australis:12.438022):36.090904,(((Remiz_pendulinus:38.928726,(Parus_caeruleus:21.136581,((Parus_atricapillus:17.922100,Baeolophus_bicolor:17.922098):1.706933,(Parus_palustris:9.526540,Parus_major:9.526540):10.102492):1.507549):17.792145):5.350802,(((((Aegithalos_caudatus:29.620703,((Phylloscopus_collybita:16.390816,Phylloscopus_sibilatrix:16.390816):9.729730,Cettia_cetti:26.120546):3.500159):4.157057,(Cisticola_juncidis:27.582680,((Zosterops_japonicus:2.729136,Zosterops_lateralis:2.729136):18.616434,(Chamaea_fasciata:17.281075,((Sylvia_communis:9.839792,(Sylvia_curruca:9.527238,Sylvia_nisoria:9.527238):0.312554):5.406663,(Sylvia_borin:13.475056,Sylvia_atricapilla:13.475056):1.771399):2.034618):4.064497):6.237109):6.195083):2.127942,(Tachycineta_bicolor:23.874289,((Petrochelidon_pyrrhonota:20.740179,(Hirundo_rustica:8.829981,Hirundo_neoxena:8.829981):11.910198):0.243454,Delichon_urbicum:20.983633):2.890656):12.031415):0.881224,((Acrocephalus_palustris:20.945911,Locustella_luscinioides:20.945911):14.203817,((Acrocephalus_scirpaceus:11.733848,((Acrocephalus_schoenobaenus:6.576708,Acrocephalus_melanopogon:6.576708):2.359731,Acrocephalus_paludicola:8.936439):2.797410):0.685859,(Acrocephalus_sechellensis:7.425371,Acrocephalus_arundinaceus:7.425371):4.994337):22.730021):1.637200):3.437658,(Panurus_biarmicus:35.304493,(Eremopterix_nigriceps:28.083618,(Eremophila_alpestris:15.489738,(Galerida_cristata:9.131243,Alauda_arvensis:9.131242):6.358494):12.593881):7.220874):4.920094):4.054943):2.260139,(((Bombycilla_cedrorum:45.000759,(((((Sturnus_unicolor:0.154689,Sturnus_vulgaris:0.154689):8.259531,Acridotheres_tristis:8.414221):17.175854,(Mimus_polyglottos:17.176960,Dumetella_carolinensis:17.176960):8.413114):6.421576,(Cinclus_cinclus:29.221272,(((Turdus_pilaris:9.992330,Turdus_merula:9.992332):6.659555,Catharus_bicknelli:16.651886):10.613449,(((Luscinia_megarhynchos:16.800171,(Ficedula_albicollis:16.154444,(Monticola_saxatilis:13.558207,(Oenanthe_leucura:9.889691,Oenanthe_oenanthe:9.889691):3.668516):2.596238):0.645725):0.462323,Erithacus_rubecula:17.262493):1.255587,Cossypha_natalensis:18.518078):8.747256):1.955934):2.790379):8.891713,((Certhia_familiaris:31.972589,(Thryothorus_leucotis:16.643854,((Troglodytes_aedon:11.817848,Troglodytes_troglodytes:11.817849):1.148682,Cistothorus_palustris:12.966531):3.677323):15.328735):3.593684,(Sitta_europaea:16.097778,(Sitta_pusilla:10.452946,Sitta_pygmaea:10.452945):5.644834):19.468494):5.337090):4.097400):1.325434,Regulus_regulus:46.326199):0.143845,((Nectarinia_amethystina:21.423489,Nectarinia_johnstoni:21.423489):21.922489,((((((((Oreomystis_mana:7.846581,(Loxioides_bailleui:7.660075,Loxops_coccineus:7.660075):0.186505):11.157368,(Carpodacus_mexicanus:9.359859,Carpodacus_erythrinus:9.359859):9.644089):1.556609,(Carduelis_chloris:11.799482,((Carduelis_carduelis:9.391689,((Loxia_curvirostra:1.806331,Loxia_leucoptera:1.806331):5.084098,Carduelis_flammea:6.890429):2.501260):0.750905,(Serinus_canaria:10.083942,(Carduelis_tristis:5.007551,Carduelis_spinus:5.007551):5.076391):0.058651):1.656890):8.761074):0.898085,Pyrrhula_pyrrhula:21.458641):8.394598,(Fringilla_coelebs:10.439859,Fringilla_montifringilla:10.439859):19.413382):0.601012,(((((Oporornis_formosus:7.974248,Vermivora_chrysoptera:7.974248):0.328098,((Wilsonia_citrina:4.939870,((Setophaga_ruticilla:4.254063,Dendroica_discolor:4.254064):0.170601,(Dendroica_kirtlandii:4.280524,Dendroica_fusca:4.280524):0.144140):0.515206):2.868076,Wilsonia_pusilla:7.807947):0.494399):8.909345,(((((Miliaria_calandra:9.721439,(Emberiza_citrinella:8.293481,Emberiza_hortulana:8.293481):1.427958):3.056787,(Emberiza_melanocephala:2.392103,Emberiza_bruniceps:2.392103):10.386123):0.605380,Emberiza_schoeniclus:13.383606):1.845590,((((Junco_hyemalis:7.413913,Zonotrichia_leucophrys:7.413914):3.988321,((Melospiza_melodia:9.345298,(Ammodramus_maritimus:2.903329,Ammodramus_caudacutus:2.903329):6.441969):1.769666,Pipilo_erythrophthalmus:11.114964):0.287270):0.875647,(Spizella_pusilla:4.532688,Spizella_passerina:4.532688):7.745193):0.950285,Ammodramus_savannarum:13.228168):2.001031):0.000152,(((Psarocolius_montezuma:12.320210,(Icterus_spurius:8.458514,Icterus_galbula:8.458514):3.861696):1.378503,((Euphagus_cyanocephalus:5.306059,Quiscalus_quiscula:5.306059):1.749994,Agelaius_phoeniceus:7.056053):6.642660):0.483280,((Sturnella_magna:3.025917,Sturnella_neglecta:3.025917):10.013561,(Dolichonyx_oryzivorus:7.766645,Xanthocephalus_xanthocephalus:7.766645):5.272833):1.142515):1.047356):1.982341):8.964762,((Geospiza_conirostris:17.260746,Ramphocelus_costaricensis:17.260748):2.298771,(Passerina_cyanea:16.119297,(Piranga_olivacea:14.687524,Cardinalis_cardinalis:14.687525):1.431773):3.440219):6.616936):0.870100,(Calcarius_lapponicus:17.175629,(Calcarius_pictus:2.418508,Calcarius_ornatus:2.418508):14.757120):9.870925):3.407700):2.022384,((Motacilla_flava:4.265137,Motacilla_alba:4.265137):23.279560,(Anthus_pratensis:24.304550,Anthus_campestris:24.304550):3.240146):4.931939):7.449742,(((((Philetairus_socius:11.735258,Plocepasser_mahali:11.735258):8.373593,Sporopipes_squamifrons:20.108852):4.099966,(Euplectes_orix:21.279551,Bubalornis_niger:21.279551):2.929267):5.500412,(((Poephila_cincta:9.100153,(Neochmia_modesta:8.957655,(Neochmia_temporalis:7.999725,Neochmia_phaeton:7.999725):0.957930):0.142498):3.442268,Taeniopygia_guttata:12.542421):9.293892,((Lagonosticta_rubricata:11.797161,(Uraeginthus_angolensis:10.898259,Uraeginthus_granatinus:10.898259):0.898901):8.536862,Estrilda_astrild:20.334023):1.502290):7.872916):6.973100,(Prunella_collaris:0.007443,Prunella_modularis:0.007443):36.674885):3.244051):3.419599):3.124063):0.069626):1.989257):2.212330):2.146399):0.743811):4.347146):2.770460):4.353371):4.797978):6.826033):1.906068):3.419218,(((((Bycanistes_brevis:25.296413,(Tockus_monteiri:5.682791,Tockus_leucomelas:5.682791):19.613625):28.019014,Phoeniculus_purpureus:53.315430):17.263325,(((Merops_apiaster:13.879575,Merops_bullockoides:13.879575):53.236786,(Alcedo_atthis:39.432652,(Dacelo_novaeguineae:36.050777,Megaceryle_alcyon:36.050777):3.381872):27.683708):2.910820,(Ramphastos_tucanus:42.583309,(Colaptes_auratus:20.909420,((Dendrocopos_medius:14.028543,(Picoides_borealis:11.541265,Dendrocopos_minor:11.541266):2.487277):5.627131,Melanerpes_formicivorus:19.655676):1.253743):21.673891):27.443871):0.551576):7.981987,(Tyto_alba:64.538223,((((Athene_cunicularia:18.824772,Athene_noctua:18.824772):12.182220,Aegolius_funereus:31.006990):9.838443,((Asio_otus:27.750395,(Otus_flammeolus:23.668217,(Bubo_bubo:22.718311,((Strix_nebulosa:11.434730,(Strix_aluco:6.708880,Strix_uralensis:6.708880):4.725849):5.554525,Strix_occidentalis:16.989254):5.729057):0.949903):4.082180):2.252331,Otus_elegans:30.002726):10.842707):4.686958,(Ninox_strenua:13.415933,Ninox_novaeseelandiae:13.415933):32.116459):19.005829):14.022520):1.925388,(Coragyps_atratus:80.194054,((Gypohierax_angolensis:30.647404,Gypaetus_barbatus:30.647404):11.147026,(Gyps_fulvus:35.771038,((((Rostrhamus_sociabilis:17.305473,(Buteo_buteo:13.721605,Parabuteo_unicinctus:13.721605):3.583868):6.794668,(Milvus_migrans:20.950443,(Haliaeetus_leucocephalus:13.356661,Haliaeetus_vocifer:13.356660):7.593783):3.149698):7.259824,(Accipiter_nisus:27.006655,((Accipiter_cooperii:15.261253,Accipiter_gentilis:15.261255):8.429579,(((Circus_aeruginosus:8.445263,Circus_maurus:8.445263):3.433476,Circus_cyaneus:11.878738):2.508415,Circus_pygargus:14.387154):9.303679):3.315821):4.353312):3.562623,Aquila_verreauxii:34.922588):0.848449):6.023393):38.399628):0.292068):1.565608):1.252335):0.021179,(((Phoenicopterus_ruber:37.267494,(Tachybaptus_dominicus:24.697094,(Aechmophorus_occidentalis:21.297754,(Podiceps_nigricollis:12.712586,((Podiceps_cristatus:11.276390,Podiceps_auritus:11.276390):0.334044,Podiceps_grisegena:11.610434):1.102153):8.585168):3.399338):12.570400):42.579121,(((Coccyzus_americanus:69.435188,Geococcyx_californianus:69.435188):0.000694,((((Porphyrio_porphyrio:6.299382,Porphyrio_hochstetteri:6.299382):35.310734,(((Fulica_atra:12.483171,Gallinula_chloropus:12.483171):8.366132,(Gallinula_mortierii:14.863886,Porzana_carolina:14.863886):5.985419):14.162895,Gallirallus_australis:35.012199):6.597918):11.400734,(Aramus_guarauna:23.478945,Grus_canadensis:23.478947):29.531906):11.893246,(Otis_tarda:38.327209,Eupodotis_afraoides:38.327213):26.576885):4.531792):0.599498,(Corythaeola_cristata:69.638786,(Gavia_immer:66.989769,(((((Oceanites_oceanicus:49.290009,(((Procellaria_aequinoctialis:27.372108,(Calonectris_diomedea:20.078133,(Puffinus_puffinus:17.582541,(Puffinus_tenuirostris:6.402715,Puffinus_griseus:6.402715):11.179824):2.495593):7.293975):5.164980,(Daption_capense:9.456548,((Fulmarus_glacialoides:5.081327,Fulmarus_glacialis:5.081327):2.653843,(Macronectes_halli:1.474595,Macronectes_giganteus:1.474595):6.260574):1.721378):23.080540):3.981361,Pachyptila_turtur:36.518448):12.771559):1.623968,((Phoebetria_fusca:14.523014,((Diomedea_exulans:3.114499,Thalassarche_bulleri:3.114499):4.003690,(Thalassarche_chlororhynchos:3.734621,Thalassarche_melanophrys:3.734621):3.383569):7.404825):7.898530,(Phoebastria_irrorata:8.069349,Phoebastria_immutabilis:8.069349):14.352195):28.492432):6.742132,Oceanodroma_leucorhoa:57.656109):7.760074,((((Eudyptula_minor:10.190212,((Spheniscus_demersus:1.734152,Spheniscus_magellanicus:1.734152):1.829609,(Spheniscus_humboldti:1.585016,Spheniscus_mendiculus:1.585016):1.978745):6.626451):4.383618,(Megadyptes_antipodes:6.820136,((Eudyptes_chrysocome:4.175092,Eudyptes_pachyrhynchus:4.175092):0.260192,Eudyptes_chrysolophus:4.435284):2.384852):7.753695):3.128875,(Aptenodytes_patagonicus:7.431972,Aptenodytes_forsteri:7.431972):10.270734):3.434947,((Pygoscelis_papua:8.058742,Pygoscelis_antarcticus:8.058742):6.051594,Pygoscelis_adeliae:14.110335):7.027317):44.278530):1.002303,((Ciconia_ciconia:26.940985,Mycteria_americana:26.940983):39.360336,(((Eudocimus_albus:52.902927,((Plegadis_falcinellus:4.997063,Plegadis_chihi:4.997064):34.486763,Platalea_leucorodia:39.483826):13.419101):6.381532,(((Casmerodius_albus:15.807372,((Ardea_herodias:0.691477,Ardea_cinerea:0.691477):13.844828,Bubulcus_ibis:14.536305):1.271067):17.773954,Egretta_garzetta:33.581326):4.679608,Ixobrychus_exilis:38.260937):21.023523):6.706607,((Morus_bassanus:17.386806,Sula_dactylatra:17.386806):31.268126,(Phalacrocorax_aristotelis:17.042921,((Phalacrocorax_penicillatus:9.512283,Phalacrocorax_carbo:9.512283):6.759166,((Phalacrocorax_atriceps_melanogenis:0.027719, Phalacrocorax_atriceps_bransfieldensis:0.027719):12,(Phalacrocorax_auritus:3.563468,Phalacrocorax_harrisi:3.563468):8.464252):4.243731):0.771471):31.612011):17.336132):0.310254):0.117166):0.571289):2.649013):0.396601):9.811226):2.055261,(Phaethon_lepturus:78.793732,(Zenaida_macroura:31.086952,Columba_livia:31.086948):47.706779):3.108145):1.423377):0.755570,(((Archilochus_colubris:6.985024,(Calypte_anna:3.006556,Selasphorus_sasin:3.006556):3.978469):53.488899,((Apus_affinis:5.609883,Apus_pallidus:5.609883):1.635343,Apus_apus:7.245227):53.228695):13.752710,Podargus_strigoides:74.226624):9.854188):8.140129):11.689951);
	TREE tree_1115 = (((Apteryx_australis:37.140450,Dromaius_novaehollandiae:37.140450):10.236407,Struthio_camelus:47.376858):51.033646,((((((Callipepla_californica:7.719165,Colinus_virginianus:7.719165):19.328211,((((Meleagris_gallopavo:15.694613,(((Centrocercus_urophasianus:5.537169,Tympanuchus_cupido:5.537169):1.862243,(Dendragapus_canadensis:6.515169,(Tetrao_tetrix:4.190485,Tetrao_urogallus:4.190485):2.324685):0.884243):0.540776,(Lagopus_lagopus:6.519645,Lagopus_leucura:6.519645):1.420544):7.754425):1.005448,(((Phasianus_colchicus:7.285845,Chrysolophus_pictus:7.285844):2.534990,Syrmaticus_humiae:9.820834):5.154563,Perdix_perdix:14.975397):1.724663):3.765226,Pavo_cristatus:20.465286):1.719336,(Coturnix_chinensis:19.754509,Alectoris_chukar:19.754509):2.430114):4.862753):29.911339,(Ortalis_vetula:13.202690,Oreophasis_derbianus:13.202691):43.756023):6.315913,Alectura_lathami:63.274628):12.390361,((Dendrocygna_autumnalis:15.593214,Dendrocygna_bicolor:15.593214):14.193874,((((Cygnus_olor:4.336057,Cygnus_atratus:4.336057):1.982989,(Cygnus_cygnus:1.934358,Cygnus_columbianus:1.934358):4.384688):6.119699,(((Anser_albifrons:2.142642,(Anser_brachyrhynchus:0.964151,Anser_anser:0.964151):1.178490):0.960871,Chen_caerulescens:3.103512):4.717361,(Branta_bernicla:5.629632,(Branta_leucopsis:1.476485,(Branta_sandvicensis:1.314085,Branta_canadensis:1.314085):0.162400):4.153147):2.191241):4.617871):9.745416,(((Hymenolaimus_malacorhynchos:9.887057,Chenonetta_jubata:9.887058):0.693201,((Aythya_marila:2.200535,((Aythya_collaris:1.699409,Aythya_americana:1.699409):0.301778,Aythya_valisineria:2.001187):0.199348):8.329965,(((Histrionicus_histrionicus:9.529902,(Polysticta_stelleri:5.700958,Somateria_mollissima:5.700958):3.828943):0.527102,(Bucephala_clangula:0.881231,Bucephala_islandica:0.881231):9.175773):0.323969,((Chloephaga_picta:8.579439,Tadorna_cana:8.579439):0.857717,Aix_sponsa:9.437157):0.943817):0.149527):0.049758):1.404859,(((((Anas_sparsa:1.569722,((((Anas_fulvigula:0.059236,Anas_rubripes:0.059236):0.342504,Anas_laysanensis:0.401740):0.112121,Anas_platyrhynchos:0.513861):0.396970,Anas_superciliosa:0.910831):0.658891):2.832274,(Anas_crecca:4.137088,Anas_gracilis:4.137088):0.264908):0.229133,(Anas_acuta:1.185218,Anas_bahamensis:1.185218):3.445911):1.469126,((Anas_penelope:1.517456,Anas_americana:1.517456):1.774909,Anas_strepera:3.292365):2.807889):0.927304,Anas_discors:7.027558):4.957559):10.199042):7.602928):45.877899):22.515219,(((((((Turnix_varius:16.112495,Turnix_sylvaticus:16.112494):42.688622,(Glareola_pratincola:26.046082,(((((Larus_ridibundus:1.552320,Larus_novaehollandiae:1.552320):3.136093,(Larus_canus:1.288518,(Larus_delawarensis:1.040322,(Larus_occidentalis:0.858741,(((Larus_glaucescens:0.230836,Larus_californicus:0.230836):0.189464,Larus_fuscus:0.420300):0.281205,Larus_argentatus:0.701505):0.157236):0.181581):0.248196):3.399896):2.528983,Rissa_tridactyla:7.217397):13.281992,(Sterna_hirundo:9.786586,Sterna_caspia:9.786586):10.712803):1.237038,(((Uria_aalge:13.004513,Cepphus_grylle:13.004512):3.132969,((Ptychoramphus_aleuticus:7.473553,(Aethia_cristatella:5.658369,Aethia_pusilla:5.658369):1.815184):7.345554,Fratercula_arctica:14.819107):1.318374):3.740297,(Stercorarius_parasiticus:7.703882,(Catharacta_skua:1.137128,Catharacta_maccormicki:1.137128):6.566754):12.173895):1.858649):4.309656):32.755035):4.220427,((((Jacana_spinosa:2.225099,Jacana_jacana:2.225099):34.842163,Metopidius_indicus:37.067265):8.527486,Rostratula_benghalensis:45.594753):10.047274,((Bartramia_longicauda:29.205755,((Numenius_arquata:9.574413,Numenius_americanus:9.574413):6.184802,Numenius_phaeopus:15.759214):13.446539):12.736993,(Limosa_limosa:37.690720,(((Calidris_canutus:21.427706,(Calidris_himantopus:17.982819,(((Calidris_bairdii:10.620546,Tryngites_subruficollis:10.620546):4.500177,Calidris_temminckii:15.120724):1.395943,((((Calidris_ptilocnemis:4.206301,Calidris_maritima:4.206301):6.613722,Calidris_alpina:10.820024):2.412162,(Calidris_pusilla:7.355608,Calidris_mauri:7.355608):5.876578):2.775387,(Calidris_alba:13.735985,(Calidris_minutilla:11.161529,Calidris_fuscicollis:11.161529):2.574455):2.271589):0.509093):1.466154):3.444886):7.344699,(Arenaria_melanocephala:8.040613,Arenaria_interpres:8.040613):20.731792):6.239029,(((Actitis_macularius:17.711109,Actitis_hypoleucos:17.711109):11.491923,((Tringa_flavipes:16.486889,(Tringa_totanus:15.629370,Tringa_nebularia:15.629369):0.857520):11.577156,(Steganopus_tricolor:19.253197,(Phalaropus_lobatus:6.068995,Phalaropus_fulicarius:6.068995):13.184202):8.810849):1.138987):5.072995,((Coenocorypha_aucklandica:16.260952,(Gallinago_media:12.423005,Gallinago_gallinago:12.423004):3.837948):10.776021,(Scolopax_minor:11.440699,Scolopax_rusticola:11.440699):15.596275):7.239054):0.735407):2.679284):4.252028):13.699276):7.379520):8.202736,(((((Eudromias_morinellus:32.863716,(((Charadrius_vociferus:18.805019,(Charadrius_hiaticula:9.111529,Charadrius_melodus:9.111530):9.693489):0.361123,Charadrius_semipalmatus:19.166142):9.880844,Charadrius_dubius:29.046986):3.816731):5.382570,((Charadrius_bicinctus:19.291416,(Charadrius_alexandrinus:11.351420,Charadrius_montanus:11.351420):7.939997):15.184482,(Vanellus_senegallus:34.347660,(Vanellus_vanellus:11.483027,Vanellus_miles:11.483028):22.864634):0.128237):3.770389):10.409765,((Recurvirostra_americana:23.855228,Himantopus_mexicanus:23.855228):6.352605,(Haematopus_ostralegus:25.360386,(Haematopus_longirostris:16.981384,Haematopus_palliatus:16.981384):8.379000):4.847450):18.448217):7.436324,(Pluvialis_squatarola:12.751605,((Pluvialis_fulva:7.593211,Pluvialis_apricaria:7.593211):4.910626,Pluvialis_dominica:12.503837):0.247768):43.340771):14.200591,(Chionis_minor:57.889996,Burhinus_oedicnemus:57.889996):12.402969):0.931313):6.649762,(((Coragyps_atratus:73.720993,((Gypohierax_angolensis:28.568975,Gypaetus_barbatus:28.568975):10.417561,(Gyps_fulvus:34.135590,(Aquila_verreauxii:31.644173,(((Milvus_migrans:19.585930,(Haliaeetus_leucocephalus:14.528187,Haliaeetus_vocifer:14.528188):5.057744):2.025380,((Parabuteo_unicinctus:12.177199,Buteo_buteo:12.177198):1.707882,Rostrhamus_sociabilis:13.885080):7.726230):6.245819,((Accipiter_nisus:19.480070,((Circus_aeruginosus:9.078898,Circus_cyaneus:9.078897):4.361102,(Circus_pygargus:4.137841,Circus_maurus:4.137841):9.302158):6.040071):0.274036,(Accipiter_cooperii:14.332655,Accipiter_gentilis:14.332656):5.421451):8.103024):3.787043):2.491420):4.850943):34.734459):1.894322,((Tyto_alba:64.498535,((((((((Strix_nebulosa:12.503944,(Strix_uralensis:9.332020,Strix_aluco:9.332021):3.171924):3.575307,Strix_occidentalis:16.079250):9.688236,Bubo_bubo:25.767487):4.395494,Otus_flammeolus:30.162979):0.556804,Asio_otus:30.719786):5.942317,Otus_elegans:36.662102):4.670385,((Athene_cunicularia:18.276911,Athene_noctua:18.276911):13.651182,Aegolius_funereus:31.928093):9.404394):5.057049,(Ninox_strenua:12.505671,Ninox_novaeseelandiae:12.505671):33.883865):18.109001):10.957138,((((Tockus_leucomelas:13.216928,Tockus_monteiri:13.216927):28.363848,Bycanistes_brevis:41.580769):24.218176,Phoeniculus_purpureus:65.798950):5.017346,(((Merops_apiaster:14.592173,Merops_bullockoides:14.592173):45.808308,((Dacelo_novaeguineae:25.702314,Megaceryle_alcyon:25.702312):5.666875,Alcedo_atthis:31.369190):29.031290):7.253267,(Ramphastos_tucanus:33.806698,(Colaptes_auratus:14.127031,((Dendrocopos_medius:9.070432,(Dendrocopos_minor:6.795528,Picoides_borealis:6.795528):2.274904):3.925275,Melanerpes_formicivorus:12.995707):1.131324):19.679668):33.847046):3.162548):4.639380):0.159643):1.866113,(((((Falco_tinnunculus:4.187128,Falco_rupicoloides:4.187128):7.292910,Falco_naumanni:11.480039):1.899198,Falco_columbarius:13.379236):0.073743,(Falco_eleonorae:9.120040,Falco_peregrinus:9.120039):4.332940):61.197254,((((((Platycercus_elegans:26.355280,Melopsittacus_undulatus:26.355282):2.039362,Eclectus_roratus:28.394642):4.548798,(Forpus_passerinus:24.988216,Cyanoliseus_patagonus:24.988216):7.955224):18.398552,(((Cacatua_roseicapilla:13.701509,((Cacatua_tenuirostris:11.078874,Cacatua_leadbeateri:11.078873):0.163160,Cacatua_pastinator:11.242033):2.459476):14.168842,Nymphicus_hollandicus:27.870352):2.511567,Calyptorhynchus_funereus:30.381920):20.960073):6.557102,(Nestor_notabilis:1.964833,Nestor_meridionalis:1.964833):55.934261):15.461341,(Acanthisitta_chloris:66.735855,(((((Chiroxiphia_lanceolata:14.194686,((Manacus_manacus:9.965472,Pipra_mentalis:9.965472):1.080683,Lepidothrix_coronata:11.046156):3.148532):17.874458,Rupicola_rupicola:32.069145):1.070271,(Empidonax_traillii:8.055711,Sayornis_nigricans:8.055711):25.083706):16.476749,Cercomacra_tyrannina:49.616165):12.662515,(Menura_novaehollandiae:53.721535,(((Ailuroedus_melanotis:19.781013,Ptilonorhynchus_violaceus:19.781013):18.876831,Cormobates_leucophaea:38.657845):10.368348,(((Amytornis_striatus:27.967308,(Stipiturus_malachurus:17.509686,(Malurus_leucopterus:12.168222,(Malurus_lamberti:11.402458,(Malurus_cyaneus:6.617426,Malurus_splendens:6.617426):4.785033):0.765764):5.341465):10.457623):13.331845,((Acanthorhynchus_tenuirostris:19.907137,(Manorina_melanocephala:6.295456,Manorina_melanophrys:6.295456):13.611682):5.874259,(Sericornis_frontalis:14.702126,Chthonicola_sagittatus:14.702125):11.079271):15.517761):5.560358,((Pomatostomus_temporalis:39.282745,Orthonyx_spaldingii:39.282745):6.140445,((Gymnorhina_tibicen:35.975121,(((((Vireo_solitarius:9.063565,Vireo_bellii:9.063564):0.856219,Vireo_olivaceus:9.919785):11.442358,Oriolus_oriolus:21.362143):7.622292,((Struthidea_cinerea:16.970728,Corcorax_melanorhamphos:16.970728):9.020854,((((Pyrrhocorax_pyrrhocorax:10.715376,Pyrrhocorax_graculus:10.715376):7.846217,(((Cyanocorax_morio:12.354494,((Aphelocoma_ultramarina:6.106041,Aphelocoma_coerulescens:6.106041):3.255853,Gymnorhinus_cyanocephalus:9.361894):2.992599):3.709705,(Garrulus_glandarius:14.857296,(((Corvus_frugilegus:6.854139,((Corvus_corone:2.557530,Corvus_brachyrhynchos:2.557530):2.983047,(Corvus_coronoides:2.400679,Corvus_mellori:2.400679):3.139899):1.313561):3.301564,Corvus_monedula:10.155703):3.724718,(Pica_pica:2.652051,Pica_nuttalli:2.652051):11.228369):0.976875):1.206903):0.977294,(Perisoreus_infaustus:9.618444,Perisoreus_canadensis:9.618444):7.423048):1.520100):6.090176,(Lanius_collurio:8.420186,Lanius_minor:8.420187):16.231581):0.580126,((Manucodia_keraudrenii:17.545664,Ptiloris_victoriae:17.545664):4.180336,Grallina_cyanoleuca:21.726000):3.505895):0.759687):2.992851):3.325138,Pachycephala_rufiventris:32.309574):3.665547):9.150134,((Petroica_australis:9.617600,(Petroica_multicolor:4.498315,Petroica_phoenicea:4.498315):5.119286):33.385250,(((Remiz_pendulinus:35.836708,(Parus_caeruleus:19.459082,((Parus_atricapillus:15.353088,Baeolophus_bicolor:15.353089):0.924478,(Parus_palustris:8.832492,Parus_major:8.832492):7.445074):3.181516):16.377626):4.219388,((((((Zosterops_lateralis:1.564182,Zosterops_japonicus:1.564181):12.826667,((((Sylvia_nisoria:5.957169,Sylvia_curruca:5.957169):0.706064,Sylvia_communis:6.663233):3.413848,(Sylvia_atricapilla:7.740629,Sylvia_borin:7.740629):2.336452):0.679980,Chamaea_fasciata:10.757061):3.633787):1.561417,(((Acrocephalus_sechellensis:4.188149,Acrocephalus_arundinaceus:4.188148):1.819884,(Acrocephalus_scirpaceus:5.319041,(Acrocephalus_paludicola:4.213218,(Acrocephalus_schoenobaenus:2.534700,Acrocephalus_melanopogon:2.534700):1.678518):1.105823):0.688992):8.360510,(Locustella_luscinioides:9.285379,Acrocephalus_palustris:9.285380):5.083163):1.583723):7.032334,Cisticola_juncidis:22.984598):5.361450,((Aegithalos_caudatus:21.069717,((Phylloscopus_collybita:14.239023,Phylloscopus_sibilatrix:14.239023):5.095588,Cettia_cetti:19.334612):1.735106):5.600313,(Tachycineta_bicolor:15.465562,(Delichon_urbicum:13.135288,((Hirundo_rustica:5.816373,Hirundo_neoxena:5.816372):6.813545,Petrochelidon_pyrrhonota:12.629918):0.505371):2.330274):11.204468):1.676020):3.481160,(Panurus_biarmicus:27.642300,(Eremopterix_nigriceps:22.980373,((Alauda_arvensis:7.363646,Galerida_cristata:7.363646):6.581302,Eremophila_alpestris:13.944947):9.035427):4.661924):4.184910):8.228887):1.733136,((Regulus_regulus:41.511673,(Bombycilla_cedrorum:40.284988,((((Dumetella_carolinensis:17.639341,Mimus_polyglottos:17.639341):5.588960,(Acridotheres_tristis:9.195977,(Sturnus_unicolor:0.347610,Sturnus_vulgaris:0.347610):8.848369):14.032324):6.368907,(Cinclus_cinclus:28.860073,(((Turdus_merula:9.851830,Turdus_pilaris:9.851831):7.528559,Catharus_bicknelli:17.380390):7.979514,(Cossypha_natalensis:17.727098,(((((Oenanthe_leucura:7.948596,Oenanthe_oenanthe:7.948596):4.288270,Monticola_saxatilis:12.236865):2.525902,Ficedula_albicollis:14.762768):0.759007,Luscinia_megarhynchos:15.521773):0.591835,Erithacus_rubecula:16.113609):1.613489):7.632805):3.500169):0.737137):8.670881,(((Thryothorus_leucotis:14.234363,((Troglodytes_troglodytes:11.016966,Troglodytes_aedon:11.016966):0.544553,Cistothorus_palustris:11.561519):2.672845):10.884252,Certhia_familiaris:25.118616):3.688927,((Sitta_pygmaea:4.675608,Sitta_pusilla:4.675608):6.645095,Sitta_europaea:11.320704):17.486839):9.460548):2.016897):1.226687):0.024408,((((Prunella_modularis:0.266039,Prunella_collaris:0.266039):31.628881,(((Bubalornis_niger:12.636317,Euplectes_orix:12.636317):0.618849,(Sporopipes_squamifrons:12.536532,(Plocepasser_mahali:10.582744,Philetairus_socius:10.582744):1.953789):0.718633):8.284588,(((Poephila_cincta:5.806330,((Neochmia_temporalis:4.132716,Neochmia_phaeton:4.132716):1.358576,Neochmia_modesta:5.491292):0.315037):1.782230,Taeniopygia_guttata:7.588559):5.424339,(Estrilda_astrild:10.788937,(Lagonosticta_rubricata:7.903853,(Uraeginthus_granatinus:4.946972,Uraeginthus_angolensis:4.946971):2.956882):2.885084):2.223961):8.526855):10.355167):3.488319,(((((((Loxioides_bailleui:6.657473,(Oreomystis_mana:5.803609,Loxops_coccineus:5.803610):0.853864):9.725223,(Carpodacus_erythrinus:5.900654,Carpodacus_mexicanus:5.900655):10.482041):0.685847,Pyrrhula_pyrrhula:17.068542):0.685594,(Carduelis_chloris:10.781328,((Carduelis_carduelis:8.645854,((Loxia_curvirostra:2.046139,Loxia_leucoptera:2.046139):3.124283,Carduelis_flammea:5.170422):3.475432):0.390499,(Serinus_canaria:8.673943,(Carduelis_spinus:6.088284,Carduelis_tristis:6.088284):2.585659):0.362410):1.744975):6.972808):7.955480,(Fringilla_coelebs:9.015822,Fringilla_montifringilla:9.015822):16.693794):0.926040,((Calcarius_lapponicus:16.109049,(Calcarius_pictus:5.398642,Calcarius_ornatus:5.398642):10.710407):7.099514,((((((((Setophaga_ruticilla:5.485523,Dendroica_discolor:5.485523):0.130545,(Dendroica_fusca:4.906649,Dendroica_kirtlandii:4.906649):0.709419):0.845201,Wilsonia_citrina:6.461269):2.597494,Wilsonia_pusilla:9.058764):0.412818,Oporornis_formosus:9.471581):0.270208,Vermivora_chrysoptera:9.741788):10.434769,(((Psarocolius_montezuma:12.183749,(((Euphagus_cyanocephalus:4.210806,Quiscalus_quiscula:4.210806):2.275902,Agelaius_phoeniceus:6.486708):5.591714,(Icterus_galbula:7.776154,Icterus_spurius:7.776154):4.302269):0.105327):0.770004,((Sturnella_neglecta:2.802623,Sturnella_magna:2.802623):8.876093,(Dolichonyx_oryzivorus:8.751478,Xanthocephalus_xanthocephalus:8.751478):2.927238):1.275037):0.000130,((Ammodramus_savannarum:12.061105,(((Zonotrichia_leucophrys:5.293602,Junco_hyemalis:5.293602):4.485879,(((Ammodramus_caudacutus:2.069150,Ammodramus_maritimus:2.069150):5.228622,Melospiza_melodia:7.297772):1.793745,Pipilo_erythrophthalmus:9.091517):0.687964):1.614795,(Spizella_pusilla:5.225291,Spizella_passerina:5.225291):6.168985):0.666829):0.892648,(((Miliaria_calandra:7.555315,(Emberiza_hortulana:7.296366,Emberiza_citrinella:7.296366):0.258949):3.824942,(Emberiza_bruniceps:3.548146,Emberiza_melanocephala:3.548146):7.832111):0.368954,Emberiza_schoeniclus:11.749211):1.204543):0.000130):7.222674):2.278728,(((Piranga_olivacea:13.394328,Cardinalis_cardinalis:13.394328):1.128552,Passerina_cyanea:14.522881):1.909430,(Ramphocelus_costaricensis:13.880169,Geospiza_conirostris:13.880170):2.552140):6.022975):0.753278):3.427093):3.181479,((Anthus_pratensis:17.151306,Anthus_campestris:17.151304):4.948856,(Motacilla_flava:3.419668,Motacilla_alba:3.419668):18.680492):7.716973):5.566105):2.863475,(Nectarinia_johnstoni:16.764288,Nectarinia_amethystina:16.764286):21.482428):3.289367):0.253150):1.213620):2.122401):0.297936):1.436325):2.166680):4.695343):8.557144):4.457175):6.624578):1.289799):2.831197):0.392610):0.268232,(((Zenaida_macroura:27.552479,Columba_livia:27.552479):50.136822,Phaethon_lepturus:77.689308):0.160546,(((((((Porphyrio_hochstetteri:4.131758,Porphyrio_porphyrio:4.131758):25.087313,(Porzana_carolina:16.660170,(Gallinula_chloropus:13.583948,(Fulica_atra:8.353319,Gallinula_mortierii:8.353319):5.230628):3.076221):12.558901):1.039035,Gallirallus_australis:30.258106):18.064913,(Aramus_guarauna:34.363911,Grus_canadensis:34.363914):13.959106):25.037712,((Otis_tarda:29.665447,Eupodotis_afraoides:29.665445):39.217030,(Coccyzus_americanus:68.881790,Geococcyx_californianus:68.881790):0.000689):4.478251):3.169466,(Corythaeola_cristata:75.300903,(Gavia_immer:66.323723,((((Oceanites_oceanicus:54.478333,(((Phoebetria_fusca:14.405508,((Thalassarche_bulleri:4.966450,Diomedea_exulans:4.966450):2.298913,(Thalassarche_chlororhynchos:3.165519,Thalassarche_melanophrys:3.165519):4.099844):7.140145):6.711393,(Phoebastria_irrorata:4.926259,Phoebastria_immutabilis:4.926259):16.190643):31.460001,((((Fulmarus_glacialis:7.453163,Fulmarus_glacialoides:7.453163):1.256875,(Macronectes_halli:1.884288,Macronectes_giganteus:1.884288):6.825750):3.582217,Daption_capense:12.292253):20.369694,(Pachyptila_turtur:32.653503,((Calonectris_diomedea:16.708303,((Puffinus_griseus:4.808456,Puffinus_tenuirostris:4.808456):11.891205,Puffinus_puffinus:16.699661):0.008642):6.938375,Procellaria_aequinoctialis:23.646679):9.006824):0.008444):19.914957):1.901430):4.285616,Oceanodroma_leucorhoa:58.763950):5.870141,(((Pygoscelis_antarcticus:9.080958,Pygoscelis_papua:9.080958):10.271006,Pygoscelis_adeliae:19.351963):6.060794,((Aptenodytes_forsteri:6.389827,Aptenodytes_patagonicus:6.389827):14.248490,((((Spheniscus_magellanicus:1.863065,Spheniscus_demersus:1.863065):0.582826,(Spheniscus_humboldti:2.084905,Spheniscus_mendiculus:2.084905):0.360985):10.164678,Eudyptula_minor:12.610568):2.373936,(Megadyptes_antipodes:7.749953,(Eudyptes_pachyrhynchus:3.900498,(Eudyptes_chrysocome:3.474103,Eudyptes_chrysolophus:3.474103):0.426395):3.849454):7.234551):5.653813):4.774441):39.221333):1.567192,((Ciconia_ciconia:20.552469,Mycteria_americana:20.552469):43.466904,(((Eudocimus_albus:40.921017,((Plegadis_falcinellus:5.015244,Plegadis_chihi:5.015244):30.665274,Platalea_leucorodia:35.680519):5.240500):17.440792,(Ixobrychus_exilis:39.525833,((((Ardea_herodias:2.927714,Ardea_cinerea:2.927714):13.363138,Bubulcus_ibis:16.290854):1.235023,Casmerodius_albus:17.525877):14.279408,Egretta_garzetta:31.805283):7.720547):18.835978):5.369258,((Morus_bassanus:17.357052,Sula_dactylatra:17.357052):27.906668,(((Phalacrocorax_carbo:11.513521,(Phalacrocorax_harrisi:6.895190,Phalacrocorax_penicillatus:6.895189):4.618331):1.756527,((Phalacrocorax_atriceps_melanogenis:0.642317, Phalacrocorax_atriceps_bransfieldensis:0.642317):10,Phalacrocorax_auritus:10.642317):2.627732):2.388886,Phalacrocorax_aristotelis:15.658935):29.604786):18.467346):0.288304):2.181913):0.122440):8.977178):1.229293):0.893743,(Phoenicopterus_ruber:44.048168,(Tachybaptus_dominicus:36.750214,(((Podiceps_cristatus:17.624182,(Podiceps_auritus:14.939219,Podiceps_grisegena:14.939219):2.684963):4.929473,Podiceps_nigricollis:22.553656):5.676488,Aechmophorus_occidentalis:28.230145):8.520069):7.297956):33.375771):0.425912):0.292423):0.329373,(Podargus_strigoides:72.100082,(((Selasphorus_sasin:4.398356,Calypte_anna:4.398356):4.347391,Archilochus_colubris:8.745747):52.341644,((Apus_apus:5.211629,Apus_affinis:5.211629):9.760396,Apus_pallidus:14.972025):46.115372):11.012688):6.371565):19.708563):0.230294);
	TREE tree_1702 = ((Struthio_camelus:42.307034,(Apteryx_australis:32.034122,Dromaius_novaehollandiae:32.034122):10.272909):60.780075,((((((Callipepla_californica:6.357587,Colinus_virginianus:6.357587):19.707727,((Pavo_cristatus:15.624717,((Meleagris_gallopavo:11.982014,((Lagopus_lagopus:3.269158,Lagopus_leucura:3.269158):1.739340,((Centrocercus_urophasianus:3.879837,Tympanuchus_cupido:3.879836):0.705949,((Tetrao_tetrix:2.849786,Tetrao_urogallus:2.849786):0.791050,Dendragapus_canadensis:3.640836):0.944949):0.422713):6.973515):1.155843,(((Chrysolophus_pictus:6.314844,Phasianus_colchicus:6.314844):1.587114,Syrmaticus_humiae:7.901958):4.325479,Perdix_perdix:12.227437):0.910419):2.486861):0.696392,(Coturnix_chinensis:12.994662,Alectoris_chukar:12.994661):3.326448):9.744207):22.240110,(Ortalis_vetula:10.686102,Oreophasis_derbianus:10.686102):37.619324):19.954504,Alectura_lathami:68.259933):8.917554,((Dendrocygna_autumnalis:21.571484,Dendrocygna_bicolor:21.571484):19.871262,((((Cygnus_olor:7.540900,Cygnus_atratus:7.540900):2.374268,(Cygnus_cygnus:1.426684,Cygnus_columbianus:1.426684):8.488483):5.739898,((((Anser_anser:0.509946,Anser_brachyrhynchus:0.509946):1.160565,Anser_albifrons:1.670511):0.130703,Chen_caerulescens:1.801215):7.990491,((Branta_leucopsis:1.717350,(Branta_sandvicensis:1.173228,Branta_canadensis:1.173228):0.544122):5.418337,Branta_bernicla:7.135686):2.656019):5.863360):11.457853,((((Anas_crecca:4.489101,(((((Anas_platyrhynchos:0.456502,Anas_laysanensis:0.456502):0.015533,(Anas_fulvigula:0.192374,Anas_rubripes:0.192374):0.279662):0.600242,Anas_superciliosa:1.072277):1.145213,Anas_sparsa:2.217490):2.180560,(Anas_gracilis:3.955260,(Anas_acuta:1.303079,Anas_bahamensis:1.303079):2.652181):0.442790):0.091051):1.870555,((Anas_americana:2.058891,Anas_penelope:2.058891):1.717912,Anas_strepera:3.776802):2.582854):1.587094,Anas_discors:7.946749):5.463418,((Hymenolaimus_malacorhynchos:11.885725,Chenonetta_jubata:11.885726):0.141997,((Aythya_marila:2.581869,(Aythya_valisineria:2.250792,(Aythya_collaris:0.638275,Aythya_americana:0.638275):1.612517):0.331077):9.213583,(((Bucephala_clangula:1.383226,Bucephala_islandica:1.383226):9.452436,(Histrionicus_histrionicus:10.109472,(Polysticta_stelleri:5.844818,Somateria_mollissima:5.844818):4.264655):0.726190):0.696766,((Tadorna_cana:9.562452,Chloephaga_picta:9.562452):0.429375,Aix_sponsa:9.991827):1.540601):0.263024):0.232271):1.382444):13.702751):14.329826):35.734741):22.797810,(((((((((((Porphyrio_porphyrio:4.515137,Porphyrio_hochstetteri:4.515137):29.834782,((Gallinula_mortierii:11.727885,Porzana_carolina:11.727885):7.244627,(Fulica_atra:13.159697,Gallinula_chloropus:13.159696):5.812817):15.377407):0.139155,Gallirallus_australis:34.489075):19.113239,(Aramus_guarauna:38.357594,Grus_canadensis:38.357590):15.244722):11.601783,(Otis_tarda:28.502525,Eupodotis_afraoides:28.502525):36.701572):0.750096,(Coccyzus_americanus:65.953529,Geococcyx_californianus:65.953537):0.000660):4.943863,(Corythaeola_cristata:70.786003,(Gavia_immer:64.012184,((((((((Calonectris_diomedea:19.995298,((Puffinus_griseus:8.123276,Puffinus_tenuirostris:8.123276):10.117110,Puffinus_puffinus:18.240385):1.754913):10.490508,Procellaria_aequinoctialis:30.485807):8.256899,Pachyptila_turtur:38.742702):1.807734,(((Fulmarus_glacialoides:6.229918,Fulmarus_glacialis:6.229918):3.732517,(Macronectes_halli:1.971860,Macronectes_giganteus:1.971860):7.990575):2.358389,Daption_capense:12.320824):28.229616):16.669172,(Oceanites_oceanicus:56.435276,((Phoebetria_fusca:14.577211,((Thalassarche_bulleri:2.504241,Diomedea_exulans:2.504241):4.395906,(Thalassarche_chlororhynchos:5.206116,Thalassarche_melanophrys:5.206116):1.694032):7.677063):10.083790,(Phoebastria_irrorata:6.386277,Phoebastria_immutabilis:6.386277):18.274723):31.774275):0.784337):2.686301,Oceanodroma_leucorhoa:59.905914):3.615426,((((Eudyptula_minor:14.830012,((Spheniscus_mendiculus:1.562894,Spheniscus_humboldti:1.562894):0.635021,(Spheniscus_magellanicus:1.893194,Spheniscus_demersus:1.893194):0.304721):12.632098):2.227696,(Megadyptes_antipodes:9.585546,(Eudyptes_chrysocome:4.728997,(Eudyptes_pachyrhynchus:3.847228,Eudyptes_chrysolophus:3.847228):0.881769):4.856548):7.472163):11.426752,(Aptenodytes_patagonicus:7.212348,Aptenodytes_forsteri:7.212348):21.272112):1.473938,((Pygoscelis_papua:9.966699,Pygoscelis_antarcticus:9.966699):12.029716,Pygoscelis_adeliae:21.996414):7.961984):33.562939):0.384685,((Mycteria_americana:26.804808,Ciconia_ciconia:26.804810):36.471611,(((Eudocimus_albus:43.995331,((Plegadis_chihi:3.060795,Plegadis_falcinellus:3.060795):32.531525,Platalea_leucorodia:35.592319):8.403014):11.655195,(Ixobrychus_exilis:36.850185,(Egretta_garzetta:29.652308,(Bubulcus_ibis:17.388157,(Casmerodius_albus:16.064739,(Ardea_cinerea:4.144045,Ardea_herodias:4.144045):11.920694):1.323418):12.264151):7.197875):18.800344):4.297288,((Morus_bassanus:13.515575,Sula_dactylatra:13.515575):31.879522,((((Phalacrocorax_atriceps_melanogenis:0.062670, Phalacrocorax_atriceps_bransfieldensis:0.062670):9,Phalacrocorax_auritus:9.062669):1.317346,Phalacrocorax_harrisi:10.380016):1.224030,((Phalacrocorax_penicillatus:10.046515,Phalacrocorax_carbo:10.046515):0.590244,Phalacrocorax_aristotelis:10.636759):0.967287):33.791054):14.552718):3.328602):0.629607):0.106160):6.773820):0.112052):1.851856,((Phoenicopterus_ruber:56.629894,(Tachybaptus_dominicus:44.722321,((((Podiceps_grisegena:20.999073,Podiceps_auritus:20.999073):0.964937,Podiceps_cristatus:21.964010):6.841615,Podiceps_nigricollis:28.805626):8.233293,Aechmophorus_occidentalis:37.038918):7.683406):11.907570):15.398321,(Zenaida_macroura:27.208328,Columba_livia:27.208328):44.819889):0.721698):3.045547,Phaethon_lepturus:75.795456):1.688597,(((((Turnix_varius:13.866549,Turnix_sylvaticus:13.866549):29.685875,(Glareola_pratincola:22.065691,(((((Larus_delawarensis:1.126901,((Larus_occidentalis:0.779115,(((Larus_glaucescens:0.390172,Larus_californicus:0.390172):0.048517,Larus_fuscus:0.438689):0.130989,Larus_argentatus:0.569678):0.209437):0.234525,Larus_canus:1.013640):0.113260):3.247729,(Larus_novaehollandiae:1.467533,Larus_ridibundus:1.467533):2.907097):1.389338,Rissa_tridactyla:5.763968):10.067018,(Sterna_caspia:7.440646,Sterna_hirundo:7.440646):8.390339):1.762270,(((Catharacta_skua:0.872217,Catharacta_maccormicki:0.872217):6.007866,Stercorarius_parasiticus:6.880084):9.131776,((Fratercula_arctica:13.536775,((Aethia_cristatella:3.687505,Aethia_pusilla:3.687505):0.740834,Ptychoramphus_aleuticus:4.428340):9.108435):0.683071,(Uria_aalge:11.714424,Cepphus_grylle:11.714424):2.505422):1.792014):1.581395):4.472435):21.486732):12.235956,((Rostratula_benghalensis:41.871616,((Jacana_spinosa:1.050250,Jacana_jacana:1.050250):36.057510,Metopidius_indicus:37.107761):4.763854):10.625607,((Bartramia_longicauda:26.354654,(Numenius_phaeopus:14.645723,(Numenius_americanus:7.568769,Numenius_arquata:7.568769):7.076954):11.708931):12.687222,((((((Calidris_temminckii:16.723951,((Calidris_himantopus:9.533376,Calidris_minutilla:9.533376):3.854488,((Calidris_mauri:5.467912,Calidris_pusilla:5.467912):6.556013,(((Calidris_maritima:3.564109,Calidris_ptilocnemis:3.564109):4.530176,Calidris_alpina:8.094284):3.477856,(Calidris_alba:7.478362,Calidris_fuscicollis:7.478362):4.093778):0.451784):1.363939):3.336088):0.342851,(Tryngites_subruficollis:6.455654,Calidris_bairdii:6.455654):10.611149):0.876733,Calidris_canutus:17.943535):9.883627,(Arenaria_interpres:8.055785,Arenaria_melanocephala:8.055785):19.771378):5.885823,(((Scolopax_rusticola:9.825302,Scolopax_minor:9.825302):16.187328,((Gallinago_gallinago:12.105083,Gallinago_media:12.105083):3.720354,Coenocorypha_aucklandica:15.825437):10.187192):6.871815,((Actitis_hypoleucos:17.004797,Actitis_macularius:17.004797):14.127002,(((Phalaropus_lobatus:8.081514,Phalaropus_fulicarius:8.081514):11.129358,Steganopus_tricolor:19.210873):9.512059,((Tringa_totanus:14.821285,Tringa_flavipes:14.821286):1.078947,Tringa_nebularia:15.900234):12.822698):2.408866):1.752646):0.828541):1.859382,Limosa_limosa:35.572369):3.469509):13.455345):3.291158):4.295223,(((((Pluvialis_apricaria:2.658506,Pluvialis_fulva:2.658506):1.375195,Pluvialis_dominica:4.033701):6.563272,Pluvialis_squatarola:10.596973):26.989529,((((Charadrius_dubius:18.181557,((Charadrius_hiaticula:9.345724,Charadrius_melodus:9.345724):1.586228,(Charadrius_vociferus:10.203977,Charadrius_semipalmatus:10.203977):0.727975):7.249605):2.875372,Eudromias_morinellus:21.056929):6.916932,(((Charadrius_montanus:5.909437,Charadrius_bicinctus:5.909437):3.689918,Charadrius_alexandrinus:9.599355):17.073702,(Vanellus_senegallus:23.179958,(Vanellus_miles:1.709043,Vanellus_vanellus:1.709043):21.470915):3.493100):1.300804):4.547896,((Haematopus_ostralegus:15.311852,(Haematopus_longirostris:7.495582,Haematopus_palliatus:7.495582):7.816269):7.074106,(Recurvirostra_americana:13.842522,Himantopus_mexicanus:13.842522):8.543434):10.135801):5.064744):9.242514,(Chionis_minor:39.149498,Burhinus_oedicnemus:39.149498):7.679519):13.254587):17.384848,((((Falco_columbarius:12.518725,((Falco_rupicoloides:6.577549,Falco_tinnunculus:6.577549):3.284547,Falco_naumanni:9.862095):2.656630):0.446401,(Falco_eleonorae:11.134614,Falco_peregrinus:11.134614):1.830512):61.025703,((((((Melopsittacus_undulatus:28.151001,Platycercus_elegans:28.150999):0.519138,Eclectus_roratus:28.670139):2.712201,(Forpus_passerinus:24.773960,Cyanoliseus_patagonus:24.773960):6.608379):9.565667,((Nymphicus_hollandicus:24.066719,((Cacatua_tenuirostris:5.322777,(Cacatua_roseicapilla:2.816794,Cacatua_leadbeateri:2.816794):2.505982):10.275628,Cacatua_pastinator:15.598405):8.468313):5.921389,Calyptorhynchus_funereus:29.988106):10.959900):14.488672,(Nestor_notabilis:1.233451,Nestor_meridionalis:1.233451):54.203228):17.091005,(Acanthisitta_chloris:66.980911,((((Empidonax_traillii:13.390293,Sayornis_nigricans:13.390293):28.189613,(Rupicola_rupicola:24.150614,(((Manacus_manacus:7.140749,Pipra_mentalis:7.140749):0.612544,Lepidothrix_coronata:7.753294):2.239064,Chiroxiphia_lanceolata:9.992357):14.158256):17.429293):9.643301,Cercomacra_tyrannina:51.223206):11.910833,(Menura_novaehollandiae:58.031727,(((Ptilonorhynchus_violaceus:47.758995,Ailuroedus_melanotis:47.758995):3.085473,Cormobates_leucophaea:50.844467):4.510628,(((Amytornis_striatus:28.890535,(Stipiturus_malachurus:23.192070,(((Malurus_splendens:7.019278,Malurus_cyaneus:7.019278):5.275984,Malurus_lamberti:12.295261):1.877982,Malurus_leucopterus:14.173244):9.018826):5.698467):11.744802,(((Manorina_melanocephala:7.744506,Manorina_melanophrys:7.744506):18.779472,Acanthorhynchus_tenuirostris:26.523979):9.224062,(Chthonicola_sagittatus:19.299999,Sericornis_frontalis:19.299999):16.448044):4.887295):10.525409,((Pomatostomus_temporalis:46.108971,Orthonyx_spaldingii:46.108971):2.681132,((Gymnorhina_tibicen:38.590294,((((Vireo_bellii:9.969016,Vireo_solitarius:9.969016):2.526430,Vireo_olivaceus:12.495445):16.525169,(((((Manucodia_keraudrenii:21.129631,Ptiloris_victoriae:21.129631):3.253277,Grallina_cyanoleuca:24.382904):0.979531,(Struthidea_cinerea:15.561277,Corcorax_melanorhamphos:15.561277):9.801160):0.878654,((Lanius_minor:7.813069,Lanius_collurio:7.813069):16.836319,((Pyrrhocorax_pyrrhocorax:9.306111,Pyrrhocorax_graculus:9.306111):10.501847,((Perisoreus_infaustus:11.016093,Perisoreus_canadensis:11.016093):6.697674,(((Gymnorhinus_cyanocephalus:10.952784,(Aphelocoma_ultramarina:5.717661,Aphelocoma_coerulescens:5.717661):5.235123):4.121634,Cyanocorax_morio:15.074417):1.681337,((((Corvus_monedula:4.314205,Corvus_mellori:4.314205):5.551216,((Corvus_coronoides:6.747557,(Corvus_brachyrhynchos:3.691800,Corvus_corone:3.691800):3.055757):0.298680,Corvus_frugilegus:7.046237):2.819185):4.689604,(Pica_nuttalli:1.942283,Pica_pica:1.942283):12.612741):0.182760,Garrulus_glandarius:14.737785):2.017970):0.958012):2.094191):4.841430):1.591703):2.522542,Oriolus_oriolus:28.763632):0.256982):6.949554,Pachycephala_rufiventris:35.970169):2.620121):9.311666,((Petroica_australis:11.368526,(Petroica_multicolor:6.009125,Petroica_phoenicea:6.009125):5.359402):33.614536,(((Remiz_pendulinus:33.599495,(((Parus_major:7.588569,Parus_palustris:7.588569):7.574761,(Parus_atricapillus:13.406795,Baeolophus_bicolor:13.406795):1.756536):3.130856,Parus_caeruleus:18.294186):15.305307):6.983143,(((Cisticola_juncidis:26.021835,((Zosterops_lateralis:2.273520,Zosterops_japonicus:2.273520):18.461304,(Chamaea_fasciata:16.483242,((Sylvia_borin:11.634010,Sylvia_atricapilla:11.634011):1.886802,(Sylvia_communis:9.138092,(Sylvia_nisoria:8.042789,Sylvia_curruca:8.042789):1.095304):4.382720):2.962430):4.251581):5.287011):6.941519,((((Delichon_urbicum:14.854202,((Hirundo_neoxena:5.804138,Hirundo_rustica:5.804138):8.667442,Petrochelidon_pyrrhonota:14.471581):0.382622):3.356319,Tachycineta_bicolor:18.210522):11.760109,(((Phylloscopus_collybita:13.485146,Phylloscopus_sibilatrix:13.485146):5.587048,Cettia_cetti:19.072193):3.896194,Aegithalos_caudatus:22.968388):7.002244):1.432332,(((Acrocephalus_arundinaceus:7.347835,Acrocephalus_sechellensis:7.347835):4.942168,(Acrocephalus_scirpaceus:11.281126,((Acrocephalus_schoenobaenus:6.214721,Acrocephalus_melanopogon:6.214721):2.826176,Acrocephalus_paludicola:9.040896):2.240229):1.008877):18.208637,(Locustella_luscinioides:19.729790,Acrocephalus_palustris:19.729790):10.768852):0.904321):1.560391):1.524661,(Panurus_biarmicus:26.843195,((Eremophila_alpestris:15.394192,(Alauda_arvensis:7.532997,Galerida_cristata:7.532997):7.861195):7.120231,Eremopterix_nigriceps:22.514423):4.328773):7.644819):6.094624):2.662788,((Regulus_regulus:41.999065,(((((Dumetella_carolinensis:13.736628,Mimus_polyglottos:13.736626):5.967702,((Sturnus_unicolor:0.349288,Sturnus_vulgaris:0.349288):6.638019,Acridotheres_tristis:6.987307):12.717023):7.517963,(Cinclus_cinclus:26.774168,((Catharus_bicknelli:16.020901,(Turdus_pilaris:8.469606,Turdus_merula:8.469606):7.551295):7.412816,((Erithacus_rubecula:15.222091,(Luscinia_megarhynchos:14.848606,(Ficedula_albicollis:14.268619,(Monticola_saxatilis:12.797234,(Oenanthe_leucura:9.681249,Oenanthe_oenanthe:9.681250):3.115985):1.471384):0.579988):0.373484):1.366069,Cossypha_natalensis:16.588160):6.845558):3.340451):0.448125):9.393296,(((Thryothorus_leucotis:15.636737,(Cistothorus_palustris:12.046630,(Troglodytes_troglodytes:11.810390,Troglodytes_aedon:11.810390):0.236241):3.590106):12.019855,Certhia_familiaris:27.656593):4.051715,((Sitta_pygmaea:6.806248,Sitta_pusilla:6.806248):6.729314,Sitta_europaea:13.535563):18.172745):4.907282):2.874916,Bombycilla_cedrorum:39.490505):2.508563):0.474289,((Nectarinia_johnstoni:15.491014,Nectarinia_amethystina:15.491014):24.254650,((((((((Oreomystis_mana:5.078880,Loxioides_bailleui:5.078880):0.025714,Loxops_coccineus:5.104594):9.238235,(Pyrrhula_pyrrhula:14.176430,(Carpodacus_mexicanus:5.969050,Carpodacus_erythrinus:5.969050):8.207379):0.166401):0.917055,((((Carduelis_flammea:4.894132,(Loxia_curvirostra:2.045158,Loxia_leucoptera:2.045158):2.848974):2.823183,Carduelis_carduelis:7.717315):0.381277,((Carduelis_spinus:4.972416,Carduelis_tristis:4.972416):2.596497,Serinus_canaria:7.568913):0.529679):2.833174,Carduelis_chloris:10.931766):4.328120):7.877108,(Fringilla_coelebs:7.196634,Fringilla_montifringilla:7.196634):15.940360):2.427446,((Calcarius_lapponicus:13.810119,(Calcarius_ornatus:3.145086,Calcarius_pictus:3.145086):10.665032):9.670935,(((((Ammodramus_savannarum:11.731400,((Spizella_pusilla:4.600787,Spizella_passerina:4.600787):6.263378,((Zonotrichia_leucophrys:5.444464,Junco_hyemalis:5.444464):4.204642,((Melospiza_melodia:6.513146,(Ammodramus_maritimus:2.925283,Ammodramus_caudacutus:2.925283):3.587863):2.230409,Pipilo_erythrophthalmus:8.743555):0.905551):1.215059):0.867237):0.695576,((((Emberiza_hortulana:8.215347,Emberiza_citrinella:8.215347):0.137590,Miliaria_calandra:8.352937):1.114192,(Emberiza_bruniceps:4.038745,Emberiza_melanocephala:4.038745):5.428383):0.610377,Emberiza_schoeniclus:10.077505):2.349473):0.000124,((((Icterus_spurius:6.675240,Icterus_galbula:6.675240):4.571655,Psarocolius_montezuma:11.246895):0.371344,(Agelaius_phoeniceus:6.205380,(Quiscalus_quiscula:4.449374,Euphagus_cyanocephalus:4.449374):1.756007):5.412858):0.808739,((Sturnella_neglecta:2.505485,Sturnella_magna:2.505485):8.202847,(Dolichonyx_oryzivorus:7.328967,Xanthocephalus_xanthocephalus:7.328967):3.379363):1.718647):0.000124):3.190001,(((Wilsonia_citrina:5.023346,((Dendroica_discolor:4.078758,Setophaga_ruticilla:4.078758):0.175100,(Dendroica_fusca:3.770037,Dendroica_kirtlandii:3.770036):0.483822):0.769488):2.627944,Wilsonia_pusilla:7.651290):0.317048,(Vermivora_chrysoptera:7.530921,Oporornis_formosus:7.530921):0.437417):7.648766):5.034835,(((Piranga_olivacea:13.561600,Cardinalis_cardinalis:13.561599):2.181662,Passerina_cyanea:15.743260):2.610367,(Ramphocelus_costaricensis:14.527709,Geospiza_conirostris:14.527710):3.825917):2.298312):2.829115):2.083386):2.845299,((Anthus_pratensis:17.778065,Anthus_campestris:17.778063):5.486741,(Motacilla_flava:4.496596,Motacilla_alba:4.496596):18.768208):5.144935):5.516348,((((Bubalornis_niger:14.136608,Euplectes_orix:14.136608):1.838111,(Sporopipes_squamifrons:13.980783,(Philetairus_socius:8.558122,Plocepasser_mahali:8.558122):5.422661):1.993936):7.039231,(((((Neochmia_temporalis:5.635850,Neochmia_phaeton:5.635850):2.195181,Neochmia_modesta:7.831032):1.194272,Poephila_cincta:9.025304):1.417128,Taeniopygia_guttata:10.442431):5.535771,((Lagonosticta_rubricata:9.665614,(Uraeginthus_angolensis:7.356616,Uraeginthus_granatinus:7.356616):2.308998):4.524660,Estrilda_astrild:14.190274):1.787928):7.035748):9.139950,(Prunella_collaris:1.001529,Prunella_modularis:1.001529):31.152372):1.772187):5.819578):2.727692):0.772069):1.737641):2.918891):0.888147):2.370642):4.194350):2.676630):5.102314):3.846872):5.546772):1.463145):1.372323,((((((Tockus_monteiri:13.850765,Tockus_leucomelas:13.850765):26.996140,Bycanistes_brevis:40.846901):15.800271,Phoeniculus_purpureus:56.647175):12.007580,(((Merops_bullockoides:9.570021,Merops_apiaster:9.570021):41.171570,((Dacelo_novaeguineae:24.622608,Megaceryle_alcyon:24.622608):3.952443,Alcedo_atthis:28.575050):22.166540):16.553812,(Ramphastos_tucanus:29.905285,((Melanerpes_formicivorus:12.804512,((Dendrocopos_minor:6.534660,Picoides_borealis:6.534660):2.565361,Dendrocopos_medius:9.100021):3.704491):0.202915,Colaptes_auratus:13.007427):16.897860):37.390114):1.359354):5.206715,(Coragyps_atratus:73.602310,((Gypohierax_angolensis:31.076550,Gypaetus_barbatus:31.076550):9.464832,(Gyps_fulvus:33.213165,(((((Accipiter_cooperii:15.553156,Accipiter_gentilis:15.553156):4.403948,((Circus_cyaneus:11.186710,(Circus_maurus:10.381577,Circus_aeruginosus:10.381578):0.805132):5.864722,Circus_pygargus:17.051432):2.905672):1.243614,Accipiter_nisus:21.200718):5.730150,((Milvus_migrans:19.846733,(Haliaeetus_vocifer:13.786977,Haliaeetus_leucocephalus:13.786976):6.059755):4.109053,(Rostrhamus_sociabilis:16.135895,(Parabuteo_unicinctus:11.750450,Buteo_buteo:11.750449):4.385446):7.819890):2.975084):4.313331,Aquila_verreauxii:31.244200):1.968962):7.328221):33.060928):0.259159):0.008370,(Tyto_alba:55.273354,(((((((((Strix_uralensis:5.432317,Strix_aluco:5.432317):4.909619,Strix_nebulosa:10.341935):4.846603,Strix_occidentalis:15.188538):9.188299,Bubo_bubo:24.376837):3.893301,Otus_flammeolus:28.270138):0.333996,Asio_otus:28.604134):5.126922,Otus_elegans:33.731060):5.642135,((Athene_cunicularia:15.984035,Athene_noctua:15.984035):13.181026,Aegolius_funereus:29.165062):10.208129):3.955353,(Ninox_strenua:10.171897,Ninox_novaeseelandiae:10.171897):33.156647):11.944811):18.596483):1.493313):2.105299):0.015605):0.214417,(Podargus_strigoides:73.341812,((Archilochus_colubris:6.135118,(Selasphorus_sasin:2.944743,Calypte_anna:2.944743):3.190375):51.632477,(Apus_pallidus:12.346895,(Apus_apus:5.753651,Apus_affinis:5.753651):6.593245):45.420696):15.574224):4.356654):22.276821):3.111814);
	TREE tree_2372 = ((Struthio_camelus:52.005367,(Apteryx_australis:31.074577,Dromaius_novaehollandiae:31.074577):20.930790):55.867294,((((((Colinus_virginianus:9.259381,Callipepla_californica:9.259381):16.279976,(((((Lagopus_lagopus:3.962645,Lagopus_leucura:3.962645):2.134832,((Centrocercus_urophasianus:3.749582,Tympanuchus_cupido:3.749582):1.854944,(Dendragapus_canadensis:4.654450,(Tetrao_tetrix:3.754173,Tetrao_urogallus:3.754173):0.900277):0.950075):0.492951):7.809761,Meleagris_gallopavo:13.907237):0.840968,(((Phasianus_colchicus:7.616242,Chrysolophus_pictus:7.616242):0.818814,Syrmaticus_humiae:8.435056):4.759485,Perdix_perdix:13.194542):1.553664):5.167803,((Alectoris_chukar:15.612458,Coturnix_chinensis:15.612458):3.343743,Pavo_cristatus:18.956202):0.959807):5.623350):30.987349,(Ortalis_vetula:11.363346,Oreophasis_derbianus:11.363345):45.163361):1.895653,Alectura_lathami:58.422363):12.979822,((Dendrocygna_autumnalis:15.821762,Dendrocygna_bicolor:15.821762):20.458015,((((Cygnus_cygnus:1.866275,Cygnus_columbianus:1.866275):7.699027,(Cygnus_olor:8.639832,Cygnus_atratus:8.639832):0.925469):5.722053,((Chen_caerulescens:3.860586,(Anser_albifrons:3.514653,(Anser_anser:2.612068,Anser_brachyrhynchus:2.612068):0.902585):0.345933):4.988090,(Branta_bernicla:7.340956,(Branta_leucopsis:2.580801,(Branta_canadensis:2.101191,Branta_sandvicensis:2.101191):0.479610):4.760155):1.507720):6.438679):8.342362,((Chenonetta_jubata:11.111616,(((Histrionicus_histrionicus:7.371784,(Polysticta_stelleri:3.639388,Somateria_mollissima:3.639388):3.732396):2.174306,(Bucephala_clangula:1.870730,Bucephala_islandica:1.870730):7.675361):1.490715,(Hymenolaimus_malacorhynchos:10.511412,(((Chloephaga_picta:8.764782,Tadorna_cana:8.764782):1.023175,Aix_sponsa:9.787957):0.721223,((Aythya_valisineria:1.964511,(Aythya_americana:0.708547,Aythya_collaris:0.708547):1.255964):0.309928,Aythya_marila:2.274439):8.234741):0.002232):0.525394):0.074811):1.081054,((((((Anas_platyrhynchos:0.578788,(Anas_rubripes:0.165323,Anas_fulvigula:0.165323):0.413464):0.015115,(Anas_superciliosa:0.490169,Anas_laysanensis:0.490169):0.103733):0.773121,Anas_sparsa:1.367024):2.778850,((Anas_bahamensis:1.597378,Anas_acuta:1.597378):2.407583,(Anas_gracilis:3.451421,Anas_crecca:3.451421):0.553540):0.140912):0.850456,(Anas_strepera:2.787637,(Anas_americana:1.599197,Anas_penelope:1.599197):1.188440):2.208694):1.806240,Anas_discors:6.802570):5.390102):11.437044):12.650059):35.122406):21.216681,(((Podargus_strigoides:71.839966,(((Calypte_anna:2.076188,Selasphorus_sasin:2.076188):4.320062,Archilochus_colubris:6.396250):47.382477,(Apus_pallidus:10.752807,(Apus_affinis:5.790683,Apus_apus:5.790684):4.962123):43.025921):18.061241):7.890126,(((Phoenicopterus_ruber:44.417263,((Aechmophorus_occidentalis:25.257954,((Podiceps_grisegena:13.152790,(Podiceps_cristatus:6.612475,Podiceps_auritus:6.612476):6.540314):5.515295,Podiceps_nigricollis:18.668085):6.589868):5.371347,Tachybaptus_dominicus:30.629301):13.787964):33.100201,(Phaethon_lepturus:77.478806,((((Coccyzus_americanus:64.520271,Geococcyx_californianus:64.520271):0.000645,(Eupodotis_afraoides:31.845646,Otis_tarda:31.845646):32.675270):4.384189,(((Porphyrio_hochstetteri:6.219074,Porphyrio_porphyrio:6.219074):24.880432,(Gallirallus_australis:28.107218,(Gallinula_mortierii:23.738758,(Porzana_carolina:17.761147,(Gallinula_chloropus:9.560846,Fulica_atra:9.560845):8.200300):5.977612):4.368459):2.992288):11.066067,(Aramus_guarauna:23.826401,Grus_canadensis:23.826401):18.339170):26.739532):7.116376,((Gavia_immer:73.349182,((((((((Fulmarus_glacialoides:7.082259,Fulmarus_glacialis:7.082259):9.111418,(Macronectes_halli:1.636463,Macronectes_giganteus:1.636463):14.557214):0.866043,Daption_capense:17.059719):31.135286,(Pachyptila_turtur:44.501156,((Calonectris_diomedea:24.033882,(Puffinus_puffinus:19.846836,(Puffinus_tenuirostris:7.049830,Puffinus_griseus:7.049830):12.797007):4.187047):12.086269,Procellaria_aequinoctialis:36.120152):8.381000):3.693852):15.060497,(((Phoebetria_fusca:21.430099,(((Thalassarche_chlororhynchos:3.870516,Thalassarche_melanophrys:3.870516):3.229876,Diomedea_exulans:7.100392):0.170162,Thalassarche_bulleri:7.270554):14.159547):8.628415,(Phoebastria_immutabilis:8.289086,Phoebastria_irrorata:8.289086):21.769428):29.486050,Oceanites_oceanicus:59.544563):3.710938):4.061597,Oceanodroma_leucorhoa:67.317101):4.013439,(((Aptenodytes_forsteri:8.814414,Aptenodytes_patagonicus:8.814414):20.795752,((((Spheniscus_humboldti:2.923070,Spheniscus_mendiculus:2.923070):0.848594,(Spheniscus_magellanicus:3.310973,Spheniscus_demersus:3.310973):0.460692):14.524108,Eudyptula_minor:18.295773):4.376039,(Megadyptes_antipodes:9.499320,(Eudyptes_chrysocome:3.662528,(Eudyptes_pachyrhynchus:3.242934,Eudyptes_chrysolophus:3.242934):0.419595):5.836792):13.172492):6.938353):0.394241,((Pygoscelis_antarcticus:9.570111,Pygoscelis_papua:9.570111):10.415642,Pygoscelis_adeliae:19.985752):10.018654):41.326134):1.291316,((Mycteria_americana:24.018385,Ciconia_ciconia:24.018385):48.247440,(((Eudocimus_albus:64.897804,((Plegadis_falcinellus:17.353203,Plegadis_chihi:17.353203):34.409824,Platalea_leucorodia:51.763031):13.134776):3.339880,((Egretta_garzetta:36.899216,(((Ardea_cinerea:2.585412,Ardea_herodias:2.585412):13.579134,Bubulcus_ibis:16.164547):1.979378,Casmerodius_albus:18.143925):18.755293):5.557380,Ixobrychus_exilis:42.456596):25.781086):0.941280,((Morus_bassanus:19.917879,Sula_dactylatra:19.917881):28.309547,(((Phalacrocorax_aristotelis:8.500643,Phalacrocorax_harrisi:8.500643):1.980841,(Phalacrocorax_auritus:8.188287,(Phalacrocorax_atriceps_melanogenis:0.188287, Phalacrocorax_atriceps_bransfieldensis:0.188287):8):2.293197):0.872918,(Phalacrocorax_penicillatus:7.805052,Phalacrocorax_carbo:7.805052):3.549349):36.873024):20.951534):3.086863):0.356030):0.727329):0.465872,Corythaeola_cristata:73.815056):2.206423):1.457322):0.038663):0.437691,(Zenaida_macroura:30.516529,Columba_livia:30.516531):47.438625):1.774939):0.832881,(((((Turnix_varius:13.019339,Turnix_sylvaticus:13.019339):25.548143,(Glareola_pratincola:20.042934,(((Sterna_caspia:7.824006,Sterna_hirundo:7.824005):7.348541,(((((Larus_occidentalis:0.605465,(((Larus_californicus:0.336340,Larus_fuscus:0.336340):0.013111,Larus_glaucescens:0.349451):0.141703,Larus_argentatus:0.491155):0.114311):0.395004,Larus_delawarensis:1.000470):0.247174,Larus_canus:1.247644):3.412748,(Larus_novaehollandiae:1.376233,Larus_ridibundus:1.376232):3.284159):0.590021,Rissa_tridactyla:5.250412):9.922135):0.941338,((Stercorarius_parasiticus:5.878398,(Catharacta_maccormicki:1.686853,Catharacta_skua:1.686853):4.191545):9.397243,((Fratercula_arctica:11.792240,((Aethia_cristatella:3.993721,Aethia_pusilla:3.993721):0.934140,Ptychoramphus_aleuticus:4.927861):6.864379):0.954458,(Cepphus_grylle:10.413166,Uria_aalge:10.413166):2.333532):2.528944):0.838244):3.929051):18.524548):11.783524,((Rostratula_benghalensis:38.530083,(Metopidius_indicus:31.433102,(Jacana_spinosa:0.958863,Jacana_jacana:0.958863):30.474239):7.096981):11.214563,((((Numenius_arquata:6.616675,Numenius_americanus:6.616675):8.517905,Numenius_phaeopus:15.134581):8.862375,Bartramia_longicauda:23.996956):14.218131,((((((Actitis_hypoleucos:12.300996,Actitis_macularius:12.300996):10.485551,((Tringa_totanus:10.663279,Tringa_flavipes:10.663278):2.080484,Tringa_nebularia:12.743762):10.042785):0.404026,((Phalaropus_lobatus:6.187279,Phalaropus_fulicarius:6.187279):9.573732,Steganopus_tricolor:15.761011):7.429563):4.901408,((Scolopax_rusticola:8.041611,Scolopax_minor:8.041611):15.298014,((Gallinago_media:11.126962,Gallinago_gallinago:11.126962):1.977982,Coenocorypha_aucklandica:13.104943):10.234681):4.752357):0.149149,((Arenaria_interpres:6.662709,Arenaria_melanocephala:6.662709):16.739103,((((Calidris_temminckii:14.044926,((Calidris_ptilocnemis:3.065707,Calidris_maritima:3.065707):5.589079,Calidris_alpina:8.654786):5.390140):0.083007,(((Calidris_alba:9.686744,Calidris_minutilla:9.686744):1.409682,Calidris_fuscicollis:11.096425):0.965921,(Calidris_pusilla:4.573914,Calidris_mauri:4.573914):7.488432):2.065588):1.566660,(Calidris_himantopus:13.839035,(Tryngites_subruficollis:9.993962,Calidris_bairdii:9.993962):3.845073):1.855558):1.472539,Calidris_canutus:17.167133):6.234679):4.839320):3.483899,Limosa_limosa:31.725029):6.490057):11.529560):0.606360):11.909359,(((((((Vanellus_vanellus:11.105183,Vanellus_senegallus:11.105183):4.356843,Vanellus_miles:15.462027):17.009855,((Charadrius_alexandrinus:8.006261,Charadrius_montanus:8.006261):7.468960,Charadrius_bicinctus:15.475221):16.996662):2.368917,((Charadrius_dubius:24.204123,((Charadrius_vociferus:9.337988,(Charadrius_melodus:8.135866,Charadrius_semipalmatus:8.135866):1.202122):1.282447,Charadrius_hiaticula:10.620435):13.583689):3.579119,Eudromias_morinellus:27.783243):7.057555):5.084827,((Recurvirostra_americana:17.728765,Himantopus_mexicanus:17.728765):5.814273,(Haematopus_palliatus:12.808054,(Haematopus_ostralegus:11.990541,Haematopus_longirostris:11.990541):0.817513):10.734983):16.382587):3.889535,(((Pluvialis_apricaria:3.128994,Pluvialis_fulva:3.128994):1.889285,Pluvialis_dominica:5.018280):5.121616,Pluvialis_squatarola:10.139895):33.675266):13.717243,(Chionis_minor:52.372421,Burhinus_oedicnemus:52.372421):5.159981):4.727963):17.750366,((((((Bycanistes_brevis:49.828636,(Tockus_leucomelas:21.456194,Tockus_monteiri:21.456194):28.372437):11.133701,Phoeniculus_purpureus:60.962330):10.231812,(((Merops_bullockoides:16.373314,Merops_apiaster:16.373312):44.723103,(Alcedo_atthis:38.546913,(Megaceryle_alcyon:34.623001,Dacelo_novaeguineae:34.622997):3.923911):22.549503):7.938848,(Ramphastos_tucanus:41.363148,(Colaptes_auratus:14.057692,((Dendrocopos_medius:8.949200,(Dendrocopos_minor:7.427306,Picoides_borealis:7.427307):1.521894):3.879189,Melanerpes_formicivorus:12.828389):1.229302):27.305456):27.672115):2.158880):4.450210,(Tyto_alba:64.036423,((((Athene_cunicularia:17.006531,Athene_noctua:17.006531):11.071578,Aegolius_funereus:28.078110):10.283435,(Otus_elegans:29.364319,((Otus_flammeolus:22.788101,(Bubo_bubo:21.222593,((Strix_nebulosa:10.302895,(Strix_uralensis:7.883978,Strix_aluco:7.883977):2.418916):4.188766,Strix_occidentalis:14.491660):6.730932):1.565509):2.465691,Asio_otus:25.253792):4.110523):8.997228):3.378878,(Ninox_novaeseelandiae:9.244601,Ninox_strenua:9.244601):32.495823):22.295998):11.607934):0.641279,(Coragyps_atratus:75.250259,((Gypaetus_barbatus:34.130238,Gypohierax_angolensis:34.130238):7.308353,(Gyps_fulvus:33.192257,((((Milvus_migrans:19.158476,(Haliaeetus_vocifer:13.388643,Haliaeetus_leucocephalus:13.388642):5.769834):2.566508,((Parabuteo_unicinctus:13.209520,Buteo_buteo:13.209521):1.195886,Rostrhamus_sociabilis:14.405407):7.319578):7.447308,(((Circus_maurus:14.012944,((Circus_pygargus:1.696556,Circus_cyaneus:1.696556):7.998060,Circus_aeruginosus:9.694616):4.318328):7.014820,(Accipiter_cooperii:14.293396,Accipiter_gentilis:14.293396):6.734367):1.832355,Accipiter_nisus:22.860121):6.312174):2.946061,Aquila_verreauxii:32.118351):1.073906):8.246332):33.811668):1.035374):1.425756,(((Falco_naumanni:7.022896,(Falco_rupicoloides:3.536325,Falco_tinnunculus:3.536325):3.486571):4.957156,((Falco_eleonorae:8.904477,Falco_peregrinus:8.904478):1.063513,Falco_columbarius:9.967990):2.012062):64.488434,(((((Eclectus_roratus:28.316364,(Platycercus_elegans:27.506784,Melopsittacus_undulatus:27.506783):0.809580):3.406384,(Forpus_passerinus:26.695364,Cyanoliseus_patagonus:26.695362):5.027383):13.914577,(((Cacatua_tenuirostris:25.957159,((Cacatua_leadbeateri:11.638679,Cacatua_pastinator:11.638678):9.426425,Cacatua_roseicapilla:21.065104):4.892056):6.093560,Nymphicus_hollandicus:32.050720):4.534589,Calyptorhynchus_funereus:36.585308):9.052015):11.167706,(Nestor_notabilis:3.589603,Nestor_meridionalis:3.589603):53.215427):18.828655,(Acanthisitta_chloris:66.006447,((((((Lepidothrix_coronata:6.443954,(Pipra_mentalis:5.879953,Manacus_manacus:5.879953):0.564000):2.818912,Chiroxiphia_lanceolata:9.262865):14.206972,Rupicola_rupicola:23.469839):4.842967,(Sayornis_nigricans:8.583207,Empidonax_traillii:8.583207):19.729595):20.175217,Cercomacra_tyrannina:48.488018):13.539534,(Menura_novaehollandiae:56.818111,(((Ptilonorhynchus_violaceus:32.152920,Ailuroedus_melanotis:32.152920):16.017345,Cormobates_leucophaea:48.170265):4.558084,(((Amytornis_striatus:25.231026,(Stipiturus_malachurus:19.741451,(Malurus_leucopterus:15.576921,((Malurus_cyaneus:6.213230,Malurus_splendens:6.213230):5.656065,Malurus_lamberti:11.869295):3.707627):4.164529):5.489575):9.911784,((Acanthorhynchus_tenuirostris:23.277020,(Manorina_melanocephala:6.621270,Manorina_melanophrys:6.621270):16.655748):8.249445,(Chthonicola_sagittatus:14.967261,Sericornis_frontalis:14.967260):16.559200):3.616346):14.599923,((Pomatostomus_temporalis:40.301331,Orthonyx_spaldingii:40.301331):6.896189,(((((Vireo_olivaceus:13.372977,(Vireo_solitarius:11.366556,Vireo_bellii:11.366556):2.006422):18.436466,(Oriolus_oriolus:22.518608,(((Lanius_collurio:5.554239,Lanius_minor:5.554239):14.072815,(((((Gymnorhinus_cyanocephalus:9.215697,(Aphelocoma_coerulescens:5.062498,Aphelocoma_ultramarina:5.062498):4.153199):1.905744,Cyanocorax_morio:11.121441):3.027018,((((((Corvus_brachyrhynchos:2.859490,Corvus_corone:2.859490):2.689966,(Corvus_mellori:5.380194,Corvus_coronoides:5.380194):0.169262):0.119269,Corvus_frugilegus:5.668725):2.204167,Corvus_monedula:7.872892):3.743489,(Pica_nuttalli:2.327350,Pica_pica:2.327350):9.289031):0.479263,Garrulus_glandarius:12.095644):2.052815):0.304978,(Perisoreus_infaustus:8.269482,Perisoreus_canadensis:8.269482):6.183955):1.280250,(Pyrrhocorax_pyrrhocorax:7.076389,Pyrrhocorax_graculus:7.076389):8.657298):3.893368):0.964606,(((Manucodia_keraudrenii:15.744268,Ptiloris_victoriae:15.744268):4.111435,Grallina_cyanoleuca:19.855703):0.139808,(Struthidea_cinerea:12.236192,Corcorax_melanorhamphos:12.236192):7.759319):0.596149):1.926946):9.290837):1.171925,Pachycephala_rufiventris:32.981369):2.111820,Gymnorhina_tibicen:35.093189):11.088148,(((Petroica_multicolor:3.227387,Petroica_phoenicea:3.227387):8.036450,Petroica_australis:11.263837):32.310974,(((Remiz_pendulinus:33.344250,(Parus_caeruleus:16.788919,((Parus_atricapillus:12.535639,Baeolophus_bicolor:12.535639):0.922127,(Parus_palustris:9.190848,Parus_major:9.190848):4.266917):3.331155):16.555326):6.346349,((Panurus_biarmicus:27.026569,((Eremophila_alpestris:15.595339,(Alauda_arvensis:7.924099,Galerida_cristata:7.924099):7.671240):7.606464,Eremopterix_nigriceps:23.201805):3.824765):9.221444,(((Tachycineta_bicolor:18.102692,(((Hirundo_neoxena:6.324553,Hirundo_rustica:6.324553):8.625685,Petrochelidon_pyrrhonota:14.950237):0.146466,Delichon_urbicum:15.096703):3.005989):9.725904,(Aegithalos_caudatus:23.535906,((Phylloscopus_sibilatrix:13.250345,Phylloscopus_collybita:13.250346):8.470872,Cettia_cetti:21.721218):1.814686):4.292692):4.164297,((Cisticola_juncidis:26.909048,((Zosterops_lateralis:2.197607,Zosterops_japonicus:2.197607):18.225473,(Chamaea_fasciata:16.790035,((Sylvia_borin:10.627754,Sylvia_atricapilla:10.627754):5.282600,((Sylvia_nisoria:12.078821,Sylvia_curruca:12.078821):0.994691,Sylvia_communis:13.073512):2.836842):0.879681):3.633042):6.485970):3.938275,(((((Acrocephalus_schoenobaenus:6.328295,Acrocephalus_melanopogon:6.328294):2.768049,Acrocephalus_paludicola:9.096343):1.544150,Acrocephalus_scirpaceus:10.640491):1.144178,(Acrocephalus_arundinaceus:5.731803,Acrocephalus_sechellensis:5.731803):6.052868):17.844604,(Locustella_luscinioides:20.562120,Acrocephalus_palustris:20.562120):9.067155):1.218048):1.145570):4.255121):3.442582):1.816620,((Regulus_regulus:39.826660,((((((Sturnus_unicolor:0.285906,Sturnus_vulgaris:0.285906):7.783440,Acridotheres_tristis:8.069346):16.371260,(Mimus_polyglottos:16.436209,Dumetella_carolinensis:16.436209):8.004397):5.971550,(Cinclus_cinclus:30.257050,(((Turdus_pilaris:9.700603,Turdus_merula:9.700605):8.170019,Catharus_bicknelli:17.870623):11.667603,(Cossypha_natalensis:20.987087,(((((Oenanthe_oenanthe:11.011514,Oenanthe_leucura:11.011514):4.122402,Monticola_saxatilis:15.133916):3.226119,Ficedula_albicollis:18.360035):1.010238,Luscinia_megarhynchos:19.370274):0.362360,Erithacus_rubecula:19.732634):1.254454):8.551141):0.718823):0.155106):5.312393,(((Thryothorus_leucotis:13.961220,((Troglodytes_aedon:10.274137,Troglodytes_troglodytes:10.274137):0.715179,Cistothorus_palustris:10.989315):2.971905):11.054072,Certhia_familiaris:25.015293):5.174134,((Sitta_pusilla:5.636668,Sitta_pygmaea:5.636668):4.779314,Sitta_europaea:10.415982):19.773445):5.535122):1.636147,Bombycilla_cedrorum:37.360695):2.465966):1.221807,((((Prunella_modularis:0.073852,Prunella_collaris:0.073852):29.529633,((((Euplectes_orix:12.517748,Bubalornis_niger:12.517748):0.283416,Sporopipes_squamifrons:12.801165):0.162453,(Plocepasser_mahali:7.164032,Philetairus_socius:7.164033):5.799584):5.100106,((Taeniopygia_guttata:6.925548,((Neochmia_modesta:6.342628,(Neochmia_phaeton:6.231084,Neochmia_temporalis:6.231084):0.111544):0.036103,Poephila_cincta:6.378730):0.546818):4.556974,(Estrilda_astrild:10.324510,(Lagonosticta_rubricata:8.828764,(Uraeginthus_angolensis:5.135762,Uraeginthus_granatinus:5.135762):3.693001):1.495747):1.158012):6.581202):11.539761):0.602850,(((Motacilla_flava:2.799509,Motacilla_alba:2.799508):16.959263,(Anthus_campestris:17.175964,Anthus_pratensis:17.175964):2.582807):7.627398,((((Pyrrhula_pyrrhula:14.038026,(((Oreomystis_mana:5.554404,Loxioides_bailleui:5.554404):0.560298,Loxops_coccineus:6.114703):7.235546,(Carpodacus_mexicanus:6.026073,Carpodacus_erythrinus:6.026073):7.324176):0.687777):0.432448,(((Serinus_canaria:8.170501,(Carduelis_spinus:5.320997,Carduelis_tristis:5.320997):2.849504):0.204421,(((Loxia_curvirostra:1.342656,Loxia_leucoptera:1.342656):2.888343,Carduelis_flammea:4.230999):3.742730,Carduelis_carduelis:7.973730):0.401192):0.760952,Carduelis_chloris:9.135873):5.334601):8.686130,(Fringilla_coelebs:7.306273,Fringilla_montifringilla:7.306273):15.850330):1.215739,((Calcarius_lapponicus:13.637032,(Calcarius_pictus:4.101530,Calcarius_ornatus:4.101530):9.535501):8.118308,(((Ramphocelus_costaricensis:15.613457,Geospiza_conirostris:15.613457):1.895930,((Piranga_olivacea:12.932889,Cardinalis_cardinalis:12.932889):3.817287,Passerina_cyanea:16.750177):0.759211):2.485473,(((Vermivora_chrysoptera:8.524502,Oporornis_formosus:8.524502):0.061688,((Wilsonia_citrina:5.479534,((Dendroica_kirtlandii:4.414915,Dendroica_fusca:4.414915):0.541913,(Setophaga_ruticilla:4.624663,Dendroica_discolor:4.624663):0.332166):0.522705):2.951133,Wilsonia_pusilla:8.430666):0.155523):9.136024,(((Ammodramus_savannarum:13.075325,((((Melospiza_melodia:8.953806,(Ammodramus_caudacutus:2.613169,Ammodramus_maritimus:2.613169):6.340636):1.256756,Pipilo_erythrophthalmus:10.210562):0.741358,(Zonotrichia_leucophrys:7.930884,Junco_hyemalis:7.930884):3.021035):2.110662,(Spizella_pusilla:5.915013,Spizella_passerina:5.915013):7.147569):0.012746):3.048094,(((Miliaria_calandra:9.036448,(Emberiza_citrinella:7.325750,Emberiza_hortulana:7.325749):1.710699):4.324212,(Emberiza_melanocephala:3.238062,Emberiza_bruniceps:3.238062):10.122598):0.901624,Emberiza_schoeniclus:14.262285):1.861136):0.000161,(((Psarocolius_montezuma:13.043884,(Icterus_spurius:8.081860,Icterus_galbula:8.081860):4.962025):0.243163,((Quiscalus_quiscula:5.717136,Euphagus_cyanocephalus:5.717136):1.843256,Agelaius_phoeniceus:7.560392):5.726655):1.094999,((Sturnella_magna:2.504793,Sturnella_neglecta:2.504793):11.360012,(Dolichonyx_oryzivorus:7.615913,Xanthocephalus_xanthocephalus:7.615913):6.248893):0.517240):1.741536):1.598632):2.272646):1.760480):2.617002):3.013827):2.820165):5.234442,(Nectarinia_johnstoni:15.960337,Nectarinia_amethystina:15.960337):19.480440):5.607694):0.458747):2.067593):2.606527):1.016184):2.545213):2.985617):4.089760):5.209445):3.978889):9.627240):0.834800):1.242904):2.299344):0.552242):12.055889):15.253799);
	TREE tree_970 = (((Dromaius_novaehollandiae:35.681084,Apteryx_australis:35.681087):17.350668,Struthio_camelus:53.031754):50.371342,((((((Colinus_virginianus:5.018766,Callipepla_californica:5.018766):17.364948,((Alectoris_chukar:13.995448,Coturnix_chinensis:13.995448):2.642874,((((((Tympanuchus_cupido:4.463361,Centrocercus_urophasianus:4.463361):0.791090,(Dendragapus_canadensis:4.439810,(Tetrao_tetrix:3.142067,Tetrao_urogallus:3.142067):1.297743):0.814641):0.700015,(Lagopus_lagopus:4.397614,Lagopus_leucura:4.397614):1.556852):6.574039,Meleagris_gallopavo:12.528505):0.993262,(((Phasianus_colchicus:6.003010,Chrysolophus_pictus:6.003010):2.121065,Syrmaticus_humiae:8.124075):3.632824,Perdix_perdix:11.756899):1.764868):2.945508,Pavo_cristatus:16.467274):0.171048):5.745392):25.882458,(Oreophasis_derbianus:10.611764,Ortalis_vetula:10.611764):37.654408):6.733329,Alectura_lathami:54.999504):22.334093,((Dendrocygna_bicolor:10.067437,Dendrocygna_autumnalis:10.067438):11.172022,((((Cygnus_columbianus:0.799348,Cygnus_cygnus:0.799348):4.262349,(Cygnus_atratus:3.792996,Cygnus_olor:3.792996):1.268701):2.684636,((Chen_caerulescens:1.999706,(Anser_albifrons:1.887478,(Anser_brachyrhynchus:0.724220,Anser_anser:0.724220):1.163257):0.112229):2.778434,((Branta_leucopsis:1.289871,(Branta_sandvicensis:0.915905,Branta_canadensis:0.915905):0.373966):1.792308,Branta_bernicla:3.082179):1.695961):2.968193):7.179208,(((Chenonetta_jubata:6.367227,Hymenolaimus_malacorhynchos:6.367227):0.452040,((((Histrionicus_histrionicus:4.774371,(Somateria_mollissima:3.341158,Polysticta_stelleri:3.341158):1.433213):1.274399,(Bucephala_clangula:0.722992,Bucephala_islandica:0.722992):5.325778):0.397330,(Aix_sponsa:5.747972,(Tadorna_cana:5.572533,Chloephaga_picta:5.572533):0.175440):0.698128):0.366825,(Aythya_marila:1.103510,(Aythya_valisineria:0.870964,(Aythya_collaris:0.223043,Aythya_americana:0.223043):0.647921):0.232546):5.709416):0.006342):0.682922,((((Anas_americana:1.001670,Anas_penelope:1.001670):0.634001,Anas_strepera:1.635670):1.474100,((Anas_crecca:2.102350,(Anas_gracilis:2.029389,((((Anas_laysanensis:0.282630,(Anas_fulvigula:0.114295,Anas_rubripes:0.114295):0.168335):0.012350,Anas_platyrhynchos:0.294980):0.148834,Anas_superciliosa:0.443814):0.428338,Anas_sparsa:0.872152):1.157237):0.072961):0.211467,(Anas_acuta:1.055414,Anas_bahamensis:1.055414):1.258402):0.795953):0.962392,Anas_discors:4.072162):3.430028):7.423352):6.313919):56.094139):25.494289,((((((Turnix_varius:21.172928,Turnix_sylvaticus:21.172928):32.743195,((((Sterna_hirundo:10.522558,Sterna_caspia:10.522558):7.655297,(((Larus_novaehollandiae:1.308983,Larus_ridibundus:1.308983):3.224417,(Larus_canus:1.388988,(Larus_delawarensis:1.167338,(Larus_occidentalis:1.131003,((Larus_glaucescens:0.716757,(Larus_fuscus:0.685823,Larus_californicus:0.685823):0.030934):0.165458,Larus_argentatus:0.882215):0.248788):0.036335):0.221650):3.144412):2.405427,Rissa_tridactyla:6.938827):11.239030):2.619907,(((Uria_aalge:14.769199,Cepphus_grylle:14.769200):2.078103,((Ptychoramphus_aleuticus:6.810990,(Aethia_cristatella:5.198489,Aethia_pusilla:5.198489):1.612501):8.927475,Fratercula_arctica:15.738464):1.108838):2.410182,(Stercorarius_parasiticus:8.098651,(Catharacta_skua:1.199388,Catharacta_maccormicki:1.199388):6.899263):11.158834):1.540277):6.837238,Glareola_pratincola:27.635000):26.281124):4.044356,((Rostratula_benghalensis:42.718159,(Metopidius_indicus:33.564049,(Jacana_spinosa:0.893756,Jacana_jacana:0.893756):32.670296):9.154106):10.663506,((Bartramia_longicauda:29.526329,(Numenius_phaeopus:17.724728,(Numenius_arquata:12.021229,Numenius_americanus:12.021229):5.703498):11.801602):14.114405,((((((Phalaropus_lobatus:4.083332,Phalaropus_fulicarius:4.083332):18.137363,Steganopus_tricolor:22.220695):4.752385,((Tringa_flavipes:17.244078,(Tringa_totanus:17.001850,Tringa_nebularia:17.001850):0.242228):8.997026,(Actitis_hypoleucos:13.318703,Actitis_macularius:13.318703):12.922402):0.731975):5.982235,((Scolopax_minor:10.127353,Scolopax_rusticola:10.127353):19.252554,((Gallinago_media:12.768537,Gallinago_gallinago:12.768537):4.678213,Coenocorypha_aucklandica:17.446749):11.933158):3.575409):0.397493,((Arenaria_interpres:5.912806,Arenaria_melanocephala:5.912806):21.249237,((((Calidris_bairdii:5.073162,Tryngites_subruficollis:5.073162):10.429373,Calidris_temminckii:15.502535):0.016135,(Calidris_himantopus:14.083782,(((Calidris_alba:10.206499,(Calidris_fuscicollis:9.387479,Calidris_minutilla:9.387479):0.819021):2.539867,(Calidris_mauri:1.924919,Calidris_pusilla:1.924919):10.821447):0.307340,(Calidris_alpina:8.284433,(Calidris_ptilocnemis:2.135496,Calidris_maritima:2.135496):6.148937):4.769272):1.030076):1.434888):3.308409,Calidris_canutus:18.827078):8.334964):6.190765):5.105942,Limosa_limosa:38.458752):5.181984):9.740929):4.578816):6.024304,(((Pluvialis_squatarola:9.274484,(Pluvialis_dominica:6.845433,(Pluvialis_apricaria:4.034781,Pluvialis_fulva:4.034781):2.810652):2.429050):37.469200,((((Vanellus_miles:16.897480,(Vanellus_senegallus:11.954144,Vanellus_vanellus:11.954144):4.943337):19.460150,(Charadrius_bicinctus:16.426779,(Charadrius_alexandrinus:9.239795,Charadrius_montanus:9.239795):7.186985):19.930851):0.620581,(Eudromias_morinellus:34.535641,((Charadrius_semipalmatus:16.445787,((Charadrius_melodus:9.024600,Charadrius_hiaticula:9.024600):3.733863,Charadrius_vociferus:12.758464):3.687324):15.357676,Charadrius_dubius:31.803463):2.732179):2.442569):6.248669,((Recurvirostra_americana:22.432625,Himantopus_mexicanus:22.432625):8.353088,(Haematopus_ostralegus:16.175838,(Haematopus_palliatus:3.905668,Haematopus_longirostris:3.905668):12.270170):14.609874):12.441168):3.516805):15.606438,(Chionis_minor:52.753838,Burhinus_oedicnemus:52.753838):9.596288):1.634660):16.840895,((((Falco_naumanni:8.028795,(Falco_tinnunculus:4.114657,Falco_rupicoloides:4.114657):3.914138):2.876790,(Falco_columbarius:10.491161,(Falco_eleonorae:8.699645,Falco_peregrinus:8.699644):1.791516):0.414424):65.190979,(((((Eclectus_roratus:27.893023,(Platycercus_elegans:26.180954,Melopsittacus_undulatus:26.180952):1.712070):4.611232,(Forpus_passerinus:25.275789,Cyanoliseus_patagonus:25.275787):7.228466):12.485627,(Calyptorhynchus_funereus:33.656601,(((Cacatua_pastinator:13.970179,(Cacatua_leadbeateri:10.211454,Cacatua_tenuirostris:10.211454):3.758724):8.726338,Cacatua_roseicapilla:22.696518):9.270029,Nymphicus_hollandicus:31.966545):1.690054):11.333281):10.881006,(Nestor_notabilis:1.090777,Nestor_meridionalis:1.090777):54.780109):17.716675,(Acanthisitta_chloris:67.650345,((((Sayornis_nigricans:10.418779,Empidonax_traillii:10.418778):26.080774,(((Lepidothrix_coronata:10.949017,(Manacus_manacus:9.818284,Pipra_mentalis:9.818283):1.130733):2.967553,Chiroxiphia_lanceolata:13.916569):18.141588,Rupicola_rupicola:32.058159):4.441395):10.389709,Cercomacra_tyrannina:46.889263):18.399391,(Menura_novaehollandiae:57.530373,(((Ailuroedus_melanotis:38.866959,Ptilonorhynchus_violaceus:38.866959):8.717065,Cormobates_leucophaea:47.584023):6.719026,(((Amytornis_striatus:32.771305,(Stipiturus_malachurus:24.336376,(((Malurus_cyaneus:8.516830,Malurus_splendens:8.516830):6.677070,Malurus_lamberti:15.193900):1.156614,Malurus_leucopterus:16.350513):7.985861):8.434930):12.506314,(((Manorina_melanocephala:8.696643,Manorina_melanophrys:8.696643):17.852203,Acanthorhynchus_tenuirostris:26.548845):12.584375,(Sericornis_frontalis:16.503687,Chthonicola_sagittatus:16.503687):22.629532):6.144400):5.845470,((Pomatostomus_temporalis:46.960266,Orthonyx_spaldingii:46.960266):3.163473,((Gymnorhina_tibicen:34.980652,(Pachycephala_rufiventris:33.381271,(((((Lanius_minor:6.973953,Lanius_collurio:6.973952):15.272132,(((Perisoreus_infaustus:11.998347,Perisoreus_canadensis:11.998347):5.815083,((Cyanocorax_morio:13.649134,((Aphelocoma_ultramarina:5.097084,Aphelocoma_coerulescens:5.097084):5.337258,Gymnorhinus_cyanocephalus:10.434341):3.214792):3.190539,(Garrulus_glandarius:14.296684,((Corvus_monedula:8.288771,((Corvus_mellori:5.578711,Corvus_frugilegus:5.578711):0.894982,(Corvus_coronoides:6.127426,(Corvus_brachyrhynchos:3.492373,Corvus_corone:3.492373):2.635053):0.346266):1.815078):5.522327,(Pica_pica:1.760523,Pica_nuttalli:1.760523):12.050575):0.485586):2.542988):0.973758):1.435091,(Pyrrhocorax_pyrrhocorax:9.173165,Pyrrhocorax_graculus:9.173165):10.075356):2.997563):1.311404,(((Manucodia_keraudrenii:17.136381,Ptiloris_victoriae:17.136381):5.617113,Grallina_cyanoleuca:22.753492):0.615660,(Struthidea_cinerea:15.324703,Corcorax_melanorhamphos:15.324703):8.044451):0.188334):3.695155,Oriolus_oriolus:27.252642):2.833892,((Vireo_solitarius:10.777921,Vireo_bellii:10.777920):3.423348,Vireo_olivaceus:14.201268):15.885267):3.294733):1.599381):13.600566,((Petroica_australis:11.404405,(Petroica_multicolor:4.781019,Petroica_phoenicea:4.781019):6.623386):33.896919,((((Parus_caeruleus:17.775154,((Parus_palustris:7.421999,Parus_major:7.421999):9.255462,(Parus_atricapillus:14.655497,Baeolophus_bicolor:14.655498):2.021964):1.097692):17.012707,Remiz_pendulinus:34.787861):5.995810,((Panurus_biarmicus:26.736038,(Eremopterix_nigriceps:26.735771,((Alauda_arvensis:8.918762,Galerida_cristata:8.918761):7.322728,Eremophila_alpestris:16.241489):10.494282):0.000267):10.621496,(((((Zosterops_japonicus:2.369041,Zosterops_lateralis:2.369041):17.940189,(((Sylvia_communis:11.254591,(Sylvia_nisoria:9.052099,Sylvia_curruca:9.052099):2.202492):4.444518,(Sylvia_atricapilla:11.226744,Sylvia_borin:11.226744):4.472364):1.290941,Chamaea_fasciata:16.990049):3.319181):6.053853,(((Acrocephalus_scirpaceus:8.192507,((Acrocephalus_melanopogon:4.713988,Acrocephalus_schoenobaenus:4.713988):1.365851,Acrocephalus_paludicola:6.079839):2.112669):0.760198,(Acrocephalus_sechellensis:5.489100,Acrocephalus_arundinaceus:5.489099):3.463606):15.136618,(Locustella_luscinioides:15.656569,Acrocephalus_palustris:15.656569):8.432753):2.273762):2.059338,Cisticola_juncidis:28.422421):6.196957,((((Phylloscopus_collybita:14.142766,Phylloscopus_sibilatrix:14.142767):6.831899,Cettia_cetti:20.974665):2.605173,Aegithalos_caudatus:23.579838):7.062134,((Delichon_urbicum:16.911211,(Petrochelidon_pyrrhonota:16.341503,(Hirundo_rustica:6.538903,Hirundo_neoxena:6.538903):9.802601):0.569708):2.040405,Tachycineta_bicolor:18.951616):11.690357):3.977407):2.738155):3.426136):1.398924,(((Bombycilla_cedrorum:40.220455,((((Dumetella_carolinensis:12.305740,Mimus_polyglottos:12.305739):6.061718,((Sturnus_unicolor:0.174231,Sturnus_vulgaris:0.174231):6.643795,Acridotheres_tristis:6.818026):11.549431):5.520155,(Cinclus_cinclus:22.373474,((Catharus_bicknelli:13.651679,(Turdus_merula:7.566065,Turdus_pilaris:7.566065):6.085614):7.257000,(Cossypha_natalensis:15.451003,(Luscinia_megarhynchos:14.053639,((((Oenanthe_leucura:7.177420,Oenanthe_oenanthe:7.177420):3.948548,Monticola_saxatilis:11.125967):1.893274,Ficedula_albicollis:13.019241):0.741207,Erithacus_rubecula:13.760448):0.293191):1.397364):5.457675):1.464795):1.514138):13.213036,((Certhia_familiaris:27.519547,(Thryothorus_leucotis:15.065496,((Troglodytes_troglodytes:11.224018,Troglodytes_aedon:11.224018):0.162475,Cistothorus_palustris:11.386494):3.679003):12.454052):4.159362,(Sitta_europaea:12.648105,(Sitta_pusilla:7.849204,Sitta_pygmaea:7.849203):4.798901):19.030806):5.421737):3.119809):1.129822,Regulus_regulus:41.350277):0.469136,((((Prunella_modularis:0.473857,Prunella_collaris:0.473857):33.640736,((Bubalornis_niger:15.436049,(Euplectes_orix:14.974029,((Philetairus_socius:7.809810,Plocepasser_mahali:7.809810):6.219195,Sporopipes_squamifrons:14.029005):0.945025):0.462020):8.113946,((Estrilda_astrild:12.592805,(Lagonosticta_rubricata:8.432850,(Uraeginthus_granatinus:6.481536,Uraeginthus_angolensis:6.481536):1.951313):4.159956):0.883740,((Poephila_cincta:8.205706,((Neochmia_phaeton:6.580041,Neochmia_temporalis:6.580041):1.316530,Neochmia_modesta:7.896571):0.309135):0.316646,Taeniopygia_guttata:8.522352):4.954194):10.073450):10.564595):1.025031,((((Pyrrhula_pyrrhula:18.262848,(((Carpodacus_mexicanus:6.998347,Carpodacus_erythrinus:6.998347):9.365698,(Loxioides_bailleui:6.222507,(Oreomystis_mana:5.021216,Loxops_coccineus:5.021216):1.201290):10.141539):1.615110,(Carduelis_chloris:11.883986,((Serinus_canaria:9.378005,(Carduelis_spinus:6.657607,Carduelis_tristis:6.657607):2.720397):0.541777,(Carduelis_carduelis:9.742828,(Carduelis_flammea:6.074004,(Loxia_leucoptera:2.156129,Loxia_curvirostra:2.156129):3.917875):3.668824):0.176953):1.964205):6.095169):0.283693):8.756230,(Fringilla_coelebs:7.544232,Fringilla_montifringilla:7.544231):19.474846):0.711532,((Calcarius_lapponicus:13.068231,(Calcarius_pictus:3.407575,Calcarius_ornatus:3.407575):9.660655):8.369127,((((Piranga_olivacea:15.021255,Cardinalis_cardinalis:15.021255):2.560791,Passerina_cyanea:17.582047):1.512586,(Ramphocelus_costaricensis:14.572138,Geospiza_conirostris:14.572138):4.522495):1.331577,((((Emberiza_schoeniclus:11.050758,(((Emberiza_citrinella:5.944408,Emberiza_hortulana:5.944409):2.892843,Miliaria_calandra:8.837252):1.428757,(Emberiza_bruniceps:3.277199,Emberiza_melanocephala:3.277199):6.988810):0.784749):2.478679,(Ammodramus_savannarum:11.927867,((((Melospiza_melodia:7.564605,(Ammodramus_caudacutus:2.383808,Ammodramus_maritimus:2.383808):5.180797):1.283840,Pipilo_erythrophthalmus:8.848445):0.925055,(Junco_hyemalis:6.192239,Zonotrichia_leucophrys:6.192239):3.581261):1.181118,(Spizella_pusilla:3.592832,Spizella_passerina:3.592832):7.361787):0.973249):1.601569):2.368830,(((((Dendroica_kirtlandii:3.927605,Dendroica_fusca:3.927605):0.988185,(Setophaga_ruticilla:4.804125,Dendroica_discolor:4.804125):0.111665):0.104255,Wilsonia_citrina:5.020046):2.384341,Wilsonia_pusilla:7.404387):0.285189,(Vermivora_chrysoptera:7.390193,Oporornis_formosus:7.390193):0.299383):8.208691):0.735419,(((Icterus_spurius:8.963270,Icterus_galbula:8.963270):5.308887,((Agelaius_phoeniceus:7.533289,(Quiscalus_quiscula:5.825629,Euphagus_cyanocephalus:5.825629):1.707660):6.479971,Psarocolius_montezuma:14.013259):0.258897):0.761315,((Sturnella_neglecta:3.073488,Sturnella_magna:3.073488):10.255526,(Dolichonyx_oryzivorus:10.757050,Xanthocephalus_xanthocephalus:10.757050):2.571965):1.704457):1.600215):3.792525):1.011147):6.293253):5.430690,((Anthus_campestris:20.627186,Anthus_pratensis:20.627186):2.813699,(Motacilla_flava:3.051524,Motacilla_alba:3.051524):20.389359):9.720418):1.978322):4.515527,(Nectarinia_johnstoni:3.966530,Nectarinia_amethystina:3.966530):35.688618):2.164264):0.363179):3.118732):3.279890):1.542523):0.999353):3.179960):3.227320):7.758283):2.361693):5.937215):2.509000):2.926468,(((Coragyps_atratus:76.954605,((Gypohierax_angolensis:36.684578,Gypaetus_barbatus:36.684578):9.542922,(Gyps_fulvus:35.951725,(Aquila_verreauxii:34.772911,((Accipiter_nisus:25.719543,((Accipiter_gentilis:14.597848,Accipiter_cooperii:14.597849):8.611965,((Circus_aeruginosus:8.273923,(Circus_maurus:3.729385,Circus_pygargus:3.729385):4.544538):4.234266,Circus_cyaneus:12.508190):10.701624):2.509729):4.980230,(((Parabuteo_unicinctus:15.150762,Buteo_buteo:15.150762):1.405268,Rostrhamus_sociabilis:16.556030):8.563202,(Milvus_migrans:20.466240,(Haliaeetus_leucocephalus:15.365013,Haliaeetus_vocifer:15.365013):5.101226):4.652992):5.580541):4.073137):1.178816):10.275772):30.727106):0.783598,(Tyto_alba:64.238258,((((Athene_cunicularia:17.181826,Athene_noctua:17.181826):13.670842,Aegolius_funereus:30.852667):7.629204,(Otus_elegans:28.895950,((((((Strix_aluco:6.399797,Strix_uralensis:6.399797):4.745572,Strix_nebulosa:11.145369):3.369591,Strix_occidentalis:14.514960):7.618265,Bubo_bubo:22.133224):2.321292,Otus_flammeolus:24.454515):0.468007,Asio_otus:24.922523):3.973425):9.585921):4.390338,(Ninox_strenua:11.168106,Ninox_novaeseelandiae:11.168106):31.704103):21.366055):13.499938):0.633384,((((Tockus_monteiri:13.975780,Tockus_leucomelas:13.975780):31.500540,Bycanistes_brevis:45.476318):20.175241,Phoeniculus_purpureus:65.651558):6.100910,(((Merops_bullockoides:14.075827,Merops_apiaster:14.075827):52.417454,((Megaceryle_alcyon:41.992485,Dacelo_novaeguineae:41.992489):2.306788,Alcedo_atthis:44.299274):22.194006):3.217591,(Ramphastos_tucanus:42.282833,(Colaptes_auratus:24.384869,((Dendrocopos_medius:16.559376,(Dendrocopos_minor:10.538919,Picoides_borealis:10.538919):6.020457):6.003261,Melanerpes_formicivorus:22.562635):1.822234):17.897964):27.428036):2.041600):6.619115):0.651444):1.802648):0.146723,((Phaethon_lepturus:77.264473,(((Phoenicopterus_ruber:54.120293,((Aechmophorus_occidentalis:34.012001,(Podiceps_nigricollis:27.157803,(Podiceps_auritus:20.726841,(Podiceps_grisegena:20.416899,Podiceps_cristatus:20.416899):0.309942):6.430961):6.854198):4.775043,Tachybaptus_dominicus:38.787041):15.333252):21.453188,(Zenaida_macroura:28.285507,Columba_livia:28.285511):47.287968):0.145179,(((Gavia_immer:70.252609,((((((Pachyptila_turtur:32.240879,((Procellaria_aequinoctialis:24.066050,(Calonectris_diomedea:18.473576,(Puffinus_puffinus:15.939436,(Puffinus_griseus:5.232638,Puffinus_tenuirostris:5.232639):10.706797):2.534141):5.592474):4.814486,(((Fulmarus_glacialis:6.332873,Fulmarus_glacialoides:6.332873):1.649600,(Macronectes_halli:2.094760,Macronectes_giganteus:2.094760):5.887713):4.274964,Daption_capense:12.257437):16.623098):3.360343):12.906974,Oceanites_oceanicus:45.147854):4.044770,((Phoebetria_fusca:14.230658,((Thalassarche_chlororhynchos:4.069647,Thalassarche_melanophrys:4.069648):3.925474,(Diomedea_exulans:3.010868,Thalassarche_bulleri:3.010867):4.984254):6.235537):10.980504,(Phoebastria_immutabilis:7.598408,Phoebastria_irrorata:7.598407):17.612755):23.981461):6.843258,Oceanodroma_leucorhoa:56.035881):0.000560,((Aptenodytes_forsteri:8.062403,Aptenodytes_patagonicus:8.062403):19.831646,(((((Spheniscus_demersus:2.091127,Spheniscus_magellanicus:2.091127):0.418383,(Spheniscus_humboldti:2.024821,Spheniscus_mendiculus:2.024821):0.484689):10.773085,Eudyptula_minor:13.282595):5.497574,(Megadyptes_antipodes:10.121621,(Eudyptes_chrysocome:4.903645,(Eudyptes_chrysolophus:4.866957,Eudyptes_pachyrhynchus:4.866957):0.036688):5.217977):8.658547):8.871211,((Pygoscelis_antarcticus:9.808502,Pygoscelis_papua:9.808502):8.845151,Pygoscelis_adeliae:18.653654):8.997726):0.242668):28.142393):13.053767,((Ciconia_ciconia:32.019531,Mycteria_americana:32.019531):36.881779,(((Eudocimus_albus:58.924187,((Plegadis_chihi:3.481393,Plegadis_falcinellus:3.481393):50.039490,Platalea_leucorodia:53.520882):5.403302):4.239251,(Ixobrychus_exilis:38.798058,((Casmerodius_albus:20.761761,((Ardea_herodias:3.827055,Ardea_cinerea:3.827055):15.888956,Bubulcus_ibis:19.716011):1.045749):13.846718,Egretta_garzetta:34.608479):4.189576):24.365379):5.121559,((Morus_bassanus:25.356918,Sula_dactylatra:25.356920):26.810389,((Phalacrocorax_penicillatus:18.655540,Phalacrocorax_harrisi:18.655540):2.788955,(((Phalacrocorax_auritus:8.711619,(Phalacrocorax_atriceps_melanogenis:0.711619, Phalacrocorax_atriceps_bransfieldensis:0.711619):8):8.811575,Phalacrocorax_aristotelis:17.523193):3.790434,Phalacrocorax_carbo:21.313629):0.130868):30.722813):16.117685):0.616317):0.188899):1.162398):0.628648,Corythaeola_cristata:70.881256):3.583830,((Coccyzus_americanus:73.559875,Geococcyx_californianus:73.559875):0.475169,((((((Fulica_atra:9.581345,Gallinula_chloropus:9.581346):10.384092,Porzana_carolina:19.965437):8.091483,Gallinula_mortierii:28.056921):4.392026,((Porphyrio_porphyrio:5.236496,Porphyrio_hochstetteri:5.236496):24.614006,Gallirallus_australis:29.850504):2.598443):21.071884,(Aramus_guarauna:30.427086,Grus_canadensis:30.427086):23.093744):17.931387,(Eupodotis_afraoides:33.748264,Otis_tarda:33.748264):37.703953):2.582829):0.430039):1.253576):1.545812):3.103033,(Podargus_strigoides:75.279922,(((Calypte_anna:3.000238,Selasphorus_sasin:3.000238):3.092031,Archilochus_colubris:6.092268):55.783131,(Apus_pallidus:15.276976,(Apus_affinis:7.833314,Apus_apus:7.833314):7.443661):46.598419):13.404518):5.087589):0.604895):21.855484):0.575213);
	TREE tree_9451 = (((Apteryx_australis:42.902534,Dromaius_novaehollandiae:42.902538):9.633291,Struthio_camelus:52.535828):59.746754,((((((Callipepla_californica:5.887395,Colinus_virginianus:5.887395):27.894928,((((((Lagopus_leucura:5.125279,Lagopus_lagopus:5.125279):2.611938,((Dendragapus_canadensis:6.537812,(Tetrao_urogallus:5.687344,Tetrao_tetrix:5.687344):0.850468):1.151897,(Tympanuchus_cupido:5.329150,Centrocercus_urophasianus:5.329150):2.360560):0.047507):9.032415,Meleagris_gallopavo:16.769632):1.421227,((Syrmaticus_humiae:10.699931,(Phasianus_colchicus:9.087199,Chrysolophus_pictus:9.087200):1.612731):6.405772,Perdix_perdix:17.105703):1.085156):6.618296,Pavo_cristatus:24.809156):0.502712,(Coturnix_chinensis:22.049677,Alectoris_chukar:22.049675):3.262191):8.470455):27.733860,(Oreophasis_derbianus:15.216843,Ortalis_vetula:15.216843):46.299339):4.500351,Alectura_lathami:66.016533):7.954606,((Dendrocygna_bicolor:13.368448,Dendrocygna_autumnalis:13.368448):13.357736,((((Cygnus_columbianus:1.519993,Cygnus_cygnus:1.519993):4.696135,(Cygnus_atratus:1.906193,Cygnus_olor:1.906193):4.309935):4.076826,((Chen_caerulescens:2.295897,(Anser_albifrons:2.246567,(Anser_anser:0.553077,Anser_brachyrhynchus:0.553077):1.693490):0.049329):3.625022,(Branta_bernicla:3.467962,(Branta_leucopsis:1.400886,(Branta_sandvicensis:0.762180,Branta_canadensis:0.762180):0.638705):2.067076):2.452956):4.372036):6.408815,((((Histrionicus_histrionicus:4.925364,(Polysticta_stelleri:3.137555,Somateria_mollissima:3.137555):1.787809):1.968538,(Bucephala_clangula:0.836193,Bucephala_islandica:0.836193):6.057708):0.531017,((Chenonetta_jubata:6.772271,Hymenolaimus_malacorhynchos:6.772271):0.466861,((Aix_sponsa:6.634310,(Chloephaga_picta:6.070883,Tadorna_cana:6.070883):0.563427):0.581845,((Aythya_valisineria:0.973890,(Aythya_collaris:0.416554,Aythya_americana:0.416554):0.557337):0.340626,Aythya_marila:1.314516):5.901638):0.022977):0.185787):0.334559,((((Anas_americana:0.977838,Anas_penelope:0.977838):1.002605,Anas_strepera:1.980444):1.452924,((((Anas_sparsa:0.821525,(((Anas_platyrhynchos:0.215177,(Anas_fulvigula:0.107117,Anas_rubripes:0.107117):0.108059):0.084296,Anas_laysanensis:0.299473):0.297811,Anas_superciliosa:0.597284):0.224241):1.743589,Anas_crecca:2.565114):0.077592,(Anas_acuta:0.871004,Anas_bahamensis:0.871004):1.771703):0.062025,Anas_gracilis:2.704731):0.728636):0.986021,Anas_discors:4.419388):3.340090):8.942291):10.024415):47.244957):32.251724,(((((((Turnix_varius:20.116997,Turnix_sylvaticus:20.116997):31.824932,(Glareola_pratincola:25.623440,(((((Larus_ridibundus:1.183287,Larus_novaehollandiae:1.183287):3.626155,(Larus_canus:1.317246,((Larus_occidentalis:0.873705,(Larus_argentatus:0.557804,(Larus_fuscus:0.446305,(Larus_glaucescens:0.284721,Larus_californicus:0.284721):0.161584):0.111499):0.315901):0.258858,Larus_delawarensis:1.132562):0.184684):3.492196):2.208623,Rissa_tridactyla:7.018065):11.431609,(Sterna_caspia:9.428614,Sterna_hirundo:9.428613):9.021062):2.352957,(((Uria_aalge:14.403027,Cepphus_grylle:14.403028):1.365975,((Ptychoramphus_aleuticus:6.930706,(Aethia_pusilla:4.886252,Aethia_cristatella:4.886252):2.044454):8.041481,Fratercula_arctica:14.972186):0.796815):4.105817,((Catharacta_skua:1.137889,Catharacta_maccormicki:1.137889):6.579021,Stercorarius_parasiticus:7.716910):12.157909):0.927812):4.820807):26.318491):9.629371,((Rostratula_benghalensis:46.543854,(Metopidius_indicus:38.611092,(Jacana_spinosa:2.101207,Jacana_jacana:2.101207):36.509888):7.932764):11.971199,((Bartramia_longicauda:28.267845,((Numenius_americanus:8.459782,Numenius_arquata:8.459782):6.964503,Numenius_phaeopus:15.424285):12.843560):12.872369,((((Scolopax_rusticola:9.892809,Scolopax_minor:9.892810):19.242266,((Gallinago_media:14.166573,Gallinago_gallinago:14.166573):3.047061,Coenocorypha_aucklandica:17.213633):11.921442):4.465622,(((Arenaria_interpres:13.045135,Arenaria_melanocephala:13.045135):16.021790,((((((Calidris_ptilocnemis:2.400623,Calidris_maritima:2.400623):7.067449,Calidris_alpina:9.468072):3.549455,((Calidris_alba:11.819264,((Calidris_minutilla:9.774978,Calidris_himantopus:9.774978):1.647712,(Calidris_pusilla:4.893675,Calidris_mauri:4.893675):6.529015):0.396574):0.707746,Calidris_fuscicollis:12.527010):0.490517):0.148743,(Tryngites_subruficollis:9.426582,Calidris_bairdii:9.426582):3.739687):1.204276,Calidris_temminckii:14.370545):1.745757,Calidris_canutus:16.116301):12.950623):3.770744,((Tringa_totanus:18.545055,(Tringa_nebularia:18.203266,Tringa_flavipes:18.203268):0.341787):10.777262,(((Phalaropus_lobatus:6.964287,Phalaropus_fulicarius:6.964287):14.048973,Steganopus_tricolor:21.013260):7.777063,(Actitis_hypoleucos:17.008686,Actitis_macularius:17.008686):11.781638):0.531992):3.515353):0.763028):3.345518,Limosa_limosa:36.946213):4.193999):17.374844):3.056242):3.185690,(((((((Charadrius_alexandrinus:12.195158,Charadrius_montanus:12.195158):6.907488,Charadrius_bicinctus:19.102646):18.861614,(Vanellus_senegallus:35.354137,(Vanellus_vanellus:0.759871,Vanellus_miles:0.759871):34.594269):2.610123):3.275415,(Eudromias_morinellus:35.268692,(Charadrius_dubius:28.555071,(Charadrius_semipalmatus:18.628771,((Charadrius_melodus:11.106046,Charadrius_hiaticula:11.106046):6.815536,Charadrius_vociferus:17.921583):0.707189):9.926299):6.713623):5.970982):8.004599,(((Haematopus_longirostris:14.457386,Haematopus_palliatus:14.457386):9.558006,Haematopus_ostralegus:24.015392):7.303212,(Recurvirostra_americana:21.939369,Himantopus_mexicanus:21.939369):9.379233):17.925669):3.629076,(Pluvialis_squatarola:11.303010,((Pluvialis_apricaria:3.544888,Pluvialis_fulva:3.544888):4.353158,Pluvialis_dominica:7.898045):3.404965):41.570339):8.676613,(Chionis_minor:58.250084,Burhinus_oedicnemus:58.250088):3.299879):3.207026):15.872980,(((Falco_columbarius:12.475074,((Falco_eleonorae:10.256955,Falco_peregrinus:10.256956):1.655381,(Falco_naumanni:7.114132,(Falco_rupicoloides:5.458032,Falco_tinnunculus:5.458032):1.656101):4.798204):0.562736):62.697548,((((((Melopsittacus_undulatus:37.851040,Platycercus_elegans:37.851040):2.801844,Eclectus_roratus:40.652885):2.723141,(Forpus_passerinus:31.349997,Cyanoliseus_patagonus:31.349997):12.026028):5.454175,((((Cacatua_leadbeateri:1.253821,Cacatua_roseicapilla:1.253821):19.254107,(Cacatua_pastinator:11.792820,Cacatua_tenuirostris:11.792820):8.715108):4.276342,Nymphicus_hollandicus:24.784269):2.745375,Calyptorhynchus_funereus:27.529644):21.300554):7.927493,(Nestor_notabilis:3.518659,Nestor_meridionalis:3.518659):53.239033):17.489496,(Acanthisitta_chloris:67.795471,((((Rupicola_rupicola:33.181908,(Chiroxiphia_lanceolata:15.212522,((Lepidothrix_coronata:10.457217,Pipra_mentalis:10.457217):0.104911,Manacus_manacus:10.562129):4.650393):17.969383):4.261645,(Sayornis_nigricans:9.477563,Empidonax_traillii:9.477562):27.965986):13.916731,Cercomacra_tyrannina:51.360279):14.166584,(Menura_novaehollandiae:59.274147,(((Ptilonorhynchus_violaceus:19.597950,Ailuroedus_melanotis:19.597950):24.418409,Cormobates_leucophaea:44.016357):10.264944,(((Amytornis_striatus:35.876236,(Stipiturus_malachurus:20.692905,(((Malurus_cyaneus:7.503863,Malurus_splendens:7.503863):4.368662,Malurus_lamberti:11.872526):4.327064,Malurus_leucopterus:16.199589):4.493317):15.183328):9.195612,((Acanthorhynchus_tenuirostris:23.493084,(Manorina_melanocephala:7.044991,Manorina_melanophrys:7.044991):16.448092):9.955448,(Sericornis_frontalis:15.932637,Chthonicola_sagittatus:15.932636):17.515896):11.623314):4.269331,((Pomatostomus_temporalis:42.370064,Orthonyx_spaldingii:42.370064):3.520799,(((Pachycephala_rufiventris:35.766388,((Oriolus_oriolus:26.492350,((((Pyrrhocorax_pyrrhocorax:8.948545,Pyrrhocorax_graculus:8.948545):9.407228,((Perisoreus_infaustus:9.366391,Perisoreus_canadensis:9.366391):6.669712,((((Aphelocoma_ultramarina:6.224034,Aphelocoma_coerulescens:6.224034):5.373204,Gymnorhinus_cyanocephalus:11.597238):1.113393,Cyanocorax_morio:12.710630):2.889809,(Garrulus_glandarius:14.394991,((Corvus_monedula:8.121622,(((Corvus_brachyrhynchos:3.411401,Corvus_corone:3.411401):2.248318,Corvus_coronoides:5.659719):0.442977,(Corvus_frugilegus:5.454317,Corvus_mellori:5.454317):0.648380):2.018926):4.979472,(Pica_nuttalli:2.337170,Pica_pica:2.337170):10.763925):1.293898):1.205448):0.435664):2.319669):4.460045,(Lanius_minor:6.416977,Lanius_collurio:6.416977):16.398840):1.783113,((Struthidea_cinerea:15.093059,Corcorax_melanorhamphos:15.093059):8.064112,((Manucodia_keraudrenii:19.025955,Ptiloris_victoriae:19.025955):3.916863,Grallina_cyanoleuca:22.942818):0.214352):1.441760):1.893419):0.563398,(Vireo_olivaceus:11.429512,(Vireo_bellii:8.343296,Vireo_solitarius:8.343296):3.086217):15.626235):8.710641):3.288793,Gymnorhina_tibicen:39.055183):6.299551,((Petroica_australis:12.411622,(Petroica_phoenicea:4.542627,Petroica_multicolor:4.542627):7.868995):31.439556,(((Remiz_pendulinus:36.373802,(((Parus_atricapillus:15.075504,Baeolophus_bicolor:15.075504):0.638347,(Parus_palustris:6.540816,Parus_major:6.540816):9.173035):1.411880,Parus_caeruleus:17.125732):19.248070):4.258777,(((((Delichon_urbicum:12.599459,((Hirundo_rustica:4.347277,Hirundo_neoxena:4.347277):7.996086,Petrochelidon_pyrrhonota:12.343364):0.256095):0.969593,Tachycineta_bicolor:13.569050):11.157478,(Aegithalos_caudatus:19.726933,((Phylloscopus_sibilatrix:11.702305,Phylloscopus_collybita:11.702306):5.241884,Cettia_cetti:16.944189):2.782745):4.999596):8.589151,(Cisticola_juncidis:28.770071,((((((Acrocephalus_schoenobaenus:4.257802,Acrocephalus_melanopogon:4.257802):2.373169,Acrocephalus_paludicola:6.630971):0.605825,Acrocephalus_scirpaceus:7.236796):1.301322,(Acrocephalus_arundinaceus:5.080625,Acrocephalus_sechellensis:5.080625):3.457493):13.396889,(Acrocephalus_palustris:14.325928,Locustella_luscinioides:14.325928):7.609079):2.620386,((Zosterops_lateralis:3.337931,Zosterops_japonicus:3.337931):17.071863,(((Sylvia_atricapilla:12.316521,Sylvia_borin:12.316521):3.393420,(Sylvia_communis:11.226670,(Sylvia_curruca:10.080181,Sylvia_nisoria:10.080180):1.146490):4.483270):1.215026,Chamaea_fasciata:16.924965):3.484828):4.145598):4.214678):4.545609):2.975566,(Panurus_biarmicus:25.115797,(Eremopterix_nigriceps:22.199266,(Eremophila_alpestris:13.977138,(Galerida_cristata:8.895732,Alauda_arvensis:8.895732):5.081406):8.222127):2.916531):11.175450):4.341331):1.985975,(((Bombycilla_cedrorum:39.068375,((((Dumetella_carolinensis:17.718992,Mimus_polyglottos:17.718990):9.319679,(Acridotheres_tristis:9.787791,(Sturnus_unicolor:0.425255,Sturnus_vulgaris:0.425255):9.362535):17.250879):6.344644,(Cinclus_cinclus:32.776356,(((Turdus_merula:12.060491,Turdus_pilaris:12.060490):11.374794,Catharus_bicknelli:23.435286):6.233728,((Erithacus_rubecula:18.873125,((Ficedula_albicollis:18.205091,(Monticola_saxatilis:16.574467,(Oenanthe_leucura:10.895671,Oenanthe_oenanthe:10.895672):5.678793):1.630627):0.552514,Luscinia_megarhynchos:18.757607):0.115519):1.696268,Cossypha_natalensis:20.569395):9.099619):3.107342):0.606960):4.286832,((Certhia_familiaris:27.814453,(Thryothorus_leucotis:14.552428,((Troglodytes_aedon:9.192718,Troglodytes_troglodytes:9.192718):1.570417,Cistothorus_palustris:10.763134):3.789294):13.262025):1.784781,(Sitta_europaea:13.537615,(Sitta_pusilla:6.936205,Sitta_pygmaea:6.936205):6.601409):16.061623):8.070910):1.398225):2.953385,Regulus_regulus:42.021755):0.079519,(((((((Plocepasser_mahali:5.987399,Philetairus_socius:5.987399):3.832032,Sporopipes_squamifrons:9.819430):2.457698,(Euplectes_orix:11.714957,Bubalornis_niger:11.714956):0.562172):4.350964,((((Neochmia_modesta:4.848115,(Neochmia_temporalis:3.543616,Neochmia_phaeton:3.543616):1.304499):0.060964,Poephila_cincta:4.909079):1.133686,Taeniopygia_guttata:6.042765):3.049534,(Estrilda_astrild:8.327635,((Uraeginthus_granatinus:3.974635,Uraeginthus_angolensis:3.974635):1.507468,Lagonosticta_rubricata:5.482103):2.845532):0.764665):7.535792):16.101629,(Prunella_modularis:0.903128,Prunella_collaris:0.903128):31.826593):0.980753,(((Anthus_pratensis:18.844299,Anthus_campestris:18.844301):2.355927,(Motacilla_alba:3.949998,Motacilla_flava:3.949998):17.250229):8.136304,((((Pyrrhula_pyrrhula:16.713589,(((Oreomystis_mana:5.614003,Loxioides_bailleui:5.614003):0.176955,Loxops_coccineus:5.790958):9.611524,(Carpodacus_mexicanus:7.078524,Carpodacus_erythrinus:7.078524):8.323958):1.311105):0.748652,(Carduelis_chloris:10.748155,((Serinus_canaria:9.323216,(Carduelis_tristis:7.003048,Carduelis_spinus:7.003048):2.320168):0.195050,(((Loxia_leucoptera:2.181838,Loxia_curvirostra:2.181838):4.302587,Carduelis_flammea:6.484425):1.972890,Carduelis_carduelis:8.457314):1.060952):1.229888):6.714085):6.689311,(Fringilla_coelebs:7.065659,Fringilla_montifringilla:7.065659):17.085890):2.772259,(((Calcarius_pictus:3.882075,Calcarius_ornatus:3.882075):16.830713,Calcarius_lapponicus:20.712788):2.666009,(((Passerina_cyanea:17.147549,(Piranga_olivacea:15.091462,Cardinalis_cardinalis:15.091461):2.056087):1.362833,(Ramphocelus_costaricensis:14.437475,Geospiza_conirostris:14.437475):4.072907):1.772590,(((Oporornis_formosus:8.112961,Vermivora_chrysoptera:8.112962):0.279981,((Wilsonia_citrina:4.846378,((Dendroica_fusca:4.022036,Dendroica_kirtlandii:4.022036):0.524202,(Setophaga_ruticilla:4.349641,Dendroica_discolor:4.349641):0.196597):0.300140):3.365010,Wilsonia_pusilla:8.211388):0.181555):9.813164,(((((Icterus_spurius:8.071535,Icterus_galbula:8.071535):5.429281,(Agelaius_phoeniceus:7.941678,(Quiscalus_quiscula:6.026947,Euphagus_cyanocephalus:6.026947):1.914732):5.559138):0.852517,Psarocolius_montezuma:14.353333):0.691897,((Sturnella_magna:3.072885,Sturnella_neglecta:3.072885):10.053680,(Dolichonyx_oryzivorus:10.625467,Xanthocephalus_xanthocephalus:10.625467):2.501097):1.918666):0.000150,(((((Emberiza_hortulana:8.061045,Emberiza_citrinella:8.061045):2.242203,Miliaria_calandra:10.303246):1.711453,(Emberiza_melanocephala:5.931789,Emberiza_bruniceps:5.931789):6.082911):0.737540,Emberiza_schoeniclus:12.752239):2.292991,(Ammodramus_savannarum:13.542642,((Spizella_passerina:5.927293,Spizella_pusilla:5.927293):6.532650,(((Melospiza_melodia:9.141020,(Ammodramus_caudacutus:3.504076,Ammodramus_maritimus:3.504076):5.636944):1.544880,Pipilo_erythrophthalmus:10.685899):0.517750,(Junco_hyemalis:5.699662,Zonotrichia_leucophrys:5.699662):5.503986):1.256294):1.082699):1.502589):0.000150):3.160726):2.076865):3.095825):3.545011):2.412722):4.373943):3.455223,(Nectarinia_johnstoni:19.742962,Nectarinia_amethystina:19.742966):17.422733):4.935579):0.517277):1.232623):1.503556):0.536132):3.450314):4.940126):4.992841):6.252721):2.268607):6.451715):0.925432):2.427040,((((((Tockus_monteiri:11.617950,Tockus_leucomelas:11.617950):24.782280,Bycanistes_brevis:36.400234):21.830414,Phoeniculus_purpureus:58.230644):10.357807,(((Merops_apiaster:14.030397,Merops_bullockoides:14.030398):38.519135,((Dacelo_novaeguineae:26.593409,Megaceryle_alcyon:26.593407):3.408981,Alcedo_atthis:30.002388):22.547142):14.397775,(Ramphastos_tucanus:29.713850,(Colaptes_auratus:12.344973,((Dendrocopos_medius:7.805138,(Picoides_borealis:6.054999,Dendrocopos_minor:6.054999):1.750138):3.513146,Melanerpes_formicivorus:11.318283):1.026690):17.368877):37.233456):1.641148):5.421976,(Tyto_alba:65.132057,((((Athene_cunicularia:15.957222,Athene_noctua:15.957222):10.550165,Aegolius_funereus:26.507385):7.882428,(Otus_elegans:27.393211,(Asio_otus:24.635735,(Otus_flammeolus:23.542593,((((Strix_uralensis:7.894214,Strix_aluco:7.894214):1.518021,Strix_nebulosa:9.412234):3.580477,Strix_occidentalis:12.992712):7.166953,Bubo_bubo:20.159664):3.382928):1.093141):2.757479):6.996602):1.617739,(Ninox_strenua:10.318338,Ninox_novaeseelandiae:10.318339):25.689215):29.124506):8.878370):0.420608,(Coragyps_atratus:73.933182,((Gypaetus_barbatus:28.412119,Gypohierax_angolensis:28.412121):10.062808,(Gyps_fulvus:32.383926,(((Accipiter_nisus:22.249706,(((Circus_cyaneus:10.122317,(Circus_maurus:9.530966,Circus_aeruginosus:9.530966):0.591351):0.561694,Circus_pygargus:10.684011):9.578339,(Accipiter_gentilis:11.436808,Accipiter_cooperii:11.436808):8.825541):1.987358):5.797965,((Milvus_migrans:20.235224,(Haliaeetus_vocifer:13.680525,Haliaeetus_leucocephalus:13.680525):6.554698):3.116484,((Buteo_buteo:12.738070,Parabuteo_unicinctus:12.738070):4.448462,Rostrhamus_sociabilis:17.186531):6.165175):4.695966):2.406971,Aquila_verreauxii:30.454643):1.929284):6.091001):35.458256):0.497854):3.168623):3.030309):0.417471,(Podargus_strigoides:73.515785,((Archilochus_colubris:6.490342,(Selasphorus_sasin:3.332669,Calypte_anna:3.332669):3.157672):55.045319,((Apus_apus:4.674647,Apus_pallidus:4.674647):4.465341,Apus_affinis:9.139988):52.395676):11.980117):7.531657):0.094487,((Phoenicopterus_ruber:55.245979,(Tachybaptus_dominicus:36.917042,(((Podiceps_cristatus:18.155277,(Podiceps_grisegena:17.215712,Podiceps_auritus:17.215710):0.939567):0.380884,Podiceps_nigricollis:18.536161):12.632376,Aechmophorus_occidentalis:31.168537):5.748503):18.328939):13.820602,((Phaethon_lepturus:68.467041,((Corythaeola_cristata:66.869812,(Gavia_immer:63.529533,(((((((Phoebetria_fusca:16.423182,((Thalassarche_bulleri:2.687169,Diomedea_exulans:2.687169):4.045647,(Thalassarche_chlororhynchos:2.616543,Thalassarche_melanophrys:2.616543):4.116272):9.690366):5.813866,(Phoebastria_immutabilis:5.839687,Phoebastria_irrorata:5.839687):16.397360):31.152876,(((((Puffinus_puffinus:17.735188,(Puffinus_tenuirostris:5.972268,Puffinus_griseus:5.972268):11.762920):0.916704,Calonectris_diomedea:18.651892):8.985004,Procellaria_aequinoctialis:27.636896):7.104678,(Daption_capense:14.583897,((Fulmarus_glacialoides:2.877810,Fulmarus_glacialis:2.877810):5.094722,(Macronectes_halli:1.068089,Macronectes_giganteus:1.068089):6.904443):6.611364):20.157677):4.410851,Pachyptila_turtur:39.152428):14.237497):1.183355,Oceanites_oceanicus:54.573280):2.651100,Oceanodroma_leucorhoa:57.224380):5.552137,(((Pygoscelis_papua:7.972768,Pygoscelis_antarcticus:7.972768):12.624621,Pygoscelis_adeliae:20.597389):8.078764,((Aptenodytes_patagonicus:5.789892,Aptenodytes_forsteri:5.789892):18.935953,((Eudyptula_minor:11.401641,((Spheniscus_mendiculus:1.867654,Spheniscus_humboldti:1.867654):2.245204,(Spheniscus_magellanicus:3.876984,Spheniscus_demersus:3.876984):0.235873):7.288784):5.115064,(Megadyptes_antipodes:10.568535,(Eudyptes_chrysolophus:5.279847,(Eudyptes_chrysocome:4.987642,Eudyptes_pachyrhynchus:4.987642):0.292204):5.288689):5.948170):8.209140):3.950309):34.100361):0.709096,((Ciconia_ciconia:24.437113,Mycteria_americana:24.437113):38.452847,(((((Plegadis_chihi:3.738294,Plegadis_falcinellus:3.738294):28.990154,Platalea_leucorodia:32.728451):5.767346,Eudocimus_albus:38.495796):8.037360,(((Bubulcus_ibis:14.001837,(Casmerodius_albus:11.776695,(Ardea_cinerea:1.563281,Ardea_herodias:1.563281):10.213414):2.225142):13.396714,Egretta_garzetta:27.398552):4.665216,Ixobrychus_exilis:32.063766):14.469387):15.296396,((Morus_bassanus:23.381020,Sula_dactylatra:23.381020):21.228449,(Phalacrocorax_harrisi:13.746320,(Phalacrocorax_carbo:13.426922,((Phalacrocorax_aristotelis:11.222872,(Phalacrocorax_auritus:9.703590,(Phalacrocorax_atriceps_melanogenis:0.703590, Phalacrocorax_atriceps_bransfieldensis:0.703590):9):1.519282):0.724582,Phalacrocorax_penicillatus:11.947453):1.479468):0.319398):30.863150):17.220081):1.060411):0.595650):0.043925):3.340276):1.308644,(((Gallirallus_australis:29.006908,(((Fulica_atra:14.904903,Gallinula_chloropus:14.904904):5.854850,(Gallinula_mortierii:5.462152,Porzana_carolina:5.462152):15.297602):6.803911,(Porphyrio_hochstetteri:5.761247,Porphyrio_porphyrio:5.761247):21.802418):1.443244):16.152954,(Aramus_guarauna:26.718239,Grus_canadensis:26.718239):18.441624):21.833307,((Coccyzus_americanus:64.071877,Geococcyx_californianus:64.071877):0.000641,(Eupodotis_afraoides:43.036385,Otis_tarda:43.036385):21.036133):2.920653):1.185288):0.288590):0.353867,(Zenaida_macroura:28.230968,Columba_livia:28.230968):40.589947):0.245669):12.075345):25.080938):6.059715);
	TREE tree_5825 = (((Dromaius_novaehollandiae:38.197842,Apteryx_australis:38.197845):22.951948,Struthio_camelus:61.149792):39.612713,((((((Colinus_virginianus:8.151170,Callipepla_californica:8.151170):20.657644,((((Meleagris_gallopavo:14.100420,((Lagopus_lagopus:5.671520,Lagopus_leucura:5.671520):2.705650,((Dendragapus_canadensis:5.797644,(Tetrao_tetrix:4.589938,Tetrao_urogallus:4.589938):1.207706):1.906509,(Tympanuchus_cupido:5.317180,Centrocercus_urophasianus:5.317180):2.386973):0.673017):5.723249):1.243924,(((Phasianus_colchicus:8.570585,Chrysolophus_pictus:8.570584):0.526143,Syrmaticus_humiae:9.096726):5.184444,Perdix_perdix:14.281171):1.063173):5.537211,(Alectoris_chukar:17.504967,Coturnix_chinensis:17.504969):3.376587):0.458993,Pavo_cristatus:21.340548):7.468264):33.222534,(Ortalis_vetula:13.313562,Oreophasis_derbianus:13.313562):48.717781):4.598283,Alectura_lathami:66.629623):7.816577,((Dendrocygna_autumnalis:13.065952,Dendrocygna_bicolor:13.065951):13.851849,((((Cygnus_columbianus:1.329217,Cygnus_cygnus:1.329217):4.568168,(Cygnus_atratus:3.942561,Cygnus_olor:3.942561):1.954825):3.649253,((Chen_caerulescens:1.660650,(Anser_albifrons:1.191618,(Anser_brachyrhynchus:0.512124,Anser_anser:0.512124):0.679494):0.469032):5.029617,(Branta_bernicla:4.962132,((Branta_canadensis:0.869020,Branta_sandvicensis:0.869020):0.630099,Branta_leucopsis:1.499118):3.463014):1.728136):2.856371):6.331016,((Anas_discors:4.956302,((Anas_strepera:2.167185,(Anas_americana:1.307439,Anas_penelope:1.307439):0.859746):1.977479,((Anas_sparsa:0.949130,(((Anas_laysanensis:0.371802,(Anas_rubripes:0.091648,Anas_fulvigula:0.091648):0.280154):0.083015,Anas_platyrhynchos:0.454818):0.128498,Anas_superciliosa:0.583316):0.365815):2.206788,((Anas_gracilis:2.453023,(Anas_bahamensis:1.056394,Anas_acuta:1.056394):1.396629):0.338722,Anas_crecca:2.791744):0.364173):0.988746):0.811639):3.419977,((((Chloephaga_picta:5.747211,Tadorna_cana:5.747212):0.473267,Aix_sponsa:6.220479):1.042558,(((Aythya_americana:0.410113,Aythya_collaris:0.410113):0.657232,Aythya_valisineria:1.067345):0.408309,Aythya_marila:1.475654):5.787384):0.438708,(((Histrionicus_histrionicus:5.867832,(Polysticta_stelleri:3.667453,Somateria_mollissima:3.667453):2.200379):0.845047,(Bucephala_clangula:1.023724,Bucephala_islandica:1.023724):5.689155):0.926427,(Chenonetta_jubata:6.961900,Hymenolaimus_malacorhynchos:6.961900):0.677406):0.062440):0.674534):7.501375):11.040147):47.528404):25.903206,((((Zenaida_macroura:27.626888,Columba_livia:27.626888):53.162231,(Phaethon_lepturus:79.798973,((((Coccyzus_americanus:77.218842,Geococcyx_californianus:77.218842):0.000772,((Otis_tarda:27.631992,Eupodotis_afraoides:27.631994):48.384724,((((Porzana_carolina:15.906260,((Gallinula_mortierii:6.951447,Fulica_atra:6.951447):1.151886,Gallinula_chloropus:8.103333):7.802926):9.925301,(Porphyrio_porphyrio:4.393951,Porphyrio_hochstetteri:4.393951):21.437611):2.930902,Gallirallus_australis:28.762463):22.059464,(Aramus_guarauna:40.860039,Grus_canadensis:40.860043):9.961884):25.194796):1.202895):1.396548,((Gavia_immer:67.955612,((((((Phoebetria_fusca:15.665169,((Thalassarche_bulleri:3.831066,Diomedea_exulans:3.831066):4.390946,(Thalassarche_chlororhynchos:5.277515,Thalassarche_melanophrys:5.277515):2.944497):7.443157):7.419043,(Phoebastria_immutabilis:7.379696,Phoebastria_irrorata:7.379696):15.704516):32.455795,(((Pachyptila_turtur:34.631439,(((Fulmarus_glacialis:8.008894,Fulmarus_glacialoides:8.008894):1.336664,(Macronectes_halli:1.235063,Macronectes_giganteus:1.235063):8.110496):1.422382,Daption_capense:10.767941):23.863501):1.447788,(Procellaria_aequinoctialis:28.728088,(Calonectris_diomedea:20.179428,((Puffinus_griseus:6.587147,Puffinus_tenuirostris:6.587147):10.621702,Puffinus_puffinus:17.208849):2.970581):8.548659):7.351140):15.805798,Oceanites_oceanicus:51.885029):3.654982):8.656664,Oceanodroma_leucorhoa:64.196671):2.372016,(((Pygoscelis_papua:11.540603,Pygoscelis_antarcticus:11.540603):13.874222,Pygoscelis_adeliae:25.414825):12.586081,(((Eudyptula_minor:17.787611,((Spheniscus_humboldti:1.546733,Spheniscus_mendiculus:1.546733):2.313605,(Spheniscus_magellanicus:2.500618,Spheniscus_demersus:2.500618):1.359720):13.927272):4.374195,(Megadyptes_antipodes:11.235417,(Eudyptes_pachyrhynchus:5.906836,(Eudyptes_chrysolophus:5.493508,Eudyptes_chrysocome:5.493508):0.413328):5.328581):10.926388):8.838679,(Aptenodytes_patagonicus:8.306689,Aptenodytes_forsteri:8.306689):22.693794):7.000421):28.567783):0.885199,((Mycteria_americana:24.630116,Ciconia_ciconia:24.630117):41.992203,(((Eudocimus_albus:59.523243,(Platalea_leucorodia:50.895432,(Plegadis_falcinellus:13.322261,Plegadis_chihi:13.322261):37.573166):8.627815):0.698870,(Ixobrychus_exilis:41.316525,((Bubulcus_ibis:17.339417,(Casmerodius_albus:16.665302,(Ardea_herodias:3.518705,Ardea_cinerea:3.518705):13.146597):0.674114):16.478907,Egretta_garzetta:33.818325):7.498201):18.905590):4.646348,((Morus_bassanus:16.544333,Sula_dactylatra:16.544333):17.476477,((((Phalacrocorax_atriceps_melanogenis:0.075089, Phalacrocorax_atriceps_bransfieldensis:0.075089):8,Phalacrocorax_auritus:8.075089):3.876714,(Phalacrocorax_penicillatus:8.737711,Phalacrocorax_carbo:8.737710):3.214092):2.004637,(Phalacrocorax_aristotelis:0.141024,Phalacrocorax_harrisi:0.141024):13.815415):20.064371):30.847651):1.753860):0.831566):0.501723):4.221883,Corythaeola_cristata:72.177490):6.438670):0.939769,(Phoenicopterus_ruber:41.639900,((((Podiceps_auritus:14.412492,(Podiceps_grisegena:10.788925,Podiceps_cristatus:10.788926):3.623566):4.122763,Podiceps_nigricollis:18.535254):2.785329,Aechmophorus_occidentalis:21.320583):6.853312,Tachybaptus_dominicus:28.173897):13.466008):37.916027):0.243042):0.990145):2.010537,(Podargus_strigoides:80.274551,(((Selasphorus_sasin:3.303458,Calypte_anna:3.303458):4.691620,Archilochus_colubris:7.995078):62.400421,(Apus_affinis:5.107020,(Apus_apus:2.852119,Apus_pallidus:2.852119):2.254901):65.288483):9.879057):2.525098):0.637367,(((((Turnix_sylvaticus:18.098402,Turnix_varius:18.098402):35.746109,(Glareola_pratincola:28.065062,(((Sterna_caspia:10.927977,Sterna_hirundo:10.927976):9.431719,(((Larus_novaehollandiae:1.275246,Larus_ridibundus:1.275246):4.251001,(((Larus_occidentalis:1.107861,(Larus_argentatus:1.042651,((Larus_californicus:0.634357,Larus_glaucescens:0.634357):0.024634,Larus_fuscus:0.658991):0.383660):0.065210):0.905333,Larus_canus:2.013194):0.050950,Larus_delawarensis:2.064144):3.462103):1.312719,Rissa_tridactyla:6.838966):13.520730):3.286344,(((Uria_aalge:15.863962,Cepphus_grylle:15.863963):3.511283,((Ptychoramphus_aleuticus:6.284177,(Aethia_cristatella:5.377870,Aethia_pusilla:5.377870):0.906308):10.823852,Fratercula_arctica:17.108028):2.267217):1.956894,((Catharacta_skua:1.494157,Catharacta_maccormicki:1.494157):6.391892,Stercorarius_parasiticus:7.886049):13.446091):2.313899):4.419024):25.779449):10.572376,((((Jacana_spinosa:1.391590,Jacana_jacana:1.391590):35.145908,Metopidius_indicus:36.537498):11.005584,Rostratula_benghalensis:47.543083):8.842621,((Bartramia_longicauda:32.526917,(Numenius_phaeopus:18.372211,(Numenius_arquata:6.029605,Numenius_americanus:6.029605):12.342606):14.154705):11.368302,(Limosa_limosa:38.546013,((((((((Calidris_mauri:6.131849,Calidris_pusilla:6.131849):6.767080,Calidris_alba:12.898929):0.220319,(Calidris_minutilla:12.192951,Calidris_fuscicollis:12.192951):0.926297):3.413240,(((Calidris_ptilocnemis:1.523480,Calidris_maritima:1.523480):8.164510,Calidris_alpina:9.687989):5.995985,((Calidris_himantopus:14.155844,(Calidris_bairdii:5.430543,Tryngites_subruficollis:5.430543):8.725301):0.191705,Calidris_temminckii:14.347548):1.336425):0.848514):3.901138,Calidris_canutus:20.433626):10.332685,(Arenaria_melanocephala:8.927266,Arenaria_interpres:8.927266):21.839045):5.707150,((Actitis_macularius:16.910830,Actitis_hypoleucos:16.910830):12.790183,((Tringa_nebularia:17.066811,(Tringa_totanus:15.696732,Tringa_flavipes:15.696732):1.370079):12.070030,(Steganopus_tricolor:18.877874,(Phalaropus_lobatus:6.215549,Phalaropus_fulicarius:6.215549):12.662326):10.258966):0.564171):6.772449):0.871989,((Scolopax_rusticola:8.873320,Scolopax_minor:8.873319):19.227917,(Coenocorypha_aucklandica:20.161901,(Gallinago_gallinago:16.342098,Gallinago_media:16.342098):3.819803):7.939333):9.244215):1.200561):5.349206):12.490483):8.031188):6.123349,((((Pluvialis_dominica:6.476072,(Pluvialis_fulva:3.123408,Pluvialis_apricaria:3.123408):3.352664):1.969561,Pluvialis_squatarola:8.445633):46.249336,(((Eudromias_morinellus:33.447163,(((Charadrius_melodus:14.741169,(Charadrius_vociferus:14.025213,Charadrius_semipalmatus:14.025213):0.715955):3.840571,Charadrius_hiaticula:18.581739):7.678493,Charadrius_dubius:26.260231):7.186929):8.058121,((Charadrius_bicinctus:17.767910,(Charadrius_alexandrinus:9.372052,Charadrius_montanus:9.372052):8.395857):19.442722,((Vanellus_miles:8.548459,Vanellus_vanellus:8.548459):9.265312,Vanellus_senegallus:17.813770):19.396858):4.294653):11.479598,((Recurvirostra_americana:24.315254,Himantopus_mexicanus:24.315256):7.936649,((Haematopus_longirostris:1.381823,Haematopus_ostralegus:1.381823):21.696789,Haematopus_palliatus:23.078613):9.173293):20.732977):1.710087):13.887121,(Chionis_minor:65.826988,Burhinus_oedicnemus:65.826996):2.755100):1.958148):12.721751,((((Tyto_alba:61.135117,((((Asio_otus:30.666809,((((Strix_aluco:11.537071,(Strix_uralensis:8.560524,Strix_nebulosa:8.560524):2.976547):3.562187,Strix_occidentalis:15.099257):10.971941,Bubo_bubo:26.071201):2.710034,Otus_flammeolus:28.781233):1.885577):4.104900,Otus_elegans:34.771709):5.296219,((Athene_cunicularia:13.509938,Athene_noctua:13.509938):17.649565,Aegolius_funereus:31.159504):8.908426):4.597210,(Ninox_novaeseelandiae:17.012369,Ninox_strenua:17.012369):27.652771):16.469978):16.985373,(((Bycanistes_brevis:44.952698,(Tockus_leucomelas:15.021330,Tockus_monteiri:15.021329):29.931366):21.070192,Phoeniculus_purpureus:66.022888):6.972029,(((Merops_bullockoides:12.250752,Merops_apiaster:12.250751):50.544868,((Dacelo_novaeguineae:36.393883,Megaceryle_alcyon:36.393883):3.036062,Alcedo_atthis:39.429947):23.365677):9.627054,(Ramphastos_tucanus:39.538483,((((Dendrocopos_minor:10.274617,Picoides_borealis:10.274617):2.567552,Dendrocopos_medius:12.842171):4.319749,Melanerpes_formicivorus:17.161921):0.703575,Colaptes_auratus:17.865494):21.672987):32.884197):0.572241):5.125573):1.735985,(Coragyps_atratus:77.490456,((Gypaetus_barbatus:36.149200,Gypohierax_angolensis:36.149200):7.503857,(Gyps_fulvus:37.807526,(Aquila_verreauxii:36.216972,((Accipiter_nisus:28.363998,((Accipiter_cooperii:16.816240,Accipiter_gentilis:16.816240):9.902544,((Circus_pygargus:3.218230,Circus_cyaneus:3.218230):10.455349,(Circus_maurus:10.442166,Circus_aeruginosus:10.442166):3.231412):13.045206):1.645217):3.881681,((Milvus_migrans:21.324730,(Haliaeetus_leucocephalus:16.461668,Haliaeetus_vocifer:16.461666):4.863062):3.252695,((Parabuteo_unicinctus:12.982374,Buteo_buteo:12.982374):3.628738,Rostrhamus_sociabilis:16.611113):7.966311):7.668258):3.971288):1.590552):5.845535):33.837399):2.366020):2.002352,(((((Falco_rupicoloides:4.447252,Falco_tinnunculus:4.447252):3.012054,Falco_naumanni:7.459306):4.399402,(Falco_eleonorae:10.659584,Falco_peregrinus:10.659585):1.199123):0.741394,Falco_columbarius:12.600101):65.730576,(((((Eclectus_roratus:40.141750,(Platycercus_elegans:38.684978,Melopsittacus_undulatus:38.684978):1.456773):6.869903,(Forpus_passerinus:36.682976,Cyanoliseus_patagonus:36.682976):10.328679):4.684243,((Nymphicus_hollandicus:35.154251,((Cacatua_leadbeateri:30.759039,(Cacatua_roseicapilla:10.460629,Cacatua_tenuirostris:10.460629):20.298409):2.334362,Cacatua_pastinator:33.093399):2.060851):2.422833,Calyptorhynchus_funereus:37.577084):14.118813):4.304618,(Nestor_notabilis:4.972537,Nestor_meridionalis:4.972537):51.027977):21.708097,(Acanthisitta_chloris:69.445663,((((Sayornis_nigricans:9.215137,Empidonax_traillii:9.215137):23.654154,(Rupicola_rupicola:30.567320,(Chiroxiphia_lanceolata:11.338872,(Lepidothrix_coronata:9.044699,(Manacus_manacus:8.158195,Pipra_mentalis:8.158195):0.886504):2.294173):19.228449):2.301968):17.658623,Cercomacra_tyrannina:50.527908):16.623705,(Menura_novaehollandiae:62.837574,(((Ailuroedus_melanotis:33.643776,Ptilonorhynchus_violaceus:33.643776):22.134632,Cormobates_leucophaea:55.778408):3.573912,(((Amytornis_striatus:37.868797,(Stipiturus_malachurus:31.582981,(Malurus_leucopterus:20.802441,((Malurus_cyaneus:9.010596,Malurus_splendens:9.010596):6.569496,Malurus_lamberti:15.580093):5.222346):10.780541):6.285817):10.140592,((Acanthorhynchus_tenuirostris:29.210293,(Manorina_melanophrys:8.954903,Manorina_melanocephala:8.954903):20.255390):10.506240,(Chthonicola_sagittatus:18.407299,Sericornis_frontalis:18.407299):21.309233):8.292858):7.922865,((Pomatostomus_temporalis:47.636585,Orthonyx_spaldingii:47.636581):6.018917,((Gymnorhina_tibicen:45.494328,((((Vireo_solitarius:14.338711,Vireo_bellii:14.338712):4.669980,Vireo_olivaceus:19.008692):20.950098,((((Struthidea_cinerea:24.918125,Corcorax_melanorhamphos:24.918125):8.385199,((Manucodia_keraudrenii:24.013205,Ptiloris_victoriae:24.013203):7.961847,Grallina_cyanoleuca:31.975054):1.328271):3.233971,((Lanius_minor:10.194048,Lanius_collurio:10.194048):23.244474,((((Cyanocorax_morio:17.777035,(Gymnorhinus_cyanocephalus:14.694051,(Aphelocoma_coerulescens:8.243041,Aphelocoma_ultramarina:8.243041):6.451009):3.082984):3.452846,(((Pica_pica:3.779346,Pica_nuttalli:3.779346):13.194039,(Corvus_monedula:12.466572,(Corvus_frugilegus:9.335883,((Corvus_corone:5.097988,Corvus_brachyrhynchos:5.097988):2.145216,(Corvus_mellori:6.827228,Corvus_coronoides:6.827228):0.415977):2.092679):3.130689):4.506814):2.604118,Garrulus_glandarius:19.577503):1.652377):2.333349,(Perisoreus_infaustus:17.007263,Perisoreus_canadensis:17.007263):6.555966):4.187110,(Pyrrhocorax_pyrrhocorax:16.183823,Pyrrhocorax_graculus:16.183823):11.566517):5.688185):3.098771):2.256471,Oriolus_oriolus:38.793766):1.165025):3.232357,Pachycephala_rufiventris:43.191151):2.303182):7.291750,(((Petroica_phoenicea:3.118036,Petroica_multicolor:3.118036):10.544777,Petroica_australis:13.662813):36.651573,((((Parus_caeruleus:19.698812,((Parus_palustris:9.220820,Parus_major:9.220820):7.317065,(Baeolophus_bicolor:15.426611,Parus_atricapillus:15.426611):1.111274):3.160927):19.967361,Remiz_pendulinus:39.666176):5.295108,((Panurus_biarmicus:30.893942,((Eremophila_alpestris:14.001473,(Galerida_cristata:10.348191,Alauda_arvensis:10.348192):3.653281):9.142228,Eremopterix_nigriceps:23.143702):7.750241):7.958110,(((((Acrocephalus_palustris:15.701386,Locustella_luscinioides:15.701386):8.878498,((Acrocephalus_arundinaceus:5.181048,Acrocephalus_sechellensis:5.181048):4.318945,((Acrocephalus_paludicola:6.494887,(Acrocephalus_schoenobaenus:4.376990,Acrocephalus_melanopogon:4.376990):2.117897):2.537726,Acrocephalus_scirpaceus:9.032613):0.467380):15.079891):1.296829,((Zosterops_lateralis:2.825508,Zosterops_japonicus:2.825508):21.458179,(Chamaea_fasciata:20.460596,((Sylvia_atricapilla:12.743862,Sylvia_borin:12.743861):3.684340,((Sylvia_nisoria:13.588613,Sylvia_communis:13.588613):0.144265,Sylvia_curruca:13.732878):2.695323):4.032393):3.823093):1.593026):5.033471,Cisticola_juncidis:30.910183):4.858057,(((Delichon_urbicum:18.470737,(Petrochelidon_pyrrhonota:17.613211,(Hirundo_rustica:7.096775,Hirundo_neoxena:7.096775):10.516436):0.857529):3.556971,Tachycineta_bicolor:22.027710):11.590650,(Aegithalos_caudatus:27.667191,((Phylloscopus_sibilatrix:18.458878,Phylloscopus_collybita:18.458876):6.534789,Cettia_cetti:24.993668):2.673525):5.951167):2.149882):3.083812):6.109228):1.747375,(((Bombycilla_cedrorum:45.443317,((((Acridotheres_tristis:10.290682,(Sturnus_unicolor:0.103575,Sturnus_vulgaris:0.103575):10.187106):15.151374,(Mimus_polyglottos:18.352900,Dumetella_carolinensis:18.352898):7.089156):6.898272,(Cinclus_cinclus:31.999847,(((Turdus_merula:9.700911,Turdus_pilaris:9.700912):8.906783,Catharus_bicknelli:18.607695):7.781608,(Cossypha_natalensis:18.641159,((Luscinia_megarhynchos:16.465084,(Ficedula_albicollis:16.128077,(Monticola_saxatilis:14.063478,(Oenanthe_leucura:10.621402,Oenanthe_oenanthe:10.621402):3.442074):2.064602):0.337006):0.159455,Erithacus_rubecula:16.624540):2.016620):7.748143):5.610546):0.340477):9.663569,((Certhia_familiaris:29.801102,(Thryothorus_leucotis:16.484520,(Cistothorus_palustris:12.479116,(Troglodytes_aedon:12.158983,Troglodytes_troglodytes:12.158982):0.320134):4.005402):13.316583):4.709680,(Sitta_europaea:14.342329,(Sitta_pygmaea:7.230470,Sitta_pusilla:7.230470):7.111859):20.168451):7.493114):3.439420):0.525775,Regulus_regulus:45.969090):0.244519,((Nectarinia_amethystina:19.732718,Nectarinia_johnstoni:19.732718):22.720695,(((Prunella_modularis:1.704146,Prunella_collaris:1.704146):32.984669,((((Bubalornis_niger:17.333076,Euplectes_orix:17.333076):2.102546,Sporopipes_squamifrons:19.435623):1.980559,(Philetairus_socius:14.376137,Plocepasser_mahali:14.376137):7.040045):3.342979,((Estrilda_astrild:14.804983,(Lagonosticta_rubricata:10.788239,(Uraeginthus_angolensis:8.234747,Uraeginthus_granatinus:8.234747):2.553492):4.016746):1.558002,((Poephila_cincta:8.341615,((Neochmia_phaeton:7.048894,Neochmia_temporalis:7.048894):1.055770,Neochmia_modesta:8.104664):0.236950):1.344294,Taeniopygia_guttata:9.685909):6.677078):8.396174):9.929651):2.320921,((((((Carduelis_chloris:10.274254,((Serinus_canaria:8.301467,(Carduelis_tristis:5.491849,Carduelis_spinus:5.491850):2.809618):0.085826,(Carduelis_carduelis:7.665287,((Loxia_leucoptera:1.216017,Loxia_curvirostra:1.216017):3.713945,Carduelis_flammea:4.929961):2.735326):0.722006):1.886961):5.704297,((Carpodacus_mexicanus:7.116734,Carpodacus_erythrinus:7.116734):7.856236,((Loxops_coccineus:5.218999,Oreomystis_mana:5.218999):0.011572,Loxioides_bailleui:5.230571):9.742399):1.005582):1.136756,Pyrrhula_pyrrhula:17.115307):7.932279,(Fringilla_coelebs:8.483330,Fringilla_montifringilla:8.483330):16.564257):1.222974,((((((Psarocolius_montezuma:16.004826,(((Euphagus_cyanocephalus:6.831469,Quiscalus_quiscula:6.831469):1.892880,Agelaius_phoeniceus:8.724348):6.603449,(Icterus_galbula:10.064448,Icterus_spurius:10.064448):5.263349):0.677028):1.141230,((Sturnella_magna:3.507657,Sturnella_neglecta:3.507657):12.295597,(Dolichonyx_oryzivorus:13.270156,Xanthocephalus_xanthocephalus:13.270156):2.533098):1.342802):0.000171,(((((((Ammodramus_maritimus:2.482320,Ammodramus_caudacutus:2.482320):5.612401,Melospiza_melodia:8.094722):1.256585,Pipilo_erythrophthalmus:9.351307):0.748582,(Junco_hyemalis:6.798001,Zonotrichia_leucophrys:6.798001):3.301888):3.644640,(Spizella_passerina:5.038412,Spizella_pusilla:5.038412):8.706117):1.169134,Ammodramus_savannarum:14.913664):2.232392,(((Emberiza_melanocephala:5.785531,Emberiza_bruniceps:5.785531):7.220121,(Miliaria_calandra:10.778840,(Emberiza_hortulana:8.731316,Emberiza_citrinella:8.731316):2.047524):2.226813):0.328111,Emberiza_schoeniclus:13.333764):3.812292):0.000171):1.813584,(((Wilsonia_citrina:6.167348,((Dendroica_discolor:5.318836,Setophaga_ruticilla:5.318836):0.239480,(Dendroica_kirtlandii:5.060389,Dendroica_fusca:5.060389):0.497927):0.609032):3.214648,Wilsonia_pusilla:9.381994):0.404788,(Oporornis_formosus:9.551425,Vermivora_chrysoptera:9.551426):0.235358):9.173028):2.041967,((Geospiza_conirostris:12.215803,Ramphocelus_costaricensis:12.215802):5.103063,((Piranga_olivacea:13.975777,Cardinalis_cardinalis:13.975778):2.098675,Passerina_cyanea:16.074451):1.244412):3.682914):2.497635,(Calcarius_lapponicus:13.147856,(Calcarius_pictus:9.649015,Calcarius_ornatus:9.649015):3.498840):10.351557):2.771147):4.148233,((Anthus_campestris:17.920221,Anthus_pratensis:17.920221):3.912672,(Motacilla_flava:3.559958,Motacilla_alba:3.559958):18.272936):8.585899):6.590939):5.443679):3.760198):0.495046):3.605731):2.471693):0.869423):2.276753):3.420066):3.485252):4.314043):2.294042):8.262955):0.622062):3.528153):1.403162):0.175031):16.912390):0.413092);
	TREE tree_5497 = (((Dromaius_novaehollandiae:52.741493,Apteryx_australis:52.741489):9.021329,Struthio_camelus:61.762821):41.450390,((((((Callipepla_californica:11.041930,Colinus_virginianus:11.041930):21.922159,((Pavo_cristatus:25.161192,((((Dendragapus_canadensis:7.289671,(Tetrao_tetrix:5.474549,Tetrao_urogallus:5.474549):1.815122):1.950780,((Tympanuchus_cupido:6.147020,Centrocercus_urophasianus:6.147020):2.143340,(Lagopus_lagopus:6.057943,Lagopus_leucura:6.057944):2.232416):0.950092):9.807806,Meleagris_gallopavo:19.048256):1.149217,(((Chrysolophus_pictus:9.805046,Phasianus_colchicus:9.805046):2.454034,Syrmaticus_humiae:12.259080):6.367472,Perdix_perdix:18.626553):1.570923):4.963716):1.320193,(Alectoris_chukar:21.811954,Coturnix_chinensis:21.811953):4.669431):6.482706):26.898882,(Ortalis_vetula:12.774171,Oreophasis_derbianus:12.774171):47.088802):7.090559,Alectura_lathami:66.953537):26.742109,((Dendrocygna_autumnalis:14.075989,Dendrocygna_bicolor:14.075989):24.263374,((((Cygnus_cygnus:3.166545,Cygnus_columbianus:3.166545):8.135515,(Cygnus_atratus:8.585249,Cygnus_olor:8.585249):2.716810):5.799202,((Chen_caerulescens:2.619324,(Anser_albifrons:1.937953,(Anser_anser:1.098753,Anser_brachyrhynchus:1.098753):0.839201):0.681370):9.009762,(Branta_bernicla:6.956654,((Branta_canadensis:1.737360,Branta_sandvicensis:1.737360):0.301908,Branta_leucopsis:2.039268):4.917386):4.672431):5.472175):12.222392,((Anas_discors:9.401521,(((Anas_sparsa:2.088589,(Anas_superciliosa:0.961927,(Anas_laysanensis:0.872244,((Anas_fulvigula:0.094805,Anas_rubripes:0.094805):0.433500,Anas_platyrhynchos:0.528306):0.343938):0.089683):1.126662):3.180716,((Anas_crecca:4.900774,(Anas_bahamensis:1.757407,Anas_acuta:1.757407):3.143368):0.234288,Anas_gracilis:5.135062):0.134243):1.323666,((Anas_penelope:1.989660,Anas_americana:1.989660):2.684399,Anas_strepera:4.674059):1.918913):2.808549):5.109459,(((((Chloephaga_picta:9.696558,Tadorna_cana:9.696559):1.094511,Aix_sponsa:10.791069):1.896463,(Aythya_marila:3.469142,((Aythya_collaris:0.445743,Aythya_americana:0.445743):2.357524,Aythya_valisineria:2.803267):0.665876):9.218390):0.132658,(Hymenolaimus_malacorhynchos:12.027622,Chenonetta_jubata:12.027622):0.792569):0.552392,((Bucephala_clangula:1.612366,Bucephala_islandica:1.612366):10.216035,(Histrionicus_histrionicus:9.492122,(Polysticta_stelleri:6.128095,Somateria_mollissima:6.128095):3.364026):2.336280):1.544183):1.138397):14.812673):9.015709):55.356281):9.440749,((Podargus_strigoides:79.219902,((Archilochus_colubris:6.421782,(Calypte_anna:2.780388,Selasphorus_sasin:2.780388):3.641395):53.545822,((Apus_affinis:7.222443,Apus_apus:7.222443):7.182642,Apus_pallidus:14.405085):45.562515):19.252304):6.871664,((((((Turnix_varius:13.026522,Turnix_sylvaticus:13.026521):23.274384,(Glareola_pratincola:16.690149,(((Sterna_hirundo:6.540438,Sterna_caspia:6.540437):5.802625,(((Larus_novaehollandiae:1.008044,Larus_ridibundus:1.008044):2.521627,((Larus_delawarensis:0.907288,((Larus_argentatus:0.602915,(Larus_glaucescens:0.373428,(Larus_fuscus:0.192375,Larus_californicus:0.192375):0.181053):0.229487):0.160363,Larus_occidentalis:0.763278):0.144010):0.207615,Larus_canus:1.114903):2.414768):1.431372,Rissa_tridactyla:4.961043):7.382020):1.395275,(((Catharacta_maccormicki:1.014886,Catharacta_skua:1.014886):4.242499,Stercorarius_parasiticus:5.257385):7.482813,((Fratercula_arctica:10.177040,((Aethia_pusilla:3.622138,Aethia_cristatella:3.622138):0.466503,Ptychoramphus_aleuticus:4.088642):6.088398):0.552037,(Cepphus_grylle:9.368426,Uria_aalge:9.368426):1.360650):2.011121):0.998139):2.951811):19.610758):10.362432,((Rostratula_benghalensis:40.576317,(Metopidius_indicus:31.201246,(Jacana_spinosa:1.035647,Jacana_jacana:1.035647):30.165600):9.375068):5.772733,((Bartramia_longicauda:21.832216,(Numenius_phaeopus:12.566675,(Numenius_arquata:5.385989,Numenius_americanus:5.385989):7.180686):9.265542):12.737723,((((((Phalaropus_lobatus:4.968409,Phalaropus_fulicarius:4.968409):13.070637,Steganopus_tricolor:18.039045):7.019207,((Tringa_nebularia:12.315246,(Tringa_totanus:12.080781,Tringa_flavipes:12.080781):0.234465):12.113682,(Actitis_hypoleucos:13.594930,Actitis_macularius:13.594930):10.833998):0.629326):5.040490,((Scolopax_minor:9.118940,Scolopax_rusticola:9.118940):16.336046,((Gallinago_media:10.370399,Gallinago_gallinago:10.370399):0.890564,Coenocorypha_aucklandica:11.260963):14.194023):4.643756):0.362844,((Arenaria_interpres:8.570698,Arenaria_melanocephala:8.570698):14.490318,(Calidris_canutus:15.223567,((((((Calidris_himantopus:6.254662,Calidris_minutilla:6.254662):4.187517,(Calidris_pusilla:5.499249,Calidris_mauri:5.499249):4.942930):0.703631,(Tryngites_subruficollis:9.357439,Calidris_bairdii:9.357439):1.788371):0.931505,(Calidris_alba:9.694533,Calidris_fuscicollis:9.694533):2.382782):0.132857,((Calidris_maritima:2.882879,Calidris_ptilocnemis:2.882879):5.528244,Calidris_alpina:8.411123):3.799048):0.925782,Calidris_temminckii:13.135954):2.087614):7.837449):7.400570):1.025473,Limosa_limosa:31.487061):3.082880):11.779107):0.314291):17.172525,((((Pluvialis_dominica:4.422375,(Pluvialis_apricaria:2.717739,Pluvialis_fulva:2.717739):1.704636):2.357414,Pluvialis_squatarola:6.779789):34.657246,(((Eudromias_morinellus:26.471531,(Charadrius_dubius:25.061485,(Charadrius_melodus:12.828432,(Charadrius_hiaticula:12.470713,(Charadrius_semipalmatus:10.790735,Charadrius_vociferus:10.790735):1.679978):0.357719):12.233053):1.410045):6.235381,((Charadrius_bicinctus:15.159386,(Charadrius_alexandrinus:9.075430,Charadrius_montanus:9.075430):6.083955):15.757593,(Vanellus_miles:16.239864,(Vanellus_senegallus:14.202108,Vanellus_vanellus:14.202110):2.037754):14.677115):1.789932):5.905851,((Recurvirostra_americana:17.495752,Himantopus_mexicanus:17.495752):3.798766,(Haematopus_palliatus:13.486535,(Haematopus_longirostris:10.764112,Haematopus_ostralegus:10.764112):2.722422):7.807983):17.318245):2.824272):9.723815,(Chionis_minor:45.681499,Burhinus_oedicnemus:45.681499):5.479351):12.675014):21.971443,(((Coragyps_atratus:82.390457,((Gypohierax_angolensis:29.124777,Gypaetus_barbatus:29.124775):8.690911,(Gyps_fulvus:31.596216,(Aquila_verreauxii:31.005371,(((Milvus_migrans:19.179485,(Haliaeetus_leucocephalus:12.947323,Haliaeetus_vocifer:12.947323):6.232162):2.522975,((Parabuteo_unicinctus:10.910760,Buteo_buteo:10.910760):3.502780,Rostrhamus_sociabilis:14.413540):7.288920):4.523270,(Accipiter_nisus:20.231272,((Accipiter_cooperii:14.285481,Accipiter_gentilis:14.285482):4.190531,((Circus_pygargus:2.655450,Circus_cyaneus:2.655450):6.821041,(Circus_aeruginosus:6.742155,Circus_maurus:6.742155):2.734335):8.999522):1.755260):5.994457):4.779642):0.590844):6.219471):44.574760):0.663946,((Tyto_alba:51.855671,((((((Bubo_bubo:24.901739,(((Strix_aluco:8.121775,Strix_uralensis:8.121775):5.872616,Strix_nebulosa:13.994390):2.321318,Strix_occidentalis:16.315708):8.586033):2.735527,Otus_flammeolus:27.637268):4.585089,Asio_otus:32.222355):2.949525,Otus_elegans:35.171883):5.883069,((Athene_noctua:17.830305,Athene_cunicularia:17.830305):14.326084,Aegolius_funereus:32.156387):8.898560):6.628634,(Ninox_strenua:14.370775,Ninox_novaeseelandiae:14.370775):33.312809):4.172089):31.170830,(((Bycanistes_brevis:24.579195,(Tockus_monteiri:9.268489,Tockus_leucomelas:9.268489):15.310707):36.358418,Phoeniculus_purpureus:60.937614):14.353322,(((Merops_bullockoides:14.071554,Merops_apiaster:14.071554):46.018745,(Alcedo_atthis:31.513916,(Megaceryle_alcyon:29.224194,Dacelo_novaeguineae:29.224192):2.289722):28.576380):11.850131,(Ramphastos_tucanus:48.159981,(Colaptes_auratus:20.492840,((Dendrocopos_medius:13.277628,(Picoides_borealis:10.974380,Dendrocopos_minor:10.974380):2.303247):6.081216,Melanerpes_formicivorus:19.358845):1.133998):27.667137):23.780451):3.350507):7.735565):0.027894):1.394090,((((Falco_peregrinus:10.403516,Falco_eleonorae:10.403516):1.521560,((Falco_rupicoloides:5.145490,Falco_tinnunculus:5.145490):1.493616,Falco_naumanni:6.639106):5.285970):1.995483,Falco_columbarius:13.920559):67.228142,((((((Melopsittacus_undulatus:38.468861,Platycercus_elegans:38.468861):5.067576,Eclectus_roratus:43.536438):3.930454,(Forpus_passerinus:37.027378,Cyanoliseus_patagonus:37.027378):10.439515):5.205848,((Nymphicus_hollandicus:36.043247,(Cacatua_roseicapilla:21.785732,(Cacatua_tenuirostris:18.075642,(Cacatua_pastinator:13.030106,Cacatua_leadbeateri:13.030105):5.045536):3.710093):14.257515):1.886398,Calyptorhynchus_funereus:37.929646):14.743096):3.529875,(Nestor_notabilis:6.053841,Nestor_meridionalis:6.053841):50.148777):24.468401,(Acanthisitta_chloris:74.202026,((((Empidonax_traillii:11.175436,Sayornis_nigricans:11.175436):28.702522,(((Manacus_manacus:9.103227,(Pipra_mentalis:8.870299,Lepidothrix_coronata:8.870299):0.232927):3.529425,Chiroxiphia_lanceolata:12.632651):22.151423,Rupicola_rupicola:34.784073):5.093885):13.213073,Cercomacra_tyrannina:53.091030):19.010199,(Menura_novaehollandiae:61.490356,(((Ptilonorhynchus_violaceus:37.136318,Ailuroedus_melanotis:37.136318):10.414139,Cormobates_leucophaea:47.550461):9.443010,(((Amytornis_striatus:47.726822,(Stipiturus_malachurus:33.174278,(Malurus_leucopterus:22.334766,(Malurus_lamberti:17.935265,(Malurus_splendens:9.484366,Malurus_cyaneus:9.484366):8.450900):4.399500):10.839511):14.552544):1.951700,(((Manorina_melanophrys:12.230003,Manorina_melanocephala:12.230003):19.471497,Acanthorhynchus_tenuirostris:31.701500):10.203671,(Sericornis_frontalis:24.426506,Chthonicola_sagittatus:24.426506):17.478664):7.773350):4.751193,((Pomatostomus_temporalis:40.307827,Orthonyx_spaldingii:40.307827):13.026136,((Gymnorhina_tibicen:41.248932,(Pachycephala_rufiventris:39.707691,((Oriolus_oriolus:28.934082,(Vireo_olivaceus:15.755031,(Vireo_bellii:12.886466,Vireo_solitarius:12.886465):2.868565):13.179049):5.521668,(((Grallina_cyanoleuca:30.655619,(Manucodia_keraudrenii:26.525562,Ptiloris_victoriae:26.525560):4.130057):1.101736,(Struthidea_cinerea:20.171213,Corcorax_melanorhamphos:20.171213):11.586140):1.414759,((Lanius_minor:10.687885,Lanius_collurio:10.687885):20.803347,(((Perisoreus_infaustus:14.847898,Perisoreus_canadensis:14.847898):8.485362,((Cyanocorax_morio:16.882006,(Gymnorhinus_cyanocephalus:11.975066,(Aphelocoma_ultramarina:7.161907,Aphelocoma_coerulescens:7.161907):4.813158):4.906940):5.167589,((((((Corvus_coronoides:7.768734,(Corvus_brachyrhynchos:4.440441,Corvus_corone:4.440441):3.328293):0.221957,Corvus_frugilegus:7.990691):2.334164,Corvus_monedula:10.324854):3.471314,Corvus_mellori:13.796169):5.577085,(Pica_pica:3.528103,Pica_nuttalli:3.528103):15.845150):0.999954,Garrulus_glandarius:20.373207):1.676388):1.283666):2.746379,(Pyrrhocorax_pyrrhocorax:12.372982,Pyrrhocorax_graculus:12.372982):13.706657):5.411592):1.680881):1.283637):5.251943):1.541244):11.290330,((Petroica_australis:10.984425,(Petroica_phoenicea:5.232806,Petroica_multicolor:5.232806):5.751617):39.821701,(((Remiz_pendulinus:38.256233,(((Parus_atricapillus:17.122633,Baeolophus_bicolor:17.122633):0.403130,(Parus_major:8.258545,Parus_palustris:8.258545):9.267218):3.040282,Parus_caeruleus:20.566046):17.690186):7.078742,((Panurus_biarmicus:35.351559,((Eremophila_alpestris:18.318949,(Alauda_arvensis:10.163922,Galerida_cristata:10.163923):8.155025):10.568165,Eremopterix_nigriceps:28.887114):6.464446):4.625326,((((Zosterops_lateralis:2.195816,Zosterops_japonicus:2.195816):17.671034,(((Sylvia_atricapilla:11.408211,Sylvia_borin:11.408211):3.155372,(Sylvia_communis:10.457972,(Sylvia_curruca:9.088101,Sylvia_nisoria:9.088101):1.369871):4.105610):2.436824,Chamaea_fasciata:17.000408):2.866444):9.286210,Cisticola_juncidis:29.153061):8.551833,(((Delichon_urbicum:19.875957,((Hirundo_rustica:8.527993,Hirundo_neoxena:8.527994):10.484211,Petrochelidon_pyrrhonota:19.012205):0.863752):4.297580,Tachycineta_bicolor:24.173538):11.836687,(((Acrocephalus_palustris:19.797014,Locustella_luscinioides:19.797014):12.405600,((Acrocephalus_arundinaceus:7.452911,Acrocephalus_sechellensis:7.452911):4.926341,(Acrocephalus_scirpaceus:11.650490,(Acrocephalus_paludicola:8.666440,(Acrocephalus_schoenobaenus:7.044764,Acrocephalus_melanopogon:7.044764):1.621676):2.984051):0.728762):19.823360):3.636621,((Cettia_cetti:26.101173,(Phylloscopus_collybita:18.110310,Phylloscopus_sibilatrix:18.110310):7.990864):2.884509,Aegithalos_caudatus:28.985683):6.853553):0.170989):1.694670):2.271991):5.358089):2.283481,(((((((Acridotheres_tristis:8.096365,(Sturnus_unicolor:0.384018,Sturnus_vulgaris:0.384018):7.712347):17.389290,(Mimus_polyglottos:18.273306,Dumetella_carolinensis:18.273306):7.212349):5.150017,(Cinclus_cinclus:30.599995,((Catharus_bicknelli:17.805195,(Turdus_pilaris:8.828489,Turdus_merula:8.828488):8.976707):8.830738,(Cossypha_natalensis:19.694027,((Luscinia_megarhynchos:17.389462,(Ficedula_albicollis:16.825315,(Monticola_saxatilis:14.140888,(Oenanthe_leucura:9.016027,Oenanthe_oenanthe:9.016026):5.124862):2.684429):0.564144):0.021413,Erithacus_rubecula:17.410875):2.283153):6.941906):3.964061):0.035676):10.108527,(((Thryothorus_leucotis:15.086029,(Cistothorus_palustris:9.430505,(Troglodytes_troglodytes:9.417562,Troglodytes_aedon:9.417563):0.012942):5.655523):12.462641,Certhia_familiaris:27.548670):3.873211,((Sitta_pygmaea:5.069846,Sitta_pusilla:5.069846):8.248495,Sitta_europaea:13.318340):18.103539):9.322317):1.786398,Bombycilla_cedrorum:42.530594):1.099615,Regulus_regulus:43.630215):0.328481,((((((Bubalornis_niger:14.317036,Euplectes_orix:14.317035):1.301338,(Sporopipes_squamifrons:13.027868,(Philetairus_socius:11.747338,Plocepasser_mahali:11.747338):1.280530):2.590505):7.128228,((Taeniopygia_guttata:9.376085,((Neochmia_modesta:8.466421,(Neochmia_temporalis:3.208794,Neochmia_phaeton:3.208794):5.257627):0.218183,Poephila_cincta:8.684605):0.691481):6.619528,((Lagonosticta_rubricata:7.479778,(Uraeginthus_angolensis:6.303450,Uraeginthus_granatinus:6.303450):1.176328):5.544019,Estrilda_astrild:13.023797):2.971817):6.750987):11.038230,(Prunella_collaris:0.665017,Prunella_modularis:0.665017):33.119816):1.145817,(((Motacilla_alba:3.376872,Motacilla_flava:3.376872):20.459669,(Anthus_campestris:16.718872,Anthus_pratensis:16.718872):7.117670):8.179693,(((Pyrrhula_pyrrhula:18.443747,(((((Loxia_leucoptera:2.365827,Loxia_curvirostra:2.365827):4.748665,Carduelis_flammea:7.114491):2.314076,(Carduelis_carduelis:8.596608,(Serinus_canaria:8.178033,(Carduelis_spinus:5.664042,Carduelis_tristis:5.664041):2.513992):0.418575):0.831960):2.183200,Carduelis_chloris:11.611769):6.375293,((Loxioides_bailleui:6.758605,(Loxops_coccineus:5.583310,Oreomystis_mana:5.583309):1.175295):10.464468,(Carpodacus_erythrinus:8.639305,Carpodacus_mexicanus:8.639305):8.583767):0.763989):0.456687):7.694198,(Fringilla_coelebs:7.827007,Fringilla_montifringilla:7.827007):18.310938):3.979195,((((((((Emberiza_melanocephala:6.066740,Emberiza_bruniceps:6.066740):6.072767,(Miliaria_calandra:8.963317,(Emberiza_hortulana:7.504463,Emberiza_citrinella:7.504463):1.458853):3.176190):0.151600,Emberiza_schoeniclus:12.291106):2.207127,((((Junco_hyemalis:5.855021,Zonotrichia_leucophrys:5.855020):5.106834,((Melospiza_melodia:8.588863,(Ammodramus_maritimus:2.799397,Ammodramus_caudacutus:2.799397):5.789467):2.230645,Pipilo_erythrophthalmus:10.819509):0.142346):0.719370,(Spizella_passerina:3.809170,Spizella_pusilla:3.809170):7.872054):0.810892,Ammodramus_savannarum:12.492117):2.006118):0.000145,((((Icterus_galbula:7.395469,Icterus_spurius:7.395469):4.906753,Psarocolius_montezuma:12.302221):0.409334,(Agelaius_phoeniceus:6.811868,(Euphagus_cyanocephalus:5.049886,Quiscalus_quiscula:5.049886):1.761982):5.899687):1.786679,((Sturnella_magna:2.473040,Sturnella_neglecta:2.473040):10.836102,(Dolichonyx_oryzivorus:8.284941,Xanthocephalus_xanthocephalus:8.284941):5.024200):1.189093):0.000145):5.220706,((((((Setophaga_ruticilla:5.466730,Dendroica_discolor:5.466730):0.107391,(Dendroica_fusca:4.830201,Dendroica_kirtlandii:4.830201):0.743921):0.680337,Wilsonia_citrina:6.254458):2.676736,Wilsonia_pusilla:8.931195):0.301291,Oporornis_formosus:9.232486):0.008979,Vermivora_chrysoptera:9.241466):10.477620):1.534302,((Geospiza_conirostris:17.350258,Ramphocelus_costaricensis:17.350258):2.871366,((Piranga_olivacea:16.717148,Cardinalis_cardinalis:16.717148):1.343946,Passerina_cyanea:18.061096):2.160530):1.031763):2.024179,((Calcarius_pictus:1.443260,Calcarius_ornatus:1.443260):18.149456,Calcarius_lapponicus:19.592716):3.684850):6.839575):1.899094):2.914413):4.349836,(Nectarinia_johnstoni:17.640038,Nectarinia_amethystina:17.640038):21.640448):4.678207):3.659763):3.187668):1.733143):0.794698):1.095751):2.563756):4.496891):10.610870):2.100794):6.468995):0.477684):3.299783):1.358822):0.135158,(Phaethon_lepturus:82.291519,((((Gavia_immer:66.550461,((((((Phoebetria_fusca:15.730036,((Thalassarche_bulleri:6.345347,Diomedea_exulans:6.345347):1.798579,(Thalassarche_chlororhynchos:4.236004,Thalassarche_melanophrys:4.236004):3.907922):7.586110):7.042222,(Phoebastria_immutabilis:5.154451,Phoebastria_irrorata:5.154451):17.617805):29.046223,(Oceanites_oceanicus:50.595543,((((Fulmarus_glacialis:7.135230,Fulmarus_glacialoides:7.135230):4.158086,(Macronectes_halli:0.690756,Macronectes_giganteus:0.690756):10.602559):4.389024,Daption_capense:15.682340):25.604582,(Pachyptila_turtur:39.613880,((Calonectris_diomedea:19.490147,(Puffinus_puffinus:17.999331,(Puffinus_tenuirostris:6.063466,Puffinus_griseus:6.063466):11.935865):1.490815):7.511325,Procellaria_aequinoctialis:27.001472):12.612406):1.673044):9.308623):1.222935):5.196960,Oceanodroma_leucorhoa:57.015442):8.201756,(((Pygoscelis_papua:6.481477,Pygoscelis_antarcticus:6.481477):10.924060,Pygoscelis_adeliae:17.405537):6.349965,((Aptenodytes_patagonicus:7.236804,Aptenodytes_forsteri:7.236804):13.748499,((Eudyptula_minor:12.350679,((Spheniscus_magellanicus:2.171095,Spheniscus_demersus:2.171095):0.929481,(Spheniscus_mendiculus:1.517349,Spheniscus_humboldti:1.517349):1.583226):9.250103):1.805268,(Megadyptes_antipodes:8.450649,(Eudyptes_chrysolophus:4.542896,(Eudyptes_pachyrhynchus:4.483186,Eudyptes_chrysocome:4.483186):0.059710):3.907753):5.705297):6.829356):2.770198):41.461697):0.880615,((Ciconia_ciconia:28.213095,Mycteria_americana:28.213097):37.702915,((((Platalea_leucorodia:45.109726,(Plegadis_falcinellus:8.881013,Plegadis_chihi:8.881013):36.228706):0.318746,Eudocimus_albus:45.428467):18.360405,((Egretta_garzetta:35.184391,(Bubulcus_ibis:24.100740,((Ardea_cinerea:1.416688,Ardea_herodias:1.416687):18.893778,Casmerodius_albus:20.310465):3.790275):11.083652):8.914315,Ixobrychus_exilis:44.098705):19.690165):1.669341,((Morus_bassanus:21.368937,Sula_dactylatra:21.368935):18.971390,(((Phalacrocorax_penicillatus:5.640621,(Phalacrocorax_aristotelis:3.596733,Phalacrocorax_carbo:3.596733):2.043888):1.158739,(Phalacrocorax_auritus:4.673542,(Phalacrocorax_atriceps_melanogenis:0.673542, Phalacrocorax_atriceps_bransfieldensis:0.673542):4):2.125818):12.318134,Phalacrocorax_harrisi:19.117493):21.222832):25.117889):0.457794):0.181803):0.452647):1.722726,Corythaeola_cristata:68.273178):10.341127,(((Gallirallus_australis:30.835146,((Porphyrio_porphyrio:6.769685,Porphyrio_hochstetteri:6.769685):23.696285,(Gallinula_mortierii:27.258734,((Gallinula_chloropus:14.137156,Fulica_atra:14.137156):5.077567,Porzana_carolina:19.214724):8.044009):3.207238):0.369174):22.868298,(Aramus_guarauna:13.333044,Grus_canadensis:13.333044):40.370396):22.119375,((Otis_tarda:34.245304,Eupodotis_afraoides:34.245308):30.892792,(Coccyzus_americanus:65.137436,Geococcyx_californianus:65.137444):0.000651):10.684721):2.791494):3.274085,((Zenaida_macroura:30.291462,Columba_livia:30.291462):50.291092,(Phoenicopterus_ruber:62.816055,((Aechmophorus_occidentalis:29.884481,(((Podiceps_grisegena:18.633171,Podiceps_auritus:18.633171):3.881918,Podiceps_cristatus:22.515089):4.946983,Podiceps_nigricollis:27.462072):2.422409):13.104220,Tachybaptus_dominicus:42.988701):19.827349):17.766500):1.305846):0.403123):3.650945):0.149105):17.044821):0.076820);
	TREE tree_7467 = (((Apteryx_australis:44.110104,Struthio_camelus:44.110104):1.147761,Dromaius_novaehollandiae:45.257866):64.022690,((((((Callipepla_californica:8.363092,Colinus_virginianus:8.363092):28.778046,(((Alectoris_chukar:22.936934,Coturnix_chinensis:22.936934):3.717034,Pavo_cristatus:26.653969):0.501889,((Meleagris_gallopavo:19.149494,((Centrocercus_urophasianus:7.407811,Tympanuchus_cupido:7.407811):1.869798,((Lagopus_leucura:5.992159,Lagopus_lagopus:5.992159):2.063177,((Tetrao_urogallus:5.404169,Tetrao_tetrix:5.404169):2.104408,Dendragapus_canadensis:7.508577):0.546758):1.222274):9.871883):2.415121,((Syrmaticus_humiae:12.364397,(Chrysolophus_pictus:9.731595,Phasianus_colchicus:9.731596):2.632801):8.032952,Perdix_perdix:20.397348):1.167265):5.591243):9.985280):15.752731,(Ortalis_vetula:13.493465,Oreophasis_derbianus:13.493465):39.400402):3.306905,Alectura_lathami:56.200775):16.238688,((Dendrocygna_autumnalis:16.351784,Dendrocygna_bicolor:16.351784):23.689058,((((Cygnus_columbianus:2.983080,Cygnus_cygnus:2.983080):4.622458,(Cygnus_olor:3.241626,Cygnus_atratus:3.241626):4.363912):8.610586,((Chen_caerulescens:5.744029,((Anser_brachyrhynchus:1.781675,Anser_anser:1.781675):1.133067,Anser_albifrons:2.914741):2.829288):5.354495,(((Branta_canadensis:1.056328,Branta_sandvicensis:1.056328):0.596421,Branta_leucopsis:1.652749):3.605670,Branta_bernicla:5.258420):5.840104):5.117601):9.868729,(((Chenonetta_jubata:11.086979,(((Aythya_valisineria:1.938547,(Aythya_collaris:0.646675,Aythya_americana:0.646675):1.291872):0.357972,Aythya_marila:2.296519):8.776918,(Aix_sponsa:9.842085,(Tadorna_cana:8.659798,Chloephaga_picta:8.659798):1.182287):1.231352):0.013542):0.096197,((((Polysticta_stelleri:5.420047,Somateria_mollissima:5.420047):4.175262,(Bucephala_clangula:1.282671,Bucephala_islandica:1.282671):8.312639):0.629356,Histrionicus_histrionicus:10.224667):0.676414,Hymenolaimus_malacorhynchos:10.901081):0.282095):1.229306,((((Anas_americana:1.584699,Anas_penelope:1.584699):1.237244,Anas_strepera:2.821943):2.442644,((((Anas_superciliosa:0.969593,(Anas_laysanensis:0.302192,(Anas_platyrhynchos:0.290866,(Anas_fulvigula:0.033539,Anas_rubripes:0.033539):0.257327):0.011326):0.667401):0.865357,Anas_sparsa:1.834950):2.467261,(Anas_crecca:4.113562,Anas_gracilis:4.113562):0.188649):0.052532,(Anas_acuta:2.005343,Anas_bahamensis:2.005343):2.349401):0.909844):1.985984,Anas_discors:7.250572):5.161911):13.672372):13.955988):32.398617):30.128031,(((((((Turnix_sylvaticus:30.203873,Turnix_varius:30.203873):22.542732,((((((Larus_ridibundus:1.119502,Larus_novaehollandiae:1.119503):3.772224,((((Larus_argentatus:0.851969,(Larus_glaucescens:0.687145,(Larus_fuscus:0.450470,Larus_californicus:0.450470):0.236675):0.164824):0.194606,Larus_occidentalis:1.046575):0.248816,Larus_canus:1.295391):0.500774,Larus_delawarensis:1.796165):3.095562):2.098536,Rissa_tridactyla:6.990263):12.575131,(Sterna_hirundo:8.757606,Sterna_caspia:8.757605):10.807788):2.355954,(((Catharacta_maccormicki:1.045995,Catharacta_skua:1.045995):6.015137,Stercorarius_parasiticus:7.061132):13.145176,((Fratercula_arctica:16.054998,((Aethia_pusilla:4.930873,Aethia_cristatella:4.930873):2.187697,Ptychoramphus_aleuticus:7.118571):8.936428):0.688896,(Cepphus_grylle:13.815849,Uria_aalge:13.815848):2.928046):3.462413):1.715039):5.487185,Glareola_pratincola:27.408531):25.338072):7.174170,((Rostratula_benghalensis:49.483185,(Metopidius_indicus:35.833637,(Jacana_spinosa:0.685559,Jacana_jacana:0.685559):35.148079):13.649546):6.993853,((Bartramia_longicauda:32.724850,(Numenius_phaeopus:18.250162,(Numenius_arquata:8.744061,Numenius_americanus:8.744061):9.506101):14.474689):12.850339,((((Arenaria_interpres:6.304401,Arenaria_melanocephala:6.304401):24.812763,(((((Calidris_fuscicollis:14.066973,((Calidris_pusilla:6.067567,Calidris_mauri:6.067567):7.247712,Calidris_alba:13.315279):0.751693):1.683632,(Calidris_himantopus:8.938560,Calidris_minutilla:8.938560):6.812045):1.369902,((Calidris_alpina:12.182758,(Calidris_maritima:1.114443,Calidris_ptilocnemis:1.114443):11.068316):3.952264,(Calidris_bairdii:5.934844,Tryngites_subruficollis:5.934844):10.200178):0.985484):0.938338,Calidris_temminckii:18.058844):3.059847,Calidris_canutus:21.118690):9.998473):6.773952,((((Tringa_flavipes:16.650036,(Tringa_nebularia:16.306955,Tringa_totanus:16.306957):0.343081):16.155725,(Actitis_hypoleucos:16.933445,Actitis_macularius:16.933445):15.872316):3.025545,((Phalaropus_lobatus:5.241372,Phalaropus_fulicarius:5.241372):17.259552,Steganopus_tricolor:22.500923):13.330383):0.737333,((Scolopax_minor:13.019855,Scolopax_rusticola:13.019855):16.896164,((Gallinago_media:12.802681,Gallinago_gallinago:12.802682):3.306773,Coenocorypha_aucklandica:16.109455):13.806563):6.652621):1.322476):2.021679,Limosa_limosa:39.912796):5.662395):10.901846):3.443737):4.685469,(((((((((Charadrius_hiaticula:10.155602,Charadrius_melodus:10.155602):5.450022,Charadrius_vociferus:15.605622):0.035960,Charadrius_semipalmatus:15.641583):9.705106,Charadrius_dubius:25.346687):6.756061,Eudromias_morinellus:32.102749):3.065136,(((Charadrius_alexandrinus:13.376262,Charadrius_montanus:13.376262):0.132629,Charadrius_bicinctus:13.508891):19.985264,((Vanellus_senegallus:6.468983,Vanellus_miles:6.468983):17.800890,Vanellus_vanellus:24.269871):9.224282):1.673731):8.518804,((Recurvirostra_americana:20.488091,Himantopus_mexicanus:20.488091):11.581255,((Haematopus_palliatus:2.845315,Haematopus_longirostris:2.845315):18.552917,Haematopus_ostralegus:21.398233):10.671114):11.617342):4.277588,(Pluvialis_squatarola:6.646461,((Pluvialis_apricaria:3.354529,Pluvialis_fulva:3.354529):2.140454,Pluvialis_dominica:5.494983):1.151478):41.317814):10.967816,(Chionis_minor:52.355190,Burhinus_oedicnemus:52.355190):6.576905):5.674149):17.601152,((((Falco_peregrinus:10.523468,Falco_eleonorae:10.523468):2.254245,(Falco_columbarius:12.723974,(Falco_naumanni:7.436369,(Falco_tinnunculus:4.454184,Falco_rupicoloides:4.454184):2.982185):5.287605):0.053739):67.652176,(((((Eclectus_roratus:19.403639,(Platycercus_elegans:19.164289,Melopsittacus_undulatus:19.164291):0.239350):1.531987,(Forpus_passerinus:15.096111,Cyanoliseus_patagonus:15.096111):5.839515):30.522526,((((Cacatua_tenuirostris:10.823215,Cacatua_roseicapilla:10.823215):7.798683,(Cacatua_leadbeateri:11.383360,Cacatua_pastinator:11.383360):7.238538):15.411728,Calyptorhynchus_funereus:34.033630):0.130153,Nymphicus_hollandicus:34.163780):17.294373):7.926781,(Nestor_notabilis:2.706218,Nestor_meridionalis:2.706218):56.678715):19.711100,(Acanthisitta_chloris:72.409882,((((Sayornis_nigricans:12.426886,Empidonax_traillii:12.426885):33.901657,((Chiroxiphia_lanceolata:19.208927,(Lepidothrix_coronata:12.108374,(Manacus_manacus:11.210938,Pipra_mentalis:11.210938):0.897436):7.100553):20.700207,Rupicola_rupicola:39.909134):6.419408):10.275338,Cercomacra_tyrannina:56.603878):12.958701,(Menura_novaehollandiae:62.098030,(((Ptilonorhynchus_violaceus:36.296803,Ailuroedus_melanotis:36.296803):13.296843,Cormobates_leucophaea:49.593643):9.010105,(((Amytornis_striatus:38.697990,(Stipiturus_malachurus:29.955334,(Malurus_leucopterus:21.198807,((Malurus_cyaneus:10.558325,Malurus_splendens:10.558325):7.852566,Malurus_lamberti:18.410891):2.787917):8.756526):8.742658):8.023011,(((Manorina_melanophrys:7.429955,Manorina_melanocephala:7.429955):19.796618,Acanthorhynchus_tenuirostris:27.226572):11.948709,(Sericornis_frontalis:18.051901,Chthonicola_sagittatus:18.051901):21.123379):7.545722):7.727757,((Pomatostomus_temporalis:51.787148,Orthonyx_spaldingii:51.787148):1.019032,(((((((((Manucodia_keraudrenii:15.403389,Ptiloris_victoriae:15.403389):3.478708,Grallina_cyanoleuca:18.882097):1.346589,(Struthidea_cinerea:12.801057,Corcorax_melanorhamphos:12.801057):7.427629):0.294176,(((Pyrrhocorax_pyrrhocorax:6.169053,Pyrrhocorax_graculus:6.169053):8.467706,((Perisoreus_infaustus:8.076911,Perisoreus_canadensis:8.076911):5.103811,((((Aphelocoma_coerulescens:4.795834,Aphelocoma_ultramarina:4.795835):4.534525,Gymnorhinus_cyanocephalus:9.330359):1.196841,Cyanocorax_morio:10.527201):2.037791,(((Pica_nuttalli:1.505461,Pica_pica:1.505461):10.096012,(((Corvus_coronoides:4.647603,(Corvus_corone:3.284968,Corvus_brachyrhynchos:3.284968):1.362635):0.165506,(Corvus_mellori:2.814811,Corvus_frugilegus:2.814811):1.998298):1.999666,Corvus_monedula:6.812775):4.788699):0.649296,Garrulus_glandarius:12.250769):0.314222):0.615730):1.456038):4.323646,(Lanius_minor:6.372990,Lanius_collurio:6.372990):12.587415):1.562456):1.413345,Oriolus_oriolus:21.936205):2.856861,(Vireo_olivaceus:10.637751,(Vireo_bellii:8.379120,Vireo_solitarius:8.379120):2.258631):14.155316):10.416268,Pachycephala_rufiventris:35.209335):2.664436,Gymnorhina_tibicen:37.873775):14.185586,(((Petroica_phoenicea:4.143613,Petroica_multicolor:4.143613):9.848566,Petroica_australis:13.992179):34.631840,(((Remiz_pendulinus:42.253761,(((Baeolophus_bicolor:16.182400,Parus_atricapillus:16.182400):0.535067,(Parus_major:8.065974,Parus_palustris:8.065974):8.651492):3.120475,Parus_caeruleus:19.837940):22.415821):3.745038,((((((Zosterops_lateralis:2.339922,Zosterops_japonicus:2.339922):16.836582,(Chamaea_fasciata:15.193126,((Sylvia_atricapilla:9.838560,Sylvia_borin:9.838560):4.260146,(Sylvia_communis:9.709264,(Sylvia_nisoria:9.022953,Sylvia_curruca:9.022952):0.686311):4.389441):1.094421):3.983377):10.559564,Cisticola_juncidis:29.736069):7.392449,((Acrocephalus_palustris:23.409435,Locustella_luscinioides:23.409435):10.853357,((Acrocephalus_scirpaceus:12.919129,(Acrocephalus_paludicola:7.607911,(Acrocephalus_schoenobaenus:5.938249,Acrocephalus_melanopogon:5.938248):1.669662):5.311218):1.315464,(Acrocephalus_arundinaceus:9.064678,Acrocephalus_sechellensis:9.064678):5.169916):20.028198):2.865724):0.853470,(((Delichon_urbicum:18.791866,((Hirundo_neoxena:8.307008,Hirundo_rustica:8.307008):10.189712,Petrochelidon_pyrrhonota:18.496719):0.295147):3.696864,Tachycineta_bicolor:22.488729):11.567001,((Cettia_cetti:26.647133,(Phylloscopus_sibilatrix:18.162548,Phylloscopus_collybita:18.162546):8.484585):1.247898,Aegithalos_caudatus:27.895031):6.160701):3.926255):2.648232,(Panurus_biarmicus:28.499659,(Eremopterix_nigriceps:21.782433,((Galerida_cristata:9.393762,Alauda_arvensis:9.393762):6.017008,Eremophila_alpestris:15.410770):6.371663):6.717224):12.130562):5.368580):0.846109,((((((Certhia_familiaris:28.506691,((Cistothorus_palustris:10.759801,(Troglodytes_aedon:10.690716,Troglodytes_troglodytes:10.690716):0.069085):4.302410,Thryothorus_leucotis:15.062211):13.444478):5.074204,((Sitta_pusilla:9.166126,Sitta_pygmaea:9.166126):4.243498,Sitta_europaea:13.409624):20.171268):7.227480,(((Acridotheres_tristis:8.833452,(Sturnus_unicolor:0.304415,Sturnus_vulgaris:0.304415):8.529037):15.531029,(Mimus_polyglottos:16.723152,Dumetella_carolinensis:16.723152):7.641329):8.973644,(Cinclus_cinclus:33.096699,((Catharus_bicknelli:18.776560,(Turdus_pilaris:10.214851,Turdus_merula:10.214850):8.561710):9.313248,(Cossypha_natalensis:18.233027,(Erithacus_rubecula:16.882950,(Luscinia_megarhynchos:16.624289,((Monticola_saxatilis:14.431891,(Oenanthe_leucura:9.839427,Oenanthe_oenanthe:9.839427):4.592464):1.790280,Ficedula_albicollis:16.222172):0.402118):0.258662):1.350074):9.856785):5.006890):0.241425):7.470248):1.679141,Bombycilla_cedrorum:42.487518):3.875464,Regulus_regulus:46.362980):0.159394,((((((Euplectes_orix:14.848690,Bubalornis_niger:14.848689):3.220165,(Sporopipes_squamifrons:14.829596,(Philetairus_socius:10.527430,Plocepasser_mahali:10.527431):4.302166):3.239259):3.929829,((((Uraeginthus_granatinus:6.000261,Uraeginthus_angolensis:6.000261):4.694114,Lagonosticta_rubricata:10.694376):1.633234,Estrilda_astrild:12.327611):0.684269,((Poephila_cincta:8.510117,(Neochmia_modesta:7.840989,(Neochmia_phaeton:4.357246,Neochmia_temporalis:4.357246):3.483743):0.669127):0.472747,Taeniopygia_guttata:8.982862):4.029016):8.986805):9.870049,(Prunella_collaris:0.238382,Prunella_modularis:0.238382):31.630348):5.569359,(((Anthus_campestris:18.579010,Anthus_pratensis:18.579010):2.447427,(Motacilla_alba:3.800385,Motacilla_flava:3.800385):17.226055):11.947994,((((((Carpodacus_mexicanus:9.521326,Carpodacus_erythrinus:9.521326):9.387756,(Oreomystis_mana:8.678813,(Loxioides_bailleui:7.403653,Loxops_coccineus:7.403653):1.275160):10.230269):0.674967,Pyrrhula_pyrrhula:19.584049):0.461773,((((Serinus_canaria:9.519411,(Carduelis_tristis:6.451971,Carduelis_spinus:6.451971):3.067440):0.328688,Carduelis_carduelis:9.848099):0.139531,((Loxia_curvirostra:2.375554,Loxia_leucoptera:2.375553):4.960005,Carduelis_flammea:7.335558):2.652071):2.355023,Carduelis_chloris:12.342652):7.703170):9.416497,(Fringilla_coelebs:9.309723,Fringilla_montifringilla:9.309723):20.152597):0.873524,((Calcarius_lapponicus:13.975154,(Calcarius_ornatus:4.194255,Calcarius_pictus:4.194255):9.780899):9.898743,(((Geospiza_conirostris:11.349751,Ramphocelus_costaricensis:11.349751):6.767061,((Piranga_olivacea:14.960464,Cardinalis_cardinalis:14.960465):1.809327,Passerina_cyanea:16.769791):1.347019):3.315569,(((Vermivora_chrysoptera:9.372063,Oporornis_formosus:9.372063):0.081317,((Wilsonia_citrina:5.584099,((Dendroica_kirtlandii:4.434637,Dendroica_fusca:4.434637):0.556477,(Setophaga_ruticilla:4.849885,Dendroica_discolor:4.849884):0.141230):0.592985):3.340797,Wilsonia_pusilla:8.924896):0.528484):10.064082,((((Psarocolius_montezuma:12.422009,(Icterus_spurius:8.599391,Icterus_galbula:8.599391):3.822618):0.609371,((Quiscalus_quiscula:4.373064,Euphagus_cyanocephalus:4.373064):4.059742,Agelaius_phoeniceus:8.432806):4.598573):1.268496,((Sturnella_magna:2.431407,Sturnella_neglecta:2.431407):10.284780,(Dolichonyx_oryzivorus:10.632653,Xanthocephalus_xanthocephalus:10.632653):2.083533):1.583689):0.000143,((Emberiza_schoeniclus:12.784709,((Emberiza_melanocephala:3.061231,Emberiza_bruniceps:3.061231):8.892822,((Emberiza_hortulana:6.441031,Emberiza_citrinella:6.441031):2.116894,Miliaria_calandra:8.557924):3.396128):0.830656):1.515167,(((((Melospiza_melodia:8.366659,(Ammodramus_caudacutus:3.236322,Ammodramus_maritimus:3.236322):5.130336):0.985551,Pipilo_erythrophthalmus:9.352210):0.466220,(Junco_hyemalis:7.657954,Zonotrichia_leucophrys:7.657955):2.160475):1.501104,(Spizella_passerina:4.177534,Spizella_pusilla:4.177535):7.141999):1.412877,Ammodramus_savannarum:12.732412):1.567465):0.000143):5.217443):1.914919):2.441517):6.461947):2.638588):4.463659):5.936697,(Nectarinia_johnstoni:20.672756,Nectarinia_amethystina:20.672758):22.702030):3.147584):0.322535):1.779107):3.435342):0.746825):1.642579):4.154990):3.494277):7.464553):2.847306):6.686147):1.333857):0.988807,((Coragyps_atratus:76.440529,((Gypaetus_barbatus:32.390755,Gypohierax_angolensis:32.390755):11.067394,(Gyps_fulvus:37.177647,(Aquila_verreauxii:33.976891,(((Milvus_migrans:20.099409,(Haliaeetus_leucocephalus:12.972867,Haliaeetus_vocifer:12.972866):7.126543):4.133580,(Rostrhamus_sociabilis:15.739779,(Parabuteo_unicinctus:12.481844,Buteo_buteo:12.481845):3.257933):8.493212):6.430813,(((Circus_cyaneus:11.074041,((Circus_aeruginosus:3.869833,Circus_pygargus:3.869833):6.189925,Circus_maurus:10.059758):1.014284):11.702473,(Accipiter_cooperii:13.986954,Accipiter_gentilis:13.986955):8.789560):2.341200,Accipiter_nisus:25.117714):5.546086):3.313088):3.200754):6.280506):32.982384):3.099519,((((Bycanistes_brevis:31.997721,(Tockus_monteiri:8.275301,Tockus_leucomelas:8.275301):23.722420):19.261093,Phoeniculus_purpureus:51.258812):20.304920,(((Merops_bullockoides:15.456398,Merops_apiaster:15.456398):49.847809,(Alcedo_atthis:34.885002,(Dacelo_novaeguineae:30.069939,Megaceryle_alcyon:30.069941):4.815062):30.419205):2.457381,(Ramphastos_tucanus:40.083424,((Melanerpes_formicivorus:20.376003,((Picoides_borealis:11.792070,Dendrocopos_minor:11.792071):1.804910,Dendrocopos_medius:13.596981):6.779023):1.655023,Colaptes_auratus:22.031025):18.052397):27.678165):3.802146):7.225474,(Tyto_alba:73.551453,(((((Otus_flammeolus:29.142815,(Bubo_bubo:26.010363,((Strix_nebulosa:13.104041,(Strix_uralensis:9.475382,Strix_aluco:9.475382):3.628659):4.665396,Strix_occidentalis:17.769436):8.240927):3.132452):1.648205,Asio_otus:30.791019):2.857885,Otus_elegans:33.648903):6.291324,((Athene_noctua:22.992035,Athene_cunicularia:22.992035):10.487477,Aegolius_funereus:33.479515):6.460716):4.223944,(Ninox_strenua:12.635351,Ninox_novaeseelandiae:12.635350):31.528824):29.387280):5.237755):0.750842):1.878646):0.788697):0.532560,((((Zenaida_macroura:29.905252,Columba_livia:29.905251):40.951591,(Phoenicopterus_ruber:60.470306,(Tachybaptus_dominicus:43.477966,(Aechmophorus_occidentalis:29.496078,(Podiceps_nigricollis:20.332731,((Podiceps_cristatus:10.556016,Podiceps_auritus:10.556016):5.362153,Podiceps_grisegena:15.918169):4.414562):9.163348):13.981885):16.992340):10.386538):1.094718,Phaethon_lepturus:71.951561):2.228497,((Corythaeola_cristata:69.524422,(Gavia_immer:68.209206,(((((Oceanites_oceanicus:50.812096,((((((Puffinus_tenuirostris:7.153009,Puffinus_griseus:7.153009):11.606450,Puffinus_puffinus:18.759459):1.900460,Calonectris_diomedea:20.659920):9.003605,Procellaria_aequinoctialis:29.663523):9.116303,Pachyptila_turtur:38.779827):1.726800,(Daption_capense:17.831074,((Fulmarus_glacialoides:8.565650,Fulmarus_glacialis:8.565650):2.595489,(Macronectes_halli:1.536917,Macronectes_giganteus:1.536917):9.624222):6.669936):22.675552):10.305470):4.980925,((Phoebetria_fusca:16.665646,((Thalassarche_chlororhynchos:3.651603,Thalassarche_melanophrys:3.651603):5.428562,(Thalassarche_bulleri:2.625345,Diomedea_exulans:2.625345):6.454820):7.585481):5.617115,(Phoebastria_immutabilis:7.605295,Phoebastria_irrorata:7.605295):14.677466):33.510262):7.066527,Oceanodroma_leucorhoa:62.859550):0.000629,(((Pygoscelis_papua:7.427392,Pygoscelis_antarcticus:7.427392):6.637868,Pygoscelis_adeliae:14.065261):8.599282,((Aptenodytes_patagonicus:7.628251,Aptenodytes_forsteri:7.628251):13.056066,((Eudyptula_minor:12.751942,(((Spheniscus_humboldti:1.026429,Spheniscus_mendiculus:1.026429):0.930296,Spheniscus_demersus:1.956725):0.066542,Spheniscus_magellanicus:2.023266):10.728676):1.967428,(Megadyptes_antipodes:7.966584,(Eudyptes_chrysocome:3.344680,(Eudyptes_chrysolophus:3.119372,Eudyptes_pachyrhynchus:3.119371):0.225308):4.621904):6.752786):5.964947):1.980226):40.195637):5.234437,((Mycteria_americana:26.782743,Ciconia_ciconia:26.782743):41.086277,(((Eudocimus_albus:51.732536,((Plegadis_falcinellus:7.374469,Plegadis_chihi:7.374468):34.835785,Platalea_leucorodia:42.210251):9.522286):3.490948,(Ixobrychus_exilis:38.194584,(((Bubulcus_ibis:20.148115,Casmerodius_albus:20.148115):0.870048,(Ardea_herodias:3.754429,Ardea_cinerea:3.754429):17.263735):13.090495,Egretta_garzetta:34.108658):4.085928):17.028900):10.979414,((Morus_bassanus:17.194607,Sula_dactylatra:17.194607):19.160280,((Phalacrocorax_harrisi:1.296078,Phalacrocorax_carbo:1.296078):7.344290,(Phalacrocorax_penicillatus:8.006120,((Phalacrocorax_auritus:5.584535,(Phalacrocorax_atriceps_melanogenis:0.584536, Phalacrocorax_atriceps_bransfieldensis:0.584536):5):2.070810,Phalacrocorax_aristotelis:7.655345):0.350774):0.634248):27.714518):29.848013):1.666120):0.225595):0.114588):1.315222):1.776446,(((Coccyzus_americanus:65.338974,Geococcyx_californianus:65.338974):0.000653,(Otis_tarda:40.836857,Eupodotis_afraoides:40.836861):24.502773):2.450090,(((Porphyrio_hochstetteri:3.453055,Porphyrio_porphyrio:3.453055):29.931810,(((Gallinula_chloropus:14.707031,Fulica_atra:14.707031):6.691752,(Porzana_carolina:18.874132,Gallinula_mortierii:18.874130):2.524652):9.488864,Gallirallus_australis:30.887648):2.497220):27.338633,(Aramus_guarauna:22.715847,Grus_canadensis:22.715847):38.007652):7.066220):3.511150):2.879185):8.559897):0.231471,(((Archilochus_colubris:6.309435,(Calypte_anna:2.925045,Selasphorus_sasin:2.925045):3.384390):56.255260,((Apus_affinis:6.682404,Apus_apus:6.682404):5.222425,Apus_pallidus:11.904827):50.659870):15.764698,Podargus_strigoides:78.329391):4.642032):19.596067):6.713065);
	TREE tree_1095 = (((Dromaius_novaehollandiae:43.588699,Apteryx_australis:43.588699):18.721863,Struthio_camelus:62.310562):65.425209,((((((Colinus_virginianus:4.804873,Callipepla_californica:4.804873):18.300095,((((Meleagris_gallopavo:14.581065,(((Lagopus_lagopus:5.247848,Lagopus_leucura:5.247848):1.602117,(Dendragapus_canadensis:5.690860,(Tetrao_tetrix:4.215653,Tetrao_urogallus:4.215653):1.475207):1.159104):0.373807,(Centrocercus_urophasianus:5.173969,Tympanuchus_cupido:5.173969):2.049802):7.357294):0.472152,(((Phasianus_colchicus:6.615075,Chrysolophus_pictus:6.615075):1.652859,Syrmaticus_humiae:8.267934):4.431415,Perdix_perdix:12.699348):2.353869):3.770223,Pavo_cristatus:18.823441):0.366781,(Coturnix_chinensis:16.505281,Alectoris_chukar:16.505281):2.684940):3.914746):23.467346,(Ortalis_vetula:9.810911,Oreophasis_derbianus:9.810911):36.761398):6.466978,Alectura_lathami:53.039291):27.329123,((Dendrocygna_bicolor:10.647996,Dendrocygna_autumnalis:10.647996):11.957483,((((Cygnus_olor:4.756686,Cygnus_atratus:4.756686):2.173249,(Cygnus_cygnus:1.747979,Cygnus_columbianus:1.747979):5.181956):4.516513,((((Anser_anser:0.575286,Anser_brachyrhynchus:0.575286):0.935376,Anser_albifrons:1.510662):0.719751,Chen_caerulescens:2.230412):5.039691,((Branta_leucopsis:1.267391,(Branta_sandvicensis:0.504567,Branta_canadensis:0.504567):0.762825):4.210306,Branta_bernicla:5.477697):1.792406):4.176344):5.007427,((((Chenonetta_jubata:5.881115,Hymenolaimus_malacorhynchos:5.881115):1.101266,((Aythya_marila:1.212863,((Aythya_collaris:0.233491,Aythya_americana:0.233491):0.781248,Aythya_valisineria:1.014739):0.198123):5.729730,((Tadorna_cana:5.707664,Chloephaga_picta:5.707664):0.572476,Aix_sponsa:6.280139):0.662453):0.039789):0.376530,((Histrionicus_histrionicus:5.295043,(Somateria_mollissima:3.532705,Polysticta_stelleri:3.532705):1.762338):1.373923,(Bucephala_islandica:0.849817,Bucephala_clangula:0.849817):5.819149):0.689945):1.336264,((((Anas_sparsa:0.995906,(Anas_superciliosa:0.535658,(Anas_laysanensis:0.466718,((Anas_rubripes:0.147681,Anas_fulvigula:0.147681):0.248757,Anas_platyrhynchos:0.396437):0.070281):0.068940):0.460248):1.957073,(Anas_crecca:2.724699,(Anas_gracilis:2.720802,(Anas_acuta:1.089788,Anas_bahamensis:1.089788):1.631015):0.003896):0.228281):1.451094,(Anas_strepera:1.991374,(Anas_penelope:1.182687,Anas_americana:1.182687):0.808687):2.412700):1.157494,Anas_discors:5.561568):3.133608):7.758699):6.151605):57.762932):28.900974,(((Phaethon_lepturus:77.970108,(((Corythaeola_cristata:70.783302,(Gavia_immer:68.950249,(((((((Phoebetria_fusca:14.850866,((Thalassarche_bulleri:3.809605,Diomedea_exulans:3.809605):4.211383,(Thalassarche_chlororhynchos:4.009154,Thalassarche_melanophrys:4.009154):4.011834):6.829879):8.820455,(Phoebastria_immutabilis:6.879712,Phoebastria_irrorata:6.879713):16.791609):24.567801,Oceanites_oceanicus:48.239120):5.000977,(((((Fulmarus_glacialoides:3.953677,Fulmarus_glacialis:3.953677):2.663436,(Macronectes_halli:1.298523,Macronectes_giganteus:1.298523):5.318590):0.837432,Daption_capense:7.454545):28.104702,(Procellaria_aequinoctialis:27.192383,(((Puffinus_tenuirostris:4.375604,Puffinus_griseus:4.375604):15.795170,Puffinus_puffinus:20.170774):1.083289,Calonectris_diomedea:21.254063):5.938319):8.366864):2.639642,Pachyptila_turtur:38.198891):15.041209):5.321057,Oceanodroma_leucorhoa:58.561157):0.722552,((((((Spheniscus_mendiculus:1.161731,Spheniscus_humboldti:1.161731):1.284355,(Spheniscus_demersus:1.576592,Spheniscus_magellanicus:1.576592):0.869494):9.302339,Eudyptula_minor:11.748425):3.763301,(Megadyptes_antipodes:7.229103,(Eudyptes_pachyrhynchus:3.927135,(Eudyptes_chrysocome:2.860429,Eudyptes_chrysolophus:2.860429):1.066706):3.301968):8.282622):6.403852,(Aptenodytes_forsteri:6.897000,Aptenodytes_patagonicus:6.897000):15.018577):2.493855,((Pygoscelis_antarcticus:6.886882,Pygoscelis_papua:6.886882):9.182868,Pygoscelis_adeliae:16.069750):8.339682):34.874275):8.704803,((Mycteria_americana:37.433865,Ciconia_ciconia:37.433865):29.343021,(((((Plegadis_chihi:3.228738,Plegadis_falcinellus:3.228738):37.196682,Platalea_leucorodia:40.425415):11.299921,Eudocimus_albus:51.725338):3.666836,((Egretta_garzetta:31.382521,(Bubulcus_ibis:14.941654,(Casmerodius_albus:14.361383,(Ardea_herodias:3.251168,Ardea_cinerea:3.251168):11.110216):0.580270):16.440866):6.590496,Ixobrychus_exilis:37.973019):17.419159):5.774803,((Morus_bassanus:36.999962,Sula_dactylatra:36.999962):5.790897,(Phalacrocorax_harrisi:26.284460,((Phalacrocorax_penicillatus:12.969584,Phalacrocorax_aristotelis:12.969584):0.175881,(Phalacrocorax_carbo:11.606694,(Phalacrocorax_auritus:9.434469,(Phalacrocorax_atriceps_melanogenis:0.434469, Phalacrocorax_atriceps_bransfieldensis:0.434469):9):2.172225):1.538770):13.138995):16.506401):18.376122):5.609907):1.211625):0.961739):1.833045):1.388011,((((Porphyrio_porphyrio:12.329125,Porphyrio_hochstetteri:12.329125):23.181284,(((Gallinula_mortierii:16.434658,(Gallinula_chloropus:15.089104,Fulica_atra:15.089104):1.345554):8.361597,Porzana_carolina:24.796253):8.015007,Gallirallus_australis:32.811260):2.699147):17.033470,(Aramus_guarauna:15.748136,Grus_canadensis:15.748136):36.795742):17.126474,((Coccyzus_americanus:66.837868,Geococcyx_californianus:66.837868):0.000668,(Eupodotis_afraoides:31.595554,Otis_tarda:31.595554):35.242977):2.831819):2.500954):5.692095,((Zenaida_macroura:32.301003,Columba_livia:32.301003):45.283398,(Phoenicopterus_ruber:50.139069,((Aechmophorus_occidentalis:40.788902,(((Podiceps_auritus:30.873447,Podiceps_grisegena:30.873449):0.346906,Podiceps_cristatus:31.220356):3.971164,Podiceps_nigricollis:35.191521):5.597381):7.046332,Tachybaptus_dominicus:47.835232):2.303836):27.445332):0.279003):0.106709):3.966982,(Podargus_strigoides:76.761246,((Archilochus_colubris:6.671720,(Calypte_anna:3.407561,Selasphorus_sasin:3.407561):3.264160):50.742649,(Apus_pallidus:4.170748,(Apus_apus:3.564631,Apus_affinis:3.564631):0.606116):53.243622):19.346880):5.175844):4.407998,(((((Turnix_sylvaticus:15.681805,Turnix_varius:15.681804):41.416000,(((((((Larus_occidentalis:1.587401,Larus_canus:1.587401):0.000032,((Larus_argentatus:1.144370,((Larus_californicus:0.500895,Larus_glaucescens:0.500895):0.128465,Larus_fuscus:0.629360):0.515010):0.321387,Larus_delawarensis:1.465757):0.121677):4.319188,(Larus_ridibundus:1.789912,Larus_novaehollandiae:1.789912):4.116709):3.808604,Rissa_tridactyla:9.715225):11.343491,(Sterna_hirundo:10.748896,Sterna_caspia:10.748895):10.309821):4.931047,((Stercorarius_parasiticus:10.416730,(Catharacta_maccormicki:1.311109,Catharacta_skua:1.311109):9.105620):13.156049,((Fratercula_arctica:19.093332,((Aethia_cristatella:5.491870,Aethia_pusilla:5.491870):3.201501,Ptychoramphus_aleuticus:8.693372):10.399961):1.477100,(Cepphus_grylle:17.431591,Uria_aalge:17.431593):3.138839):3.002347):2.416984):5.126326,Glareola_pratincola:31.116089):25.981718):6.448299,(((Metopidius_indicus:42.533699,(Jacana_spinosa:1.075284,Jacana_jacana:1.075284):41.458420):6.176270,Rostratula_benghalensis:48.709969):10.281837,((Bartramia_longicauda:31.211800,((Numenius_arquata:8.093044,Numenius_americanus:8.093044):12.222919,Numenius_phaeopus:20.315964):10.895836):15.720528,(Limosa_limosa:39.076954,((((Steganopus_tricolor:23.512318,(Phalaropus_lobatus:9.667164,Phalaropus_fulicarius:9.667164):13.845155):6.067742,(((Tringa_flavipes:14.348897,Tringa_totanus:14.348897):1.959183,Tringa_nebularia:16.308081):10.508011,(Actitis_macularius:14.444190,Actitis_hypoleucos:14.444190):12.371900):2.763970):6.383154,((Coenocorypha_aucklandica:19.052017,(Gallinago_media:13.503670,Gallinago_gallinago:13.503670):5.548347):8.981214,(Scolopax_minor:11.343225,Scolopax_rusticola:11.343225):16.690006):7.929983):0.519313,(((((Tryngites_subruficollis:5.568202,Calidris_bairdii:5.568202):10.733717,Calidris_temminckii:16.301920):0.522617,(((Calidris_ptilocnemis:3.639441,Calidris_maritima:3.639441):7.132103,Calidris_alpina:10.771544):4.609575,((Calidris_pusilla:3.089451,Calidris_mauri:3.089451):11.738228,((Calidris_fuscicollis:11.568118,Calidris_alba:11.568118):2.706854,(Calidris_himantopus:10.917436,Calidris_minutilla:10.917436):3.357537):0.552707):0.553439):1.443418):1.931460,Calidris_canutus:18.755997):14.041490,(Arenaria_melanocephala:6.442144,Arenaria_interpres:6.442144):26.355343):3.685039):2.594428):7.855372):12.059483):4.554296):1.686079,((((Pluvialis_dominica:6.181821,Pluvialis_squatarola:6.181821):0.080797,(Pluvialis_apricaria:3.193526,Pluvialis_fulva:3.193526):3.069092):37.970951,((((Charadrius_dubius:24.030180,((Charadrius_semipalmatus:11.163208,Charadrius_melodus:11.163208):5.285126,(Charadrius_hiaticula:14.750396,Charadrius_vociferus:14.750395):1.697939):7.581846):4.107385,Eudromias_morinellus:28.137566):4.320850,((Charadrius_montanus:14.356367,(Charadrius_alexandrinus:10.312582,Charadrius_bicinctus:10.312582):4.043785):16.278763,(Vanellus_miles:13.470331,(Vanellus_senegallus:12.655296,Vanellus_vanellus:12.655296):0.815034):17.164801):1.823284):5.889382,(((Haematopus_palliatus:1.158532,Haematopus_longirostris:1.158532):16.425900,Haematopus_ostralegus:17.584433):6.829656,(Recurvirostra_americana:18.059002,Himantopus_mexicanus:18.059000):6.355087):13.933710):5.885772):9.364709,(Chionis_minor:45.297333,Burhinus_oedicnemus:45.297337):8.300943):11.633905):20.730639,((((((Falco_rupicoloides:4.736866,Falco_tinnunculus:4.736866):1.534522,Falco_naumanni:6.271388):5.862849,(Falco_peregrinus:10.129812,Falco_eleonorae:10.129811):2.004425):0.350446,Falco_columbarius:12.484682):67.954193,(((((Eclectus_roratus:33.310089,(Platycercus_elegans:31.968792,Melopsittacus_undulatus:31.968790):1.341298):1.510357,(Forpus_passerinus:26.723660,Cyanoliseus_patagonus:26.723658):8.096789):7.717795,((Nymphicus_hollandicus:30.135387,((Cacatua_pastinator:9.208543,(Cacatua_tenuirostris:3.154592,Cacatua_leadbeateri:3.154592):6.053951):4.880541,Cacatua_roseicapilla:14.089084):16.046305):6.972663,Calyptorhynchus_funereus:37.108051):5.430189):16.774733,(Nestor_notabilis:6.786094,Nestor_meridionalis:6.786094):52.526878):19.844135,(Acanthisitta_chloris:73.290474,((((Sayornis_nigricans:7.812446,Empidonax_traillii:7.812445):21.063810,(((Pipra_mentalis:6.670275,(Lepidothrix_coronata:6.625244,Manacus_manacus:6.625245):0.045031):3.802223,Chiroxiphia_lanceolata:10.472499):13.642768,Rupicola_rupicola:24.115269):4.760986):29.369194,Cercomacra_tyrannina:58.245453):11.386177,(Menura_novaehollandiae:62.139900,(((Ailuroedus_melanotis:29.321053,Ptilonorhynchus_violaceus:29.321053):24.074543,Cormobates_leucophaea:53.395596):6.131227,(((Amytornis_striatus:27.729248,(Stipiturus_malachurus:21.343258,(Malurus_lamberti:12.451559,((Malurus_splendens:5.228691,Malurus_cyaneus:5.228691):4.691702,Malurus_leucopterus:9.920393):2.531168):8.891700):6.385990):12.715111,((Acanthorhynchus_tenuirostris:23.841049,(Manorina_melanocephala:6.427000,Manorina_melanophrys:6.427000):17.414047):8.860832,(Chthonicola_sagittatus:17.996941,Sericornis_frontalis:17.996941):14.704939):7.742480):16.874819,((Pomatostomus_temporalis:49.041691,Orthonyx_spaldingii:49.041691):7.120789,((Gymnorhina_tibicen:40.768314,((((Vireo_olivaceus:11.825928,(Vireo_solitarius:9.788065,Vireo_bellii:9.788065):2.037862):16.119297,((Struthidea_cinerea:18.330339,Corcorax_melanorhamphos:18.330339):8.503720,((Grallina_cyanoleuca:24.182493,(Manucodia_keraudrenii:20.307545,Ptiloris_victoriae:20.307545):3.874948):1.460509,(((Pyrrhocorax_pyrrhocorax:7.912822,Pyrrhocorax_graculus:7.912822):11.773233,(((Cyanocorax_morio:13.776869,(Gymnorhinus_cyanocephalus:12.053719,(Aphelocoma_coerulescens:6.693089,Aphelocoma_ultramarina:6.693089):5.360630):1.723151):2.517534,(Garrulus_glandarius:14.672995,((Pica_pica:2.240344,Pica_nuttalli:2.240344):11.192992,(Corvus_monedula:9.558075,(((Corvus_mellori:2.627019,Corvus_coronoides:2.627019):2.882308,(Corvus_brachyrhynchos:3.240964,Corvus_corone:3.240964):2.268363):1.304529,Corvus_frugilegus:6.813857):2.744218):3.875260):1.239659):1.621408):1.120151,(Perisoreus_infaustus:10.333637,Perisoreus_canadensis:10.333637):7.080916):2.271502):4.328539,(Lanius_collurio:8.454378,Lanius_minor:8.454378):15.560217):1.628407):1.191057):1.111164):1.073057,Oriolus_oriolus:29.018280):7.920506,Pachycephala_rufiventris:36.938786):3.829531):14.497629,(((Petroica_multicolor:5.341190,Petroica_phoenicea:5.341190):9.198035,Petroica_australis:14.539226):37.259083,(((Remiz_pendulinus:37.944912,(((Baeolophus_bicolor:17.885750,Parus_atricapillus:17.885750):3.085926,(Parus_palustris:8.036392,Parus_major:8.036392):12.935284):1.546984,Parus_caeruleus:22.518660):15.426252):9.093348,(((((((Acrocephalus_arundinaceus:5.509236,Acrocephalus_sechellensis:5.509236):4.672544,(Acrocephalus_scirpaceus:9.447394,((Acrocephalus_schoenobaenus:5.362044,Acrocephalus_melanopogon:5.362044):1.696678,Acrocephalus_paludicola:7.058722):2.388673):0.734386):15.044678,(Locustella_luscinioides:14.937082,Acrocephalus_palustris:14.937082):10.289375):0.540259,((Zosterops_japonicus:3.108019,Zosterops_lateralis:3.108019):21.671074,(((Sylvia_borin:11.395034,Sylvia_atricapilla:11.395034):5.382977,((Sylvia_curruca:12.145588,Sylvia_nisoria:12.145588):1.586715,Sylvia_communis:13.732303):3.045709):4.757864,Chamaea_fasciata:21.535875):3.243216):0.987625):7.156571,Cisticola_juncidis:32.923290):3.571554,((((Phylloscopus_sibilatrix:16.733200,Phylloscopus_collybita:16.733198):7.734673,Cettia_cetti:24.467873):3.413682,Aegithalos_caudatus:27.881554):6.470601,((((Hirundo_neoxena:7.694077,Hirundo_rustica:7.694077):9.806302,Petrochelidon_pyrrhonota:17.500380):0.327448,Delichon_urbicum:17.827827):2.121255,Tachycineta_bicolor:19.949081):14.403071):2.142688):3.941292,(Panurus_biarmicus:25.043064,((Eremophila_alpestris:14.118217,(Alauda_arvensis:9.934446,Galerida_cristata:9.934446):4.183771):10.924597,Eremopterix_nigriceps:25.042814):0.000250):15.393068):6.602124):2.821581,((Regulus_regulus:47.372650,((((((Sturnus_unicolor:0.119389,Sturnus_vulgaris:0.119389):8.298051,Acridotheres_tristis:8.417440):14.469524,(Mimus_polyglottos:14.762436,Dumetella_carolinensis:14.762436):8.124528):6.185205,(Cinclus_cinclus:28.234634,(((Turdus_merula:11.055109,Turdus_pilaris:11.055110):9.452461,Catharus_bicknelli:20.507570):5.000491,(Cossypha_natalensis:18.295975,(((Ficedula_albicollis:15.231388,((Oenanthe_leucura:8.618376,Oenanthe_oenanthe:8.618376):4.357766,Monticola_saxatilis:12.976142):2.255244):0.503443,Luscinia_megarhynchos:15.734830):0.444933,Erithacus_rubecula:16.179762):2.116213):7.212088):2.726572):0.837535):14.781597,((Certhia_familiaris:29.186548,(Thryothorus_leucotis:14.816944,(Cistothorus_palustris:11.034645,(Troglodytes_aedon:10.663994,Troglodytes_troglodytes:10.663994):0.370652):3.782300):14.369604):2.217776,((Sitta_pusilla:6.144935,Sitta_pygmaea:6.144935):6.632596,Sitta_europaea:12.777532):18.626793):12.449443):0.468818,Bombycilla_cedrorum:44.322586):3.050068):1.672095,((Nectarinia_amethystina:18.400677,Nectarinia_johnstoni:18.400677):23.820850,(((Prunella_modularis:0.210631,Prunella_collaris:0.210631):37.359669,(((Sporopipes_squamifrons:12.645226,(Plocepasser_mahali:9.652845,Philetairus_socius:9.652846):2.992381):5.827006,(Bubalornis_niger:17.548498,Euplectes_orix:17.548498):0.923735):4.504540,((Estrilda_astrild:14.515602,((Uraeginthus_granatinus:7.436662,Uraeginthus_angolensis:7.436662):2.051812,Lagonosticta_rubricata:9.488473):5.027128):0.569821,((Poephila_cincta:7.512707,((Neochmia_phaeton:5.394454,Neochmia_temporalis:5.394454):2.001441,Neochmia_modesta:7.395895):0.116812):2.543415,Taeniopygia_guttata:10.056122):5.029300):7.891351):14.593525):2.596480,((((((((Serinus_canaria:11.578108,(Carduelis_spinus:8.458072,Carduelis_tristis:8.458073):3.120037):0.138326,(((Loxia_curvirostra:2.937261,Loxia_leucoptera:2.937261):4.419187,Carduelis_flammea:7.356448):4.128142,Carduelis_carduelis:11.484590):0.231844):2.635108,Carduelis_chloris:14.351542):7.984455,((Carpodacus_erythrinus:11.379841,Carpodacus_mexicanus:11.379841):9.639050,((Loxops_coccineus:5.882485,Oreomystis_mana:5.882485):1.604968,Loxioides_bailleui:7.487453):13.531436):1.317108):0.876721,Pyrrhula_pyrrhula:23.212717):9.146775,(Fringilla_coelebs:9.666070,Fringilla_montifringilla:9.666070):22.693424):2.439255,((((Passerina_cyanea:19.460302,(Piranga_olivacea:17.719587,Cardinalis_cardinalis:17.719587):1.740715):2.955971,(Geospiza_conirostris:18.885143,Ramphocelus_costaricensis:18.885145):3.531127):5.510360,((((((Icterus_galbula:10.457582,Icterus_spurius:10.457582):5.569072,(Agelaius_phoeniceus:8.743004,(Quiscalus_quiscula:6.432375,Euphagus_cyanocephalus:6.432375):2.310629):7.283650):0.109543,Psarocolius_montezuma:16.136196):2.361652,((Sturnella_neglecta:3.382646,Sturnella_magna:3.382646):13.931429,(Dolichonyx_oryzivorus:10.336768,Xanthocephalus_xanthocephalus:10.336768):6.977307):1.183774):2.839667,((((Wilsonia_citrina:7.110610,((Dendroica_fusca:5.664047,Dendroica_kirtlandii:5.664047):0.876606,(Setophaga_ruticilla:6.125635,Dendroica_discolor:6.125635):0.415018):0.569958):3.058962,Wilsonia_pusilla:10.169572):0.562325,Oporornis_formosus:10.731897):0.184156,Vermivora_chrysoptera:10.916054):10.421463):4.071772,(((((Zonotrichia_leucophrys:6.769291,Junco_hyemalis:6.769291):8.504498,(Pipilo_erythrophthalmus:14.770428,(Melospiza_melodia:12.596041,(Ammodramus_caudacutus:3.790317,Ammodramus_maritimus:3.790317):8.805723):2.174388):0.503361):3.030860,(Spizella_pusilla:6.358597,Spizella_passerina:6.358597):11.946052):1.332987,Ammodramus_savannarum:19.637636):3.223745,(((Miliaria_calandra:15.883828,(Emberiza_hortulana:11.560663,Emberiza_citrinella:11.560663):4.323165):3.943203,(Emberiza_bruniceps:7.327384,Emberiza_melanocephala:7.327384):12.499648):0.708068,Emberiza_schoeniclus:20.535099):2.326281):2.547907):2.517345):4.331306,((Calcarius_pictus:5.866689,Calcarius_ornatus:5.866689):15.164054,Calcarius_lapponicus:21.030743):11.227196):2.540809):1.332584,((Motacilla_alba:7.767434,Motacilla_flava:7.767433):28.288689,(Anthus_campestris:28.937542,Anthus_pratensis:28.937542):7.118580):0.075209):4.035446):2.054749):6.823219):0.815091):1.938469):3.467638):0.896535):1.156699):2.207643):2.613076):7.491727):3.658849):5.866635):1.281770):2.286771,(((Tyto_alba:69.757568,(((Otus_elegans:34.902969,(((Bubo_bubo:23.675556,((Strix_nebulosa:11.643949,(Strix_uralensis:9.597082,Strix_aluco:9.597082):2.046866):4.796257,Strix_occidentalis:16.440207):7.235352):7.123126,Otus_flammeolus:30.798681):2.036536,Asio_otus:32.835220):2.067750):7.574861,((Athene_noctua:21.109112,Athene_cunicularia:21.109112):13.628161,Aegolius_funereus:34.737274):7.740557):3.793679,(Ninox_novaeseelandiae:16.858725,Ninox_strenua:16.858723):29.412786):23.486061):10.368629,((((Tockus_monteiri:8.781435,Tockus_leucomelas:8.781434):16.930611,Bycanistes_brevis:25.712044):26.229458,Phoeniculus_purpureus:51.941505):23.219086,(((Merops_apiaster:14.730424,Merops_bullockoides:14.730424):54.214104,((Megaceryle_alcyon:27.547022,Dacelo_novaeguineae:27.547020):1.357799,Alcedo_atthis:28.904819):40.039707):3.280803,(Ramphastos_tucanus:29.594940,(Colaptes_auratus:9.215335,((Dendrocopos_medius:6.364922,(Picoides_borealis:4.962390,Dendrocopos_minor:4.962390):1.402532):2.400324,Melanerpes_formicivorus:8.765245):0.450090):20.379604):42.630390):2.935259):4.965611):1.369587,(Coragyps_atratus:78.714867,((Gypohierax_angolensis:24.128399,Gypaetus_barbatus:24.128399):6.812004,(Gyps_fulvus:26.689148,(((((Buteo_buteo:9.021668,Parabuteo_unicinctus:9.021667):3.275700,Rostrhamus_sociabilis:12.297367):5.275657,(Milvus_migrans:14.789689,(Haliaeetus_leucocephalus:11.373921,Haliaeetus_vocifer:11.373920):3.415768):2.783334):5.154017,((((Circus_pygargus:10.069624,Circus_maurus:10.069624):6.226284,(Circus_aeruginosus:9.437113,Circus_cyaneus:9.437113):6.858795):0.508709,(Accipiter_gentilis:10.536942,Accipiter_cooperii:10.536942):6.267675):1.348215,Accipiter_nisus:18.152832):4.574208):2.297778,Aquila_verreauxii:25.024820):1.664329):4.251255):47.774471):2.780914):1.229865):3.237173):0.382267):22.924295):18.466389);
	TREE tree_759 = ((Struthio_camelus:66.519089,(Apteryx_australis:44.451111,Dromaius_novaehollandiae:44.451115):22.067978):71.831146,((((((Callipepla_californica:12.533047,Colinus_virginianus:12.533046):18.839909,(((((((Dendragapus_canadensis:5.271461,(Tetrao_tetrix:3.666934,Tetrao_urogallus:3.666934):1.604527):0.759784,(Tympanuchus_cupido:4.307661,Centrocercus_urophasianus:4.307661):1.723585):0.438431,(Lagopus_lagopus:4.763670,Lagopus_leucura:4.763670):1.706007):7.766390,Meleagris_gallopavo:14.236067):0.465624,(((Chrysolophus_pictus:7.701229,Phasianus_colchicus:7.701229):1.656454,Syrmaticus_humiae:9.357683):4.007309,Perdix_perdix:13.364991):1.336699):4.634477,Pavo_cristatus:19.336168):0.533902,(Alectoris_chukar:17.456434,Coturnix_chinensis:17.456434):2.413637):11.502885):28.302296,(Oreophasis_derbianus:12.660353,Ortalis_vetula:12.660353):47.014896):5.036181,Alectura_lathami:64.711426):16.026081,((Dendrocygna_bicolor:9.561173,Dendrocygna_autumnalis:9.561173):9.635517,((((Cygnus_cygnus:1.386520,Cygnus_columbianus:1.386520):3.613327,(Cygnus_olor:3.038047,Cygnus_atratus:3.038047):1.961800):2.824564,((((Anser_brachyrhynchus:0.399310,Anser_anser:0.399310):0.560053,Anser_albifrons:0.959364):0.108003,Chen_caerulescens:1.067366):3.631326,(Branta_bernicla:3.358578,((Branta_sandvicensis:0.392460,Branta_canadensis:0.392460):0.424296,Branta_leucopsis:0.816756):2.541821):1.340114):3.125719):4.919328,(((Hymenolaimus_malacorhynchos:4.332975,Chenonetta_jubata:4.332975):0.928501,((Aythya_marila:1.081380,(Aythya_valisineria:0.836010,(Aythya_americana:0.344406,Aythya_collaris:0.344406):0.491604):0.245370):4.092610,((Aix_sponsa:4.342959,(Chloephaga_picta:3.796702,Tadorna_cana:3.796702):0.546257):0.717543,((Histrionicus_histrionicus:3.931088,(Somateria_mollissima:2.391802,Polysticta_stelleri:2.391802):1.539286):0.685835,(Bucephala_clangula:0.695634,Bucephala_islandica:0.695634):3.921289):0.443578):0.113488):0.087487):0.573159,((((Anas_americana:0.669531,Anas_penelope:0.669531):0.646797,Anas_strepera:1.316328):1.625015,(((Anas_gracilis:1.788713,(Anas_acuta:0.691010,Anas_bahamensis:0.691010):1.097704):0.189020,Anas_crecca:1.977734):0.055396,((Anas_superciliosa:0.287064,(Anas_laysanensis:0.254152,(Anas_platyrhynchos:0.155053,(Anas_fulvigula:0.034947,Anas_rubripes:0.034947):0.120106):0.099099):0.032911):0.425945,Anas_sparsa:0.713008):1.320122):0.908213):0.809979,Anas_discors:3.751322):2.083314):6.909103):6.452951):61.540821):21.811476,(((((((Turnix_varius:28.972923,Turnix_sylvaticus:28.972921):26.875381,(Glareola_pratincola:26.469316,(((((Larus_novaehollandiae:1.275259,Larus_ridibundus:1.275259):3.339650,(((Larus_occidentalis:1.106634,(Larus_argentatus:0.983314,(Larus_fuscus:0.721225,(Larus_californicus:0.455881,Larus_glaucescens:0.455881):0.265344):0.262089):0.123320):0.166101,Larus_delawarensis:1.272735):0.061104,Larus_canus:1.333839):3.281070):1.988006,Rissa_tridactyla:6.602915):11.515031,(Sterna_hirundo:9.543810,Sterna_caspia:9.543810):8.574136):2.419806,(((Uria_aalge:13.808203,Cepphus_grylle:13.808203):2.917250,((Ptychoramphus_aleuticus:6.167581,(Aethia_cristatella:4.645431,Aethia_pusilla:4.645431):1.522149):9.193982,Fratercula_arctica:15.361562):1.363890):2.368594,(Stercorarius_parasiticus:8.199381,(Catharacta_skua:0.887368,Catharacta_maccormicki:0.887368):7.312013):10.894666):1.443706):5.931565):29.378984):6.676157,((Rostratula_benghalensis:47.637592,(Metopidius_indicus:38.945000,(Jacana_spinosa:1.136197,Jacana_jacana:1.136197):37.808804):8.692591):11.609886,((Bartramia_longicauda:31.503845,(Numenius_phaeopus:16.242891,(Numenius_arquata:6.833442,Numenius_americanus:6.833442):9.409450):15.260955):12.901313,(((((Scolopax_rusticola:8.955727,Scolopax_minor:8.955727):20.649502,((Gallinago_gallinago:13.941725,Gallinago_media:13.941725):4.025074,Coenocorypha_aucklandica:17.966799):11.638431):6.014690,((((Tringa_nebularia:14.477730,Tringa_totanus:14.477731):2.710247,Tringa_flavipes:17.187977):12.046478,((Phalaropus_lobatus:11.524571,Phalaropus_fulicarius:11.524571):9.541733,Steganopus_tricolor:21.066303):8.168151):0.590498,(Actitis_hypoleucos:15.861288,Actitis_macularius:15.861288):13.963665):5.794967):0.592692,((Arenaria_interpres:11.235518,Arenaria_melanocephala:11.235518):18.673077,(((((Calidris_pusilla:6.644139,Calidris_mauri:6.644139):8.400878,((Calidris_minutilla:11.202210,Calidris_alba:11.202211):0.135051,Calidris_fuscicollis:11.337261):3.707755):1.643361,((Calidris_ptilocnemis:1.162578,Calidris_maritima:1.162578):8.597904,Calidris_alpina:9.760482):6.927896):0.863274,((Calidris_bairdii:8.055320,Tryngites_subruficollis:8.055320):9.118615,(Calidris_himantopus:14.321148,Calidris_temminckii:14.321148):2.852788):0.377715):3.114171,Calidris_canutus:20.665821):9.242773):6.304018):4.126163,Limosa_limosa:40.338776):4.066384):14.842319):3.276981):5.254567,((((Pluvialis_apricaria:1.834935,Pluvialis_fulva:1.834935):6.848835,(Pluvialis_dominica:6.379621,Pluvialis_squatarola:6.379621):2.304149):35.051037,(((Eudromias_morinellus:29.489799,((((Charadrius_melodus:11.677279,Charadrius_hiaticula:11.677279):1.274060,Charadrius_semipalmatus:12.951340):5.650362,Charadrius_vociferus:18.601702):5.827776,Charadrius_dubius:24.429478):5.060322):5.290910,(((Vanellus_vanellus:14.735062,Vanellus_miles:14.735062):9.316453,Vanellus_senegallus:24.051514):8.387603,(Charadrius_bicinctus:14.396888,(Charadrius_montanus:13.343584,Charadrius_alexandrinus:13.343584):1.053304):18.042229):2.341594):7.459245,((Recurvirostra_americana:15.537752,Himantopus_mexicanus:15.537753):12.936209,(Haematopus_ostralegus:20.992950,(Haematopus_palliatus:12.453932,Haematopus_longirostris:12.453932):8.539018):7.481010):13.765994):1.494852):17.226759,(Chionis_minor:51.159233,Burhinus_oedicnemus:51.159233):9.802334):6.817460):21.324631,((((Falco_eleonorae:11.493249,Falco_peregrinus:11.493250):0.561861,(Falco_columbarius:10.773087,((Falco_rupicoloides:5.962278,Falco_tinnunculus:5.962278):3.667780,Falco_naumanni:9.630058):1.143028):1.282024):73.031921,(((((Eclectus_roratus:38.159409,(Platycercus_elegans:36.746624,Melopsittacus_undulatus:36.746628):1.412782):2.694705,(Forpus_passerinus:32.133057,Cyanoliseus_patagonus:32.133057):8.721053):4.586545,((((Cacatua_tenuirostris:6.773724,(Cacatua_leadbeateri:4.069120,Cacatua_pastinator:4.069120):2.704603):10.516851,Cacatua_roseicapilla:17.290575):8.297133,Nymphicus_hollandicus:25.587708):4.373784,Calyptorhynchus_funereus:29.961493):15.479164):9.149697,(Nestor_notabilis:4.047184,Nestor_meridionalis:4.047184):50.543167):30.141321,(Acanthisitta_chloris:76.142418,((((Sayornis_nigricans:11.511889,Empidonax_traillii:11.511889):28.434229,(Rupicola_rupicola:30.290817,(Chiroxiphia_lanceolata:13.147143,((Lepidothrix_coronata:9.383419,Manacus_manacus:9.383420):0.486771,Pipra_mentalis:9.870190):3.276954):17.143671):9.655302):15.242138,Cercomacra_tyrannina:55.188255):15.250370,(Menura_novaehollandiae:64.977806,(((Ailuroedus_melanotis:30.244598,Ptilonorhynchus_violaceus:30.244596):28.707319,Cormobates_leucophaea:58.951920):3.024899,(((Amytornis_striatus:44.680336,(Stipiturus_malachurus:37.782700,(Malurus_leucopterus:23.653475,(Malurus_lamberti:21.508057,(Malurus_cyaneus:9.113418,Malurus_splendens:9.113418):12.394638):2.145420):14.129225):6.897638):10.556467,((Acanthorhynchus_tenuirostris:27.037460,(Manorina_melanophrys:9.482018,Manorina_melanocephala:9.482018):17.555443):18.855749,(Chthonicola_sagittatus:24.642443,Sericornis_frontalis:24.642445):21.250767):9.343596):3.580485,((Pomatostomus_temporalis:44.494301,Orthonyx_spaldingii:44.494301):12.702548,(((Pachycephala_rufiventris:35.276554,(((Vireo_solitarius:10.253381,Vireo_bellii:10.253380):2.134784,Vireo_olivaceus:12.388165):16.824560,(Oriolus_oriolus:28.320133,((((Pyrrhocorax_pyrrhocorax:9.506794,Pyrrhocorax_graculus:9.506794):11.239033,((((Gymnorhinus_cyanocephalus:9.357858,(Aphelocoma_coerulescens:5.283751,Aphelocoma_ultramarina:5.283751):4.074108):4.543898,Cyanocorax_morio:13.901756):2.965819,(Garrulus_glandarius:14.887348,((Pica_nuttalli:2.383201,Pica_pica:2.383201):11.304577,(Corvus_mellori:10.263634,(Corvus_monedula:9.413702,(((Corvus_brachyrhynchos:3.347253,Corvus_corone:3.347253):2.619626,Corvus_coronoides:5.966879):0.835917,Corvus_frugilegus:6.802795):2.610906):0.849931):3.424144):1.199570):1.980227):2.001358,(Perisoreus_infaustus:13.280090,Perisoreus_canadensis:13.280090):5.588841):1.876894):3.855168,(Lanius_collurio:7.918581,Lanius_minor:7.918581):16.682413):1.749666,((Struthidea_cinerea:15.485168,Corcorax_melanorhamphos:15.485168):8.091794,(Grallina_cyanoleuca:22.693007,(Manucodia_keraudrenii:20.136656,Ptiloris_victoriae:20.136656):2.556350):0.883956):2.773698):1.969473):0.892592):6.063829):1.546515,Gymnorhina_tibicen:36.823067):19.424726,(((Petroica_multicolor:4.134467,Petroica_phoenicea:4.134467):8.268971,Petroica_australis:12.403439):39.191566,((((Parus_caeruleus:18.125362,((Parus_palustris:8.146808,Parus_major:8.146808):8.579327,(Baeolophus_bicolor:15.995879,Parus_atricapillus:15.995879):0.730254):1.399229):22.703249,Remiz_pendulinus:40.828613):4.872259,((Panurus_biarmicus:27.396433,(((Galerida_cristata:10.266903,Alauda_arvensis:10.266903):5.101152,Eremophila_alpestris:15.368054):8.290937,Eremopterix_nigriceps:23.658993):3.737442):13.549056,(((((Zosterops_japonicus:2.812698,Zosterops_lateralis:2.812698):21.545704,(Chamaea_fasciata:21.153303,((Sylvia_atricapilla:15.113587,Sylvia_borin:15.113587):2.211306,(Sylvia_communis:13.386381,(Sylvia_curruca:11.913278,Sylvia_nisoria:11.913277):1.473104):3.938513):3.828408):3.205100):6.628936,(((Acrocephalus_scirpaceus:9.911680,((Acrocephalus_schoenobaenus:5.326397,Acrocephalus_melanopogon:5.326397):1.697871,Acrocephalus_paludicola:7.024267):2.887413):0.832128,(Acrocephalus_arundinaceus:6.638974,Acrocephalus_sechellensis:6.638974):4.104834):17.677851,(Acrocephalus_palustris:18.061285,Locustella_luscinioides:18.061285):10.360372):2.565680):1.840466,Cisticola_juncidis:32.827801):5.931500,((Aegithalos_caudatus:27.664162,(Cettia_cetti:25.176388,(Phylloscopus_collybita:16.325891,Phylloscopus_sibilatrix:16.325891):8.850496):2.487773):9.023441,((((Hirundo_neoxena:8.118431,Hirundo_rustica:8.118432):11.663912,Petrochelidon_pyrrhonota:19.782343):0.178285,Delichon_urbicum:19.960629):2.971411,Tachycineta_bicolor:22.932037):13.755564):2.071702):2.186185):4.755381):2.315882,(((((((Dumetella_carolinensis:17.891684,Mimus_polyglottos:17.891682):8.491889,((Sturnus_unicolor:0.229802,Sturnus_vulgaris:0.229802):9.277411,Acridotheres_tristis:9.507214):16.876358):5.846106,(Cinclus_cinclus:32.153591,((Catharus_bicknelli:20.081041,(Turdus_pilaris:10.768525,Turdus_merula:10.768524):9.312517):9.051885,(Cossypha_natalensis:21.235069,(Luscinia_megarhynchos:19.581516,((((Oenanthe_leucura:10.182892,Oenanthe_oenanthe:10.182892):5.319378,Monticola_saxatilis:15.502270):2.743893,Ficedula_albicollis:18.246162):1.184181,Erithacus_rubecula:19.430344):0.151170):1.653557):7.897853):3.020665):0.076088):11.477071,(((Thryothorus_leucotis:16.956547,(Cistothorus_palustris:12.956801,(Troglodytes_aedon:11.995071,Troglodytes_troglodytes:11.995071):0.961730):3.999746):16.541988,Certhia_familiaris:33.498535):2.279916,(Sitta_europaea:17.335640,(Sitta_pusilla:7.978413,Sitta_pygmaea:7.978413):9.357225):18.442814):7.928296):1.932508,Bombycilla_cedrorum:45.639256):1.074170,Regulus_regulus:46.713428):0.927962,((Nectarinia_amethystina:21.321478,Nectarinia_johnstoni:21.321478):22.810194,((((((((Oreomystis_mana:7.567673,Loxops_coccineus:7.567673):0.881413,Loxioides_bailleui:8.449087):9.198943,((Carpodacus_erythrinus:7.430166,Carpodacus_mexicanus:7.430166):10.069193,Pyrrhula_pyrrhula:17.499359):0.148671):2.313087,(Carduelis_chloris:11.335424,(((Carduelis_carduelis:9.613310,Serinus_canaria:9.613309):0.135745,(Carduelis_tristis:6.355992,Carduelis_spinus:6.355992):3.393063):0.327902,(Carduelis_flammea:8.020073,(Loxia_leucoptera:2.352071,Loxia_curvirostra:2.352071):5.668002):2.056884):1.258468):8.625692):7.631188,(Fringilla_coelebs:7.952612,Fringilla_montifringilla:7.952611):19.639692):0.158548,(((((Piranga_olivacea:14.702087,Cardinalis_cardinalis:14.702086):2.651321,Passerina_cyanea:17.353409):2.763016,(Geospiza_conirostris:16.191679,Ramphocelus_costaricensis:16.191679):3.924745):3.465945,((((Emberiza_schoeniclus:11.246662,((Emberiza_bruniceps:3.877626,Emberiza_melanocephala:3.877626):6.882215,(Miliaria_calandra:9.067139,(Emberiza_hortulana:6.221157,Emberiza_citrinella:6.221157):2.845982):1.692703):0.486822):2.424433,(((((Melospiza_melodia:6.747780,(Ammodramus_caudacutus:1.814239,Ammodramus_maritimus:1.814239):4.933540):1.529407,Pipilo_erythrophthalmus:8.277187):0.988525,(Junco_hyemalis:5.752186,Zonotrichia_leucophrys:5.752186):3.513527):1.621454,(Spizella_passerina:4.132284,Spizella_pusilla:4.132284):6.754883):0.245201,Ammodramus_savannarum:11.132367):2.538728):0.000137,(((Agelaius_phoeniceus:6.988129,(Euphagus_cyanocephalus:4.278269,Quiscalus_quiscula:4.278269):2.709861):4.729693,((Icterus_galbula:8.080272,Icterus_spurius:8.080273):3.174317,Psarocolius_montezuma:11.254589):0.463233):0.997177,((Sturnella_magna:2.928566,Sturnella_neglecta:2.928566):8.330460,(Dolichonyx_oryzivorus:8.605029,Xanthocephalus_xanthocephalus:8.605029):2.653996):1.455974):0.956233):1.393442,(Oporornis_formosus:7.965190,(Vermivora_chrysoptera:7.950655,((((Setophaga_ruticilla:4.239016,Dendroica_discolor:4.239016):0.190490,(Dendroica_kirtlandii:4.224465,Dendroica_fusca:4.224465):0.205040):0.680112,Wilsonia_citrina:5.109617):2.542104,Wilsonia_pusilla:7.651721):0.298934):0.014535):7.099484):8.517694):1.339034,((Calcarius_ornatus:6.062724,Calcarius_pictus:6.062724):8.667559,Calcarius_lapponicus:14.730283):10.191120):2.829449):3.612206,((Motacilla_flava:4.021568,Motacilla_alba:4.021568):21.136692,(Anthus_campestris:21.074682,Anthus_pratensis:21.074680):4.083579):6.204800):8.264084,(((((Philetairus_socius:10.234451,Plocepasser_mahali:10.234450):5.011988,Sporopipes_squamifrons:15.246439):3.007437,(Bubalornis_niger:16.090971,Euplectes_orix:16.090971):2.162906):6.704308,(((Lagonosticta_rubricata:10.259327,(Uraeginthus_granatinus:7.241745,Uraeginthus_angolensis:7.241745):3.017582):3.699047,Estrilda_astrild:13.958374):1.656794,((Poephila_cincta:8.731190,Taeniopygia_guttata:8.731191):0.149610,(Neochmia_modesta:6.911835,(Neochmia_phaeton:4.541186,Neochmia_temporalis:4.541186):2.370649):1.968965):6.734367):9.343017):12.646311,(Prunella_collaris:0.199918,Prunella_modularis:0.199918):37.404575):2.022648):4.504530):3.509715):0.375364):3.578251):4.652793):0.949053):1.620441):3.159525):3.000991):5.460818):5.703790):8.589258):0.355358):2.695693,(((Tyto_alba:63.535950,((((Asio_otus:26.960478,(((Strix_occidentalis:17.589222,(Strix_nebulosa:12.118829,(Strix_aluco:5.262954,Strix_uralensis:5.262954):6.855875):5.470393):7.210374,Bubo_bubo:24.799595):1.405252,Otus_flammeolus:26.204849):0.755630):4.143632,Otus_elegans:31.104107):6.777065,((Athene_noctua:20.153851,Athene_cunicularia:20.153851):9.879871,Aegolius_funereus:30.033722):7.847453):2.517545,(Ninox_strenua:10.920410,Ninox_novaeseelandiae:10.920410):29.478310):23.137232):20.629606,(Coragyps_atratus:84.092659,((Gypaetus_barbatus:31.557262,Gypohierax_angolensis:31.557261):15.654136,(Gyps_fulvus:37.141769,(Aquila_verreauxii:35.876656,(((Milvus_migrans:22.030783,(Haliaeetus_leucocephalus:16.582123,Haliaeetus_vocifer:16.582123):5.448661):4.718839,((Buteo_buteo:14.727407,Parabuteo_unicinctus:14.727407):2.607821,Rostrhamus_sociabilis:17.335228):9.414393):5.884506,(((Accipiter_gentilis:16.267494,Accipiter_cooperii:16.267494):6.855732,((Circus_pygargus:2.613649,Circus_cyaneus:2.613648):11.172318,(Circus_maurus:1.456865,Circus_aeruginosus:1.456865):12.329103):9.337259):2.914986,Accipiter_nisus:26.038214):6.595914):3.242527):1.265117):10.069624):36.881260):0.072903):1.179591,((((Tockus_monteiri:15.337995,Tockus_leucomelas:15.337996):21.181263,Bycanistes_brevis:36.519257):21.776737,Phoeniculus_purpureus:58.295998):15.753717,(((Merops_apiaster:12.778930,Merops_bullockoides:12.778930):43.380219,(Alcedo_atthis:30.586754,(Dacelo_novaeguineae:29.126453,Megaceryle_alcyon:29.126455):1.460300):25.572392):16.970592,(Ramphastos_tucanus:31.120411,(Colaptes_auratus:14.716797,(Melanerpes_formicivorus:14.122745,(Dendrocopos_medius:10.315394,(Picoides_borealis:8.219338,Dendrocopos_minor:8.219338):2.096056):3.807350):0.594051):16.403614):42.009323):0.919978):11.295435):2.437573):1.320932):0.312810,(((Archilochus_colubris:7.355072,(Calypte_anna:3.389902,Selasphorus_sasin:3.389902):3.965171):56.702766,((Apus_affinis:4.647250,Apus_apus:4.647250):2.146396,Apus_pallidus:6.793646):57.264191):15.505096,Podargus_strigoides:79.562943):9.853529):0.500219,((Phoenicopterus_ruber:54.319870,(Tachybaptus_dominicus:27.578930,((Podiceps_nigricollis:16.007933,((Podiceps_cristatus:12.203121,Podiceps_auritus:12.203121):1.930227,Podiceps_grisegena:14.133348):1.874585):5.278409,Aechmophorus_occidentalis:21.286343):6.292587):26.740942):19.920485,(((Zenaida_macroura:26.553307,Columba_livia:26.553307):45.276978,Phaethon_lepturus:71.830292):1.850664,((((((Gallinula_mortierii:29.952507,((Gallinula_chloropus:13.078595,Fulica_atra:13.078595):12.385000,Porzana_carolina:25.463596):4.488913):2.485497,Gallirallus_australis:32.438004):0.564415,(Porphyrio_hochstetteri:3.145100,Porphyrio_porphyrio:3.145100):29.857321):19.764967,(Aramus_guarauna:27.786926,Grus_canadensis:27.786926):24.980457):17.596222,((Coccyzus_americanus:68.059860,Geococcyx_californianus:68.059860):0.000681,(Otis_tarda:31.349796,Eupodotis_afraoides:31.349798):36.710747):2.303060):1.040242,((Gavia_immer:65.997467,((((((((Fulmarus_glacialoides:9.388612,Fulmarus_glacialis:9.388612):5.611063,(Macronectes_halli:2.120067,Macronectes_giganteus:2.120067):12.879609):5.705254,Daption_capense:20.704929):24.637482,(Pachyptila_turtur:44.091587,(Procellaria_aequinoctialis:34.825527,(((Puffinus_tenuirostris:8.040037,Puffinus_griseus:8.040037):17.924023,Puffinus_puffinus:25.964062):1.633886,Calonectris_diomedea:27.597948):7.227577):9.266061):1.250826):15.734819,(Oceanites_oceanicus:56.899948,((Phoebetria_fusca:18.958136,((Thalassarche_chlororhynchos:4.692942,Thalassarche_melanophrys:4.692942):6.125773,(Diomedea_exulans:4.326231,Thalassarche_bulleri:4.326231):6.492485):8.139421):9.656899,(Phoebastria_immutabilis:5.313935,Phoebastria_irrorata:5.313935):23.301102):28.284914):4.177281):1.745796,Oceanodroma_leucorhoa:62.823029):1.872319,(((Pygoscelis_papua:7.466662,Pygoscelis_antarcticus:7.466662):11.510441,Pygoscelis_adeliae:18.977102):7.503456,((Aptenodytes_patagonicus:6.473245,Aptenodytes_forsteri:6.473245):14.893788,((Eudyptula_minor:11.722665,((Spheniscus_mendiculus:2.142775,Spheniscus_humboldti:2.142775):0.359506,(Spheniscus_magellanicus:1.441958,Spheniscus_demersus:1.441958):1.060323):9.220384):4.456784,(Megadyptes_antipodes:6.854073,((Eudyptes_pachyrhynchus:3.129360,Eudyptes_chrysocome:3.129360):0.189612,Eudyptes_chrysolophus:3.318972):3.535100):9.325376):5.187585):5.113525):38.214787):1.121735,((Mycteria_americana:30.170841,Ciconia_ciconia:30.170839):35.423111,(((((Plegadis_chihi:5.719344,Plegadis_falcinellus:5.719344):48.906940,Platalea_leucorodia:54.626282):1.288336,Eudocimus_albus:55.914616):4.711718,(Ixobrychus_exilis:41.883720,(Egretta_garzetta:37.868423,(Bubulcus_ibis:21.825420,(Casmerodius_albus:18.136053,(Ardea_herodias:1.763241,Ardea_cinerea:1.763241):16.372812):3.689367):16.043003):4.015295):18.742617):4.358517,((Morus_bassanus:21.221657,Sula_dactylatra:21.221657):23.708925,((Phalacrocorax_carbo:17.028252,Phalacrocorax_penicillatus:17.028250):1.891581,(Phalacrocorax_aristotelis:12.361521,(Phalacrocorax_auritus:10.803598,(Phalacrocorax_harrisi:5.691237,(Phalacrocorax_atriceps_melanogenis:0.691237, Phalacrocorax_atriceps_bransfieldensis:0.691237):5):5.112361):1.557923):6.558311):26.010752):20.054268):0.609099):0.223129):0.180393):3.589364,Corythaeola_cristata:69.586838):1.817011):2.277103):0.559405):15.676330):12.632304):35.801247);
	TREE tree_8993 = ((Struthio_camelus:59.113716,(Apteryx_australis:46.133839,Dromaius_novaehollandiae:46.133839):12.979877):48.858990,((((((Callipepla_californica:6.821834,Colinus_virginianus:6.821834):22.263422,((Alectoris_chukar:17.660124,Coturnix_chinensis:17.660126):4.685144,(((Meleagris_gallopavo:16.340061,((Lagopus_leucura:5.921177,Lagopus_lagopus:5.921177):1.500425,(((Tetrao_urogallus:3.130927,Tetrao_tetrix:3.130927):1.801112,Dendragapus_canadensis:4.932039):2.439885,(Tympanuchus_cupido:4.495661,Centrocercus_urophasianus:4.495661):2.876263):0.049677):8.918459):0.908938,((Syrmaticus_humiae:11.859159,(Chrysolophus_pictus:8.883192,Phasianus_colchicus:8.883192):2.975966):3.039630,Perdix_perdix:14.898788):2.350210):4.105272,Pavo_cristatus:21.354271):0.990997):6.739987):18.558912,(Ortalis_vetula:10.944771,Oreophasis_derbianus:10.944770):36.699398):4.078337,Alectura_lathami:51.722504):22.173046,((Dendrocygna_autumnalis:15.493366,Dendrocygna_bicolor:15.493366):16.087605,((((Cygnus_columbianus:3.380145,Cygnus_cygnus:3.380145):8.888051,(Cygnus_atratus:7.737566,Cygnus_olor:7.737566):4.530631):2.566380,((((Anser_anser:1.775755,Anser_brachyrhynchus:1.775755):0.503574,Anser_albifrons:2.279329):1.699826,Chen_caerulescens:3.979155):5.127625,(Branta_bernicla:5.331782,(Branta_leucopsis:1.286104,(Branta_canadensis:1.017292,Branta_sandvicensis:1.017292):0.268812):4.045678):3.774997):5.727798):10.755996,((((((Polysticta_stelleri:6.405854,Somateria_mollissima:6.405854):3.227160,Histrionicus_histrionicus:9.633014):0.864432,(Bucephala_clangula:1.151168,Bucephala_islandica:1.151168):9.346277):0.955823,((((Aythya_americana:0.437718,Aythya_collaris:0.437718):1.172052,Aythya_valisineria:1.609770):0.280805,Aythya_marila:1.890575):9.385752,((Tadorna_cana:9.717282,Chloephaga_picta:9.717281):1.044990,Aix_sponsa:10.762272):0.514055):0.176943):0.256018,(Chenonetta_jubata:10.870890,Hymenolaimus_malacorhynchos:10.870889):0.838398):1.121079,(((((Anas_superciliosa:0.756496,((Anas_rubripes:0.153026,Anas_fulvigula:0.153026):0.395241,(Anas_laysanensis:0.433761,Anas_platyrhynchos:0.433761):0.114507):0.208229):1.057593,Anas_sparsa:1.814089):2.443272,(((Anas_bahamensis:1.738696,Anas_acuta:1.738696):2.266233,Anas_gracilis:4.004929):0.132818,Anas_crecca:4.137747):0.119614):2.279424,(Anas_strepera:2.959963,(Anas_americana:1.336473,Anas_penelope:1.336473):1.623491):3.576822):1.268414,Anas_discors:7.805199):5.025167):12.760206):5.990398):42.314579):25.700008,(((((((Turnix_sylvaticus:15.272474,Turnix_varius:15.272474):36.601372,(Glareola_pratincola:26.148106,(((Sterna_caspia:8.934044,Sterna_hirundo:8.934044):10.216187,(((Larus_ridibundus:0.968609,Larus_novaehollandiae:0.968609):3.505064,(((Larus_occidentalis:1.026032,(((Larus_fuscus:0.454610,Larus_californicus:0.454610):0.209737,Larus_glaucescens:0.664347):0.252813,Larus_argentatus:0.917160):0.108873):0.210754,Larus_canus:1.236786):0.083007,Larus_delawarensis:1.319793):3.153880):1.712324,Rissa_tridactyla:6.185997):12.964234):2.015318,(((Uria_aalge:14.634297,Cepphus_grylle:14.634296):2.132615,((Ptychoramphus_aleuticus:7.612074,(Aethia_cristatella:4.747883,Aethia_pusilla:4.747883):2.864191):7.516418,Fratercula_arctica:15.128492):1.638419):2.194868,(Stercorarius_parasiticus:8.127741,(Catharacta_maccormicki:1.561612,Catharacta_skua:1.561612):6.566129):10.834039):2.203770):4.982558):25.725740):4.762802,((Rostratula_benghalensis:43.076939,(Metopidius_indicus:34.173603,(Jacana_spinosa:1.315978,Jacana_jacana:1.315978):32.857624):8.903337):10.061640,((Bartramia_longicauda:24.025652,((Numenius_americanus:9.662731,Numenius_arquata:9.662731):7.057868,Numenius_phaeopus:16.720600):7.305052):16.142168,((((Arenaria_interpres:6.888409,Arenaria_melanocephala:6.888409):22.499983,(Calidris_canutus:17.960897,(Calidris_temminckii:15.094964,((((Calidris_ptilocnemis:2.398644,Calidris_maritima:2.398644):5.672144,Calidris_alpina:8.070788):5.525537,(Calidris_himantopus:12.575275,(Tryngites_subruficollis:7.182659,Calidris_bairdii:7.182659):5.392616):1.021050):0.186699,((Calidris_mauri:5.660078,Calidris_pusilla:5.660078):8.033972,((Calidris_minutilla:9.749969,Calidris_fuscicollis:9.749969):1.972040,Calidris_alba:11.722010):1.972040):0.088974):1.311939):2.865934):11.427495):4.644579,(((Scolopax_rusticola:9.503571,Scolopax_minor:9.503571):16.874907,((Gallinago_media:12.281425,Gallinago_gallinago:12.281424):5.758118,Coenocorypha_aucklandica:18.039541):8.338935):6.681419,(((Phalaropus_lobatus:5.686688,Phalaropus_fulicarius:5.686688):15.484947,Steganopus_tricolor:21.171635):6.896024,((Actitis_hypoleucos:13.292762,Actitis_macularius:13.292762):13.409614,(Tringa_totanus:14.849115,(Tringa_flavipes:13.408021,Tringa_nebularia:13.408021):1.441095):11.853259):1.365284):4.992237):0.973075):1.881261,Limosa_limosa:35.914230):4.253589):12.970759):3.498070):8.048400,((((((Charadrius_bicinctus:17.433615,(Charadrius_alexandrinus:8.769128,Charadrius_montanus:8.769128):8.664487):21.455017,(Vanellus_vanellus:7.973363,(Vanellus_senegallus:2.419853,Vanellus_miles:2.419853):5.553510):30.915270):0.394584,((Charadrius_dubius:23.098003,(((Charadrius_semipalmatus:15.435577,Charadrius_vociferus:15.435577):1.227103,Charadrius_hiaticula:16.662680):0.092194,Charadrius_melodus:16.754873):6.343129):8.393934,Eudromias_morinellus:31.491938):7.791280):7.783989,((Recurvirostra_americana:18.763084,Himantopus_mexicanus:18.763084):6.940817,(Haematopus_longirostris:24.752695,(Haematopus_ostralegus:17.022812,Haematopus_palliatus:17.022812):7.729883):0.951208):21.363304):1.699526,(((Pluvialis_fulva:4.021868,Pluvialis_apricaria:4.021868):1.459903,Pluvialis_dominica:5.481771):2.437414,Pluvialis_squatarola:7.919186):40.847546):12.746098,(Chionis_minor:54.570679,Burhinus_oedicnemus:54.570679):6.942148):3.172220):14.157797,(((Coragyps_atratus:76.057892,((Gypaetus_barbatus:28.573387,Gypohierax_angolensis:28.573385):10.072442,(Gyps_fulvus:30.622978,((((Milvus_migrans:18.692036,(Haliaeetus_vocifer:11.556016,Haliaeetus_leucocephalus:11.556016):7.136019):2.217532,((Buteo_buteo:10.962546,Parabuteo_unicinctus:10.962546):4.463666,Rostrhamus_sociabilis:15.426213):5.483354):4.828794,(((((Circus_maurus:3.631761,Circus_pygargus:3.631761):1.783989,Circus_aeruginosus:5.415750):2.079217,Circus_cyaneus:7.494966):12.170311,(Accipiter_cooperii:12.360199,Accipiter_gentilis:12.360199):7.305078):1.338765,Accipiter_nisus:21.004042):4.734320):3.132928,Aquila_verreauxii:28.871288):1.751689):8.022850):37.412064):0.795338,((Tyto_alba:68.665222,((((Athene_noctua:20.273136,Athene_cunicularia:20.273136):15.495139,Aegolius_funereus:35.768276):10.129875,(((Otus_flammeolus:29.323360,((Strix_occidentalis:15.681599,((Strix_aluco:11.162647,Strix_uralensis:11.162647):0.990064,Strix_nebulosa:12.152712):3.528887):10.739081,Bubo_bubo:26.420681):2.902681):2.901916,Asio_otus:32.225277):3.841871,Otus_elegans:36.067146):9.831003):4.160883,(Ninox_novaeseelandiae:15.388129,Ninox_strenua:15.388129):34.670906):18.606184):8.166924,(((Bycanistes_brevis:38.149975,(Tockus_monteiri:9.760233,Tockus_leucomelas:9.760233):28.389744):20.578281,Phoeniculus_purpureus:58.728256):13.593363,(((Merops_apiaster:13.636040,Merops_bullockoides:13.636040):48.942268,(Alcedo_atthis:41.869797,(Dacelo_novaeguineae:39.708488,Megaceryle_alcyon:39.708488):2.161307):20.708511):7.288939,(Ramphastos_tucanus:29.837252,((Melanerpes_formicivorus:11.709954,((Picoides_borealis:7.148955,Dendrocopos_minor:7.148955):1.333256,Dendrocopos_medius:8.482211):3.227744):0.308591,Colaptes_auratus:12.018546):17.818705):40.029999):2.454371):4.510524):0.021086):0.591567,(((Falco_naumanni:7.647115,(Falco_tinnunculus:4.426092,Falco_rupicoloides:4.426092):3.221023):4.264323,(Falco_peregrinus:9.221948,(Falco_columbarius:8.156374,Falco_eleonorae:8.156374):1.065574):2.689491):64.083374,((((((Platycercus_elegans:32.269390,Melopsittacus_undulatus:32.269386):0.593324,Eclectus_roratus:32.862713):1.651533,(Forpus_passerinus:26.417192,Cyanoliseus_patagonus:26.417194):8.097053):11.024139,(Calyptorhynchus_funereus:28.990889,(Nymphicus_hollandicus:25.881779,(((Cacatua_tenuirostris:4.802623,Cacatua_leadbeateri:4.802623):6.230579,Cacatua_pastinator:11.033201):5.793996,Cacatua_roseicapilla:16.827198):9.054581):3.109110):16.547497):9.931376,(Nestor_notabilis:4.657311,Nestor_meridionalis:4.657311):50.812450):19.928299,(Acanthisitta_chloris:68.599052,((((Sayornis_nigricans:7.867958,Empidonax_traillii:7.867958):23.060001,((((Pipra_mentalis:8.404134,Manacus_manacus:8.404134):0.199297,Lepidothrix_coronata:8.603431):4.422943,Chiroxiphia_lanceolata:13.026373):16.156769,Rupicola_rupicola:29.183144):1.744815):19.643887,Cercomacra_tyrannina:50.571846):13.130096,(Menura_novaehollandiae:57.514473,(((Ailuroedus_melanotis:28.510460,Ptilonorhynchus_violaceus:28.510458):21.419788,Cormobates_leucophaea:49.930244):4.130613,(((Amytornis_striatus:40.268105,(Stipiturus_malachurus:31.422297,(Malurus_leucopterus:24.773083,((Malurus_splendens:10.062057,Malurus_cyaneus:10.062057):10.263960,Malurus_lamberti:20.326017):4.447066):6.649214):8.845810):8.435275,((Acanthorhynchus_tenuirostris:34.561501,(Manorina_melanocephala:13.064177,Manorina_melanophrys:13.064177):21.497324):8.655905,(Sericornis_frontalis:23.280888,Chthonicola_sagittatus:23.280888):19.936514):5.485978):2.193002,((Pomatostomus_temporalis:34.576733,Orthonyx_spaldingii:34.576733):14.056986,((Pachycephala_rufiventris:37.287460,(Gymnorhina_tibicen:36.858154,((((((Pyrrhocorax_pyrrhocorax:9.539268,Pyrrhocorax_graculus:9.539268):12.325624,((Perisoreus_infaustus:10.910419,Perisoreus_canadensis:10.910419):9.427813,(((Gymnorhinus_cyanocephalus:10.187252,(Aphelocoma_ultramarina:6.747512,Aphelocoma_coerulescens:6.747513):3.439739):4.531422,Cyanocorax_morio:14.718674):4.450636,(Garrulus_glandarius:16.840796,((Pica_nuttalli:3.372387,Pica_pica:3.372387):12.463056,((((Corvus_brachyrhynchos:2.565207,Corvus_corone:2.565207):4.357982,Corvus_coronoides:6.923189):0.880062,(Corvus_frugilegus:0.375971,Corvus_mellori:0.375971):7.427279):2.235145,Corvus_monedula:10.038395):5.797047):1.005353):2.328515):1.168922):1.526659):4.283739,(Lanius_collurio:8.721621,Lanius_minor:8.721621):17.427010):2.306956,((Struthidea_cinerea:17.930712,Corcorax_melanorhamphos:17.930712):8.956071,((Manucodia_keraudrenii:21.470167,Ptiloris_victoriae:21.470165):4.708707,Grallina_cyanoleuca:26.178871):0.707909):1.568804):2.871179,Oriolus_oriolus:31.326765):3.813107,((Vireo_bellii:12.777088,Vireo_solitarius:12.777088):3.546073,Vireo_olivaceus:16.323160):18.816711):1.718285):0.429304):9.150574,((Petroica_australis:11.215361,(Petroica_phoenicea:5.680777,Petroica_multicolor:5.680777):5.534584):33.030537,((((Parus_caeruleus:16.740734,((Parus_atricapillus:14.172361,Baeolophus_bicolor:14.172361):1.281583,(Parus_major:7.279667,Parus_palustris:7.279667):8.174278):1.286788):15.632911,Remiz_pendulinus:32.373646):8.374552,((Panurus_biarmicus:28.420521,((Eremophila_alpestris:12.599833,(Galerida_cristata:7.545181,Alauda_arvensis:7.545180):5.054651):6.285715,Eremopterix_nigriceps:18.885548):9.534974):7.045758,((Cisticola_juncidis:26.912523,(((((Acrocephalus_paludicola:6.321128,(Acrocephalus_schoenobaenus:4.552371,Acrocephalus_melanopogon:4.552371):1.768758):2.001705,Acrocephalus_scirpaceus:8.322833):0.382382,(Acrocephalus_arundinaceus:4.763104,Acrocephalus_sechellensis:4.763105):3.942111):12.966143,(Acrocephalus_palustris:14.554848,Locustella_luscinioides:14.554848):7.116510):2.687506,((Zosterops_lateralis:2.894489,Zosterops_japonicus:2.894489):19.089495,((((Sylvia_communis:10.634064,Sylvia_curruca:10.634063):0.372139,Sylvia_nisoria:11.006203):3.034099,(Sylvia_borin:10.946042,Sylvia_atricapilla:10.946043):3.094259):3.640235,Chamaea_fasciata:17.680536):4.303449):2.374880):2.553661):6.220900,((Tachycineta_bicolor:17.898670,(((Hirundo_rustica:5.806155,Hirundo_neoxena:5.806155):9.415856,Petrochelidon_pyrrhonota:15.222011):0.309641,Delichon_urbicum:15.531652):2.367019):11.260925,(Aegithalos_caudatus:23.213219,((Phylloscopus_collybita:13.675721,Phylloscopus_sibilatrix:13.675721):7.421402,Cettia_cetti:21.097122):2.116096):5.946378):3.973828):2.332855):5.281917):2.282463,(((Bombycilla_cedrorum:38.154984,(((Certhia_familiaris:24.038841,(Thryothorus_leucotis:14.700706,(Cistothorus_palustris:10.491630,(Troglodytes_aedon:10.403937,Troglodytes_troglodytes:10.403936):0.087693):4.209076):9.338137):4.324400,(Sitta_europaea:13.228636,(Sitta_pygmaea:6.525598,Sitta_pusilla:6.525598):6.703038):15.134607):7.701226,(((Dumetella_carolinensis:17.201080,Mimus_polyglottos:17.201080):7.508759,(Acridotheres_tristis:9.223400,(Sturnus_unicolor:0.285637,Sturnus_vulgaris:0.285637):8.937764):15.486440):5.495519,(Cinclus_cinclus:28.983706,(((Turdus_pilaris:9.884434,Turdus_merula:9.884434):8.107209,Catharus_bicknelli:17.991640):9.141254,(Cossypha_natalensis:17.853706,(Erithacus_rubecula:16.048685,((Ficedula_albicollis:15.287095,((Oenanthe_oenanthe:8.645629,Oenanthe_leucura:8.645629):4.756001,Monticola_saxatilis:13.401629):1.885466):0.513381,Luscinia_megarhynchos:15.800476):0.248208):1.805021):9.279192):1.850808):1.221655):5.859109):2.090514):1.966242,Regulus_regulus:40.121227):2.334505,((((Prunella_modularis:0.407809,Prunella_collaris:0.407809):30.540939,((((Philetairus_socius:8.761538,Plocepasser_mahali:8.761538):7.768838,Sporopipes_squamifrons:16.530376):2.490478,(Bubalornis_niger:18.502699,Euplectes_orix:18.502699):0.518156):5.131063,(((Poephila_cincta:8.182075,((Neochmia_phaeton:5.148894,Neochmia_temporalis:5.148894):2.559786,Neochmia_modesta:7.708680):0.473395):0.621434,Taeniopygia_guttata:8.803509):4.427236,(Estrilda_astrild:12.176361,((Uraeginthus_granatinus:7.357202,Uraeginthus_angolensis:7.357202):3.273674,Lagonosticta_rubricata:10.630875):1.545486):1.054383):10.921174):6.796830):4.874218,(((Motacilla_alba:3.155728,Motacilla_flava:3.155728):21.405067,(Anthus_pratensis:20.386475,Anthus_campestris:20.386477):4.174320):6.945144,(((((((Carduelis_flammea:5.301305,(Loxia_leucoptera:1.334908,Loxia_curvirostra:1.334909):3.966396):3.722744,Carduelis_carduelis:9.024048):0.411990,(Serinus_canaria:9.208875,(Carduelis_tristis:5.726404,Carduelis_spinus:5.726404):3.482471):0.227163):2.778193,Carduelis_chloris:12.214231):6.702534,(Pyrrhula_pyrrhula:17.294018,((Loxioides_bailleui:7.547523,(Oreomystis_mana:7.487003,Loxops_coccineus:7.487003):0.060520):9.667551,(Carpodacus_mexicanus:8.049399,Carpodacus_erythrinus:8.049399):9.165674):0.078943):1.622747):8.731164,(Fringilla_coelebs:6.923727,Fringilla_montifringilla:6.923728):20.724201):1.026982,(((Calcarius_ornatus:2.003584,Calcarius_pictus:2.003584):12.483097,Calcarius_lapponicus:14.486681):12.301738,(((Geospiza_conirostris:14.201683,Ramphocelus_costaricensis:14.201684):6.729314,((Piranga_olivacea:17.268721,Cardinalis_cardinalis:17.268719):1.926893,Passerina_cyanea:19.195612):1.735386):2.842854,((((Emberiza_schoeniclus:16.026665,((Miliaria_calandra:11.608578,(Emberiza_hortulana:9.726234,Emberiza_citrinella:9.726234):1.882343):4.062058,(Emberiza_bruniceps:5.144859,Emberiza_melanocephala:5.144859):10.525777):0.356029):1.475476,(Ammodramus_savannarum:15.473200,(((Junco_hyemalis:7.543983,Zonotrichia_leucophrys:7.543983):5.703457,(Pipilo_erythrophthalmus:12.256245,(Melospiza_melodia:10.908355,(Ammodramus_caudacutus:3.309103,Ammodramus_maritimus:3.309103):7.599252):1.347889):0.991197):1.637782,(Spizella_passerina:4.869996,Spizella_pusilla:4.869996):10.015226):0.587977):2.028941):1.907041,(((Psarocolius_montezuma:15.636276,(Icterus_spurius:11.016068,Icterus_galbula:11.016068):4.620209):0.534306,(Agelaius_phoeniceus:8.569258,(Euphagus_cyanocephalus:7.226217,Quiscalus_quiscula:7.226217):1.343040):7.601326):0.835446,((Sturnella_neglecta:2.936113,Sturnella_magna:2.936113):13.116148,(Dolichonyx_oryzivorus:11.440697,Xanthocephalus_xanthocephalus:11.440697):4.611564):0.953768):2.403152):0.016323,(Vermivora_chrysoptera:9.385563,(Oporornis_formosus:9.279994,((Wilsonia_citrina:6.165921,((Dendroica_fusca:4.827850,Dendroica_kirtlandii:4.827850):0.687458,(Setophaga_ruticilla:5.037738,Dendroica_discolor:5.037738):0.477571):0.650612):2.791295,Wilsonia_pusilla:8.957215):0.322778):0.105570):10.039942):4.348347):3.014567):1.886491):2.831030):4.317026):3.151214,(Nectarinia_amethystina:19.762550,Nectarinia_johnstoni:19.762548):19.211630):3.481550):0.574930):1.215234):2.192142):2.195682):2.262666):3.164476):3.453614):6.187468):4.897111):6.799007):0.596750):1.449986):1.398050):0.781716,(Podargus_strigoides:72.446846,(((Calypte_anna:3.085377,Selasphorus_sasin:3.085377):3.200235,Archilochus_colubris:6.285613):57.388489,(Apus_pallidus:14.739101,(Apus_apus:3.759636,Apus_affinis:3.759636):10.979466):48.935001):8.772745):7.177714):0.352366,((Phaethon_lepturus:71.082382,(Zenaida_macroura:25.748634,Columba_livia:25.748634):45.333748):0.948511,((((Gavia_immer:68.964241,(((((((Phoebetria_fusca:17.306679,((Thalassarche_chlororhynchos:3.800411,Thalassarche_melanophrys:3.800411):0.889431,(Thalassarche_bulleri:3.707521,Diomedea_exulans:3.707520):0.982321):12.616837):5.580306,(Phoebastria_irrorata:5.459818,Phoebastria_immutabilis:5.459818):17.427166):30.631054,((((((Puffinus_tenuirostris:6.901480,Puffinus_griseus:6.901480):15.768269,Puffinus_puffinus:22.669746):0.660121,Calonectris_diomedea:23.329868):8.194608,Procellaria_aequinoctialis:31.524477):6.997396,Pachyptila_turtur:38.521877):2.183099,(Daption_capense:15.337693,((Fulmarus_glacialis:6.466737,Fulmarus_glacialoides:6.466737):5.657144,(Macronectes_halli:1.720707,Macronectes_giganteus:1.720707):10.403174):3.213812):25.367279):12.813066):0.280660,Oceanites_oceanicus:53.798698):8.771688,Oceanodroma_leucorhoa:62.570389):4.127122,(((Pygoscelis_antarcticus:7.719337,Pygoscelis_papua:7.719337):14.344766,Pygoscelis_adeliae:22.064102):8.265935,(((((Spheniscus_magellanicus:1.709514,Spheniscus_demersus:1.709514):0.954452,(Spheniscus_humboldti:2.601059,Spheniscus_mendiculus:2.601059):0.062907):15.413635,Eudyptula_minor:18.077600):2.943059,(Megadyptes_antipodes:9.422338,((Eudyptes_chrysocome:4.432009,Eudyptes_pachyrhynchus:4.432009):0.101118,Eudyptes_chrysolophus:4.533127):4.889211):11.598322):7.657439,(Aptenodytes_forsteri:5.632798,Aptenodytes_patagonicus:5.632798):23.045301):1.651938):36.367470):0.054187,((Mycteria_americana:24.148582,Ciconia_ciconia:24.148581):38.126305,((((Platalea_leucorodia:42.753273,(Plegadis_chihi:9.669865,Plegadis_falcinellus:9.669865):33.083412):9.022134,Eudocimus_albus:51.775410):1.866095,(Ixobrychus_exilis:38.658081,((Bubulcus_ibis:15.634353,((Ardea_herodias:1.910720,Ardea_cinerea:1.910720):11.468613,Casmerodius_albus:13.379333):2.255020):14.248390,Egretta_garzetta:29.882744):8.775337):14.983425):6.538517,((Morus_bassanus:34.593460,Sula_dactylatra:34.593456):7.459587,((Phalacrocorax_penicillatus:11.350901,(Phalacrocorax_carbo:8.926297,Phalacrocorax_harrisi:8.926297):2.424604):1.522694,(Phalacrocorax_aristotelis:10.847816,((Phalacrocorax_atriceps_melanogenis:0.486810, Phalacrocorax_atriceps_bransfieldensis:0.486810):9,Phalacrocorax_auritus:9.486810):1.361006):2.025780):29.179449):18.126980):2.094861):4.476810):2.212543):1.552802,Corythaeola_cristata:70.517036):0.485396,((((Porphyrio_hochstetteri:4.398115,Porphyrio_porphyrio:4.398115):26.009144,(Gallirallus_australis:28.161657,(Gallinula_mortierii:27.321798,((Gallinula_chloropus:11.973665,Fulica_atra:11.973665):9.998437,Porzana_carolina:21.972101):5.349695):0.839861):2.245602):17.461864,(Aramus_guarauna:25.699728,Grus_canadensis:25.699730):22.169394):19.365652,((Coccyzus_americanus:59.640945,Geococcyx_californianus:59.640949):0.000596,(Otis_tarda:27.628798,Eupodotis_afraoides:27.628798):32.012749):7.593229):3.767662):0.372216,(Phoenicopterus_ruber:54.400719,(Tachybaptus_dominicus:33.817528,(Aechmophorus_occidentalis:26.056433,((Podiceps_grisegena:13.263568,(Podiceps_auritus:13.002755,Podiceps_cristatus:13.002754):0.260813):6.570551,Podiceps_nigricollis:19.834120):6.222312):7.761097):20.583191):16.973932):0.656245):7.946031):19.618631):8.377145);
	TREE tree_2732 = (((Dromaius_novaehollandiae:26.534241,Apteryx_australis:26.534241):17.809265,Struthio_camelus:44.343506):58.453915,((((((Callipepla_californica:7.011396,Colinus_virginianus:7.011396):25.594206,((((((((Tetrao_tetrix:3.996693,Tetrao_urogallus:3.996693):1.930489,Dendragapus_canadensis:5.927182):1.059562,(Centrocercus_urophasianus:4.639902,Tympanuchus_cupido:4.639902):2.346842):0.877918,(Lagopus_lagopus:5.708982,Lagopus_leucura:5.708982):2.155681):8.283599,Meleagris_gallopavo:16.148262):1.376055,(((Chrysolophus_pictus:9.755687,Phasianus_colchicus:9.755686):2.487277,Syrmaticus_humiae:12.242964):4.106753,Perdix_perdix:16.349716):1.174600):3.971624,Pavo_cristatus:21.495939):1.039071,(Alectoris_chukar:18.756184,Coturnix_chinensis:18.756184):3.778830):10.070592):17.363373,(Oreophasis_derbianus:10.645120,Ortalis_vetula:10.645121):39.323856):8.068213,Alectura_lathami:58.037193):21.947542,((Dendrocygna_bicolor:13.638575,Dendrocygna_autumnalis:13.638575):19.220707,((((Cygnus_columbianus:2.537875,Cygnus_cygnus:2.537875):5.988781,(Cygnus_atratus:5.188873,Cygnus_olor:5.188873):3.337784):3.680071,(((Anser_albifrons:1.867599,(Anser_brachyrhynchus:0.785713,Anser_anser:0.785713):1.081885):0.561711,Chen_caerulescens:2.429310):6.431206,((Branta_leucopsis:1.315095,(Branta_sandvicensis:0.763410,Branta_canadensis:0.763410):0.551685):4.140792,Branta_bernicla:5.455887):3.404629):3.346211):12.118270,(((((Anas_crecca:4.339764,((Anas_bahamensis:2.155429,Anas_acuta:2.155429):2.008125,Anas_gracilis:4.163553):0.176211):0.346353,(Anas_sparsa:1.350200,(Anas_superciliosa:0.729493,(Anas_platyrhynchos:0.495369,((Anas_fulvigula:0.057904,Anas_rubripes:0.057904):0.289067,Anas_laysanensis:0.346971):0.148399):0.234124):0.620707):3.335917):0.578383,(Anas_strepera:2.986351,(Anas_americana:0.980315,Anas_penelope:0.980315):2.006035):2.278149):2.181076,Anas_discors:7.445575):4.890371,((((((Bucephala_clangula:1.293128,Bucephala_islandica:1.293128):7.849634,Histrionicus_histrionicus:9.142762):1.313379,(Polysticta_stelleri:7.003273,Somateria_mollissima:7.003273):3.452868):0.696549,((Tadorna_cana:8.808015,Chloephaga_picta:8.808015):0.800820,Aix_sponsa:9.608835):1.543855):0.302118,(Aythya_marila:2.187102,(Aythya_valisineria:1.690502,(Aythya_americana:1.094655,Aythya_collaris:1.094655):0.595847):0.496600):9.267706):0.027667,(Chenonetta_jubata:11.445106,Hymenolaimus_malacorhynchos:11.445107):0.037369):0.853472):11.989051):8.534283):47.125450):18.365402,(((((Zenaida_macroura:32.464233,Columba_livia:32.464233):50.657993,Phaethon_lepturus:83.122223):0.145628,((((((Gallirallus_australis:31.072632,(Porzana_carolina:23.391169,((Gallinula_mortierii:4.606905,Fulica_atra:4.606905):10.053137,Gallinula_chloropus:14.660043):8.731127):7.681461):6.129457,(Porphyrio_porphyrio:5.966247,Porphyrio_hochstetteri:5.966247):31.235842):17.820335,(Aramus_guarauna:37.872971,Grus_canadensis:37.872971):17.149452):19.329594,((Otis_tarda:30.779285,Eupodotis_afraoides:30.779284):39.264347,(Coccyzus_americanus:70.042931,Geococcyx_californianus:70.042931):0.000700):4.308385):3.202040,(Corythaeola_cristata:76.675209,(Gavia_immer:73.058517,((((((Pachyptila_turtur:43.210838,(((((Puffinus_griseus:6.486849,Puffinus_tenuirostris:6.486849):13.276523,Puffinus_puffinus:19.763372):1.593838,Calonectris_diomedea:21.357208):8.346813,Procellaria_aequinoctialis:29.704023):5.962229,(Daption_capense:14.418095,((Fulmarus_glacialoides:6.017526,Fulmarus_glacialis:6.017526):4.666962,(Macronectes_halli:0.507901,Macronectes_giganteus:0.507901):10.176587):3.733607):21.248158):7.544585):17.200863,((Phoebetria_fusca:18.756969,((Diomedea_exulans:2.949444,Thalassarche_bulleri:2.949444):5.955060,(Thalassarche_chlororhynchos:4.503106,Thalassarche_melanophrys:4.503106):4.401397):9.852466):5.819350,(Phoebastria_irrorata:6.025949,Phoebastria_immutabilis:6.025949):18.550369):35.835381):2.041898,Oceanites_oceanicus:62.453598):5.757082,Oceanodroma_leucorhoa:68.210678):0.916148,(((Eudyptula_minor:12.310272,((Spheniscus_mendiculus:1.903552,Spheniscus_humboldti:1.903552):2.109828,(Spheniscus_magellanicus:2.661998,Spheniscus_demersus:2.661998):1.351382):8.296893):5.382833,(Megadyptes_antipodes:10.150900,((Eudyptes_chrysolophus:4.786881,Eudyptes_pachyrhynchus:4.786882):0.641668,Eudyptes_chrysocome:5.428550):4.722351):7.542206):11.448205,((Aptenodytes_patagonicus:9.944523,Aptenodytes_forsteri:9.944523):17.267221,((Pygoscelis_papua:8.358229,Pygoscelis_antarcticus:8.358229):6.506371,Pygoscelis_adeliae:14.864600):12.347143):1.929567):39.985519):3.667300,((Ciconia_ciconia:17.316790,Mycteria_americana:17.316788):55.438030,(((((Plegadis_chihi:11.275011,Plegadis_falcinellus:11.275011):48.416630,Platalea_leucorodia:59.691635):4.236134,Eudocimus_albus:63.927773):5.200659,((Egretta_garzetta:35.717293,(((Ardea_herodias:1.461773,Ardea_cinerea:1.461773):17.397858,Casmerodius_albus:18.859631):0.464172,Bubulcus_ibis:19.323805):16.393490):8.703235,Ixobrychus_exilis:44.420528):24.707905):2.309918,((Morus_bassanus:34.087345,Sula_dactylatra:34.087345):16.147303,(Phalacrocorax_aristotelis:14.347082,(((Phalacrocorax_carbo:3.045990,Phalacrocorax_harrisi:3.045990):9.694698,(Phalacrocorax_auritus:7.886113,(Phalacrocorax_atriceps_melanogenis:0.886114, Phalacrocorax_atriceps_bransfieldensis:0.886114):7):4.854575):0.283933,Phalacrocorax_penicillatus:13.024622):1.322460):35.887566):21.203703):1.316470):0.039309):0.264388):3.616696):0.878845):3.536463,(Phoenicopterus_ruber:66.434814,((Aechmophorus_occidentalis:38.837021,((Podiceps_cristatus:15.710097,(Podiceps_auritus:13.427157,Podiceps_grisegena:13.427157):2.282940):4.770035,Podiceps_nigricollis:20.480131):18.356892):3.945034,Tachybaptus_dominicus:42.782059):23.652761):14.655704):2.177330):4.760140,(((((Turnix_varius:11.425190,Turnix_sylvaticus:11.425190):25.897781,(Glareola_pratincola:18.120819,((((((Larus_delawarensis:0.945779,(Larus_occidentalis:0.691270,(((Larus_californicus:0.133100,Larus_glaucescens:0.133100):0.217375,Larus_fuscus:0.350474):0.227965,Larus_argentatus:0.578439):0.112831):0.254510):0.189794,Larus_canus:1.135573):3.402047,(Larus_novaehollandiae:0.842363,Larus_ridibundus:0.842363):3.695257):0.527002,Rissa_tridactyla:5.064622):9.166608,(Sterna_caspia:6.393947,Sterna_hirundo:6.393947):7.837283):0.711425,((Stercorarius_parasiticus:5.505783,(Catharacta_maccormicki:1.020752,Catharacta_skua:1.020752):4.485031):8.592984,((Fratercula_arctica:10.919242,((Aethia_cristatella:3.661570,Aethia_pusilla:3.661570):0.893071,Ptychoramphus_aleuticus:4.554641):6.364601):0.846255,(Uria_aalge:9.201453,Cepphus_grylle:9.201453):2.564044):2.333270):0.843889):3.178164):19.202152):9.407708,((((Jacana_spinosa:1.063456,Jacana_jacana:1.063456):25.646042,Metopidius_indicus:26.709499):7.377938,Rostratula_benghalensis:34.087437):4.332041,((Bartramia_longicauda:18.825462,((Numenius_americanus:5.558361,Numenius_arquata:5.558361):3.749319,Numenius_phaeopus:9.307680):9.517781):11.781296,(Limosa_limosa:27.692585,(((((Tringa_flavipes:14.002748,(Tringa_totanus:12.404642,Tringa_nebularia:12.404641):1.598106):5.701957,(Actitis_macularius:12.653586,Actitis_hypoleucos:12.653586):7.051118):1.540651,(Steganopus_tricolor:14.687912,(Phalaropus_lobatus:3.588886,Phalaropus_fulicarius:3.588886):11.099026):6.557444):3.594090,((Coenocorypha_aucklandica:11.065347,(Gallinago_gallinago:10.090569,Gallinago_media:10.090569):0.974777):8.170484,(Scolopax_minor:6.257090,Scolopax_rusticola:6.257090):12.978741):5.603616):0.338619,(((((Tryngites_subruficollis:7.358336,Calidris_bairdii:7.358336):3.138551,Calidris_temminckii:10.496886):2.778154,(((((Calidris_pusilla:5.665599,Calidris_mauri:5.665599):3.958735,Calidris_fuscicollis:9.624334):0.688003,Calidris_alba:10.312337):0.668187,((Calidris_ptilocnemis:2.063868,Calidris_maritima:2.063868):4.119971,Calidris_alpina:6.183839):4.796686):1.265059,(Calidris_minutilla:11.396278,Calidris_himantopus:11.396278):0.849306):1.029456):1.218150,Calidris_canutus:14.493191):7.037416,(Arenaria_melanocephala:6.518207,Arenaria_interpres:6.518207):15.012400):3.647459):2.514520):2.914171):7.812721):8.311202):12.353469,(((((((Charadrius_alexandrinus:10.362343,Charadrius_montanus:10.362343):4.288667,Charadrius_bicinctus:14.651010):13.998013,(Vanellus_senegallus:16.253145,(Vanellus_vanellus:14.453533,Vanellus_miles:14.453532):1.799613):12.395878):6.128470,((Charadrius_dubius:20.840876,(Charadrius_vociferus:14.914175,((Charadrius_hiaticula:6.896297,Charadrius_melodus:6.896297):6.423279,Charadrius_semipalmatus:13.319576):1.594599):5.926701):8.072483,Eudromias_morinellus:28.913359):5.864135):5.913619,((Recurvirostra_americana:15.281862,Himantopus_mexicanus:15.281862):7.831439,(Haematopus_palliatus:15.403447,(Haematopus_longirostris:9.444746,Haematopus_ostralegus:9.444746):5.958701):7.709856):17.577810):2.146181,(((Pluvialis_apricaria:2.166088,Pluvialis_fulva:2.166088):2.152935,Pluvialis_dominica:4.319023):4.333498,Pluvialis_squatarola:8.652520):34.184772):11.696054,(Chionis_minor:47.905693,Burhinus_oedicnemus:47.905697):6.627654):4.550801):28.772360,((((((Tockus_leucomelas:7.001988,Tockus_monteiri:7.001988):32.028351,Bycanistes_brevis:39.030342):25.273327,Phoeniculus_purpureus:64.303665):13.092365,(((Merops_bullockoides:17.313807,Merops_apiaster:17.313807):48.225624,((Dacelo_novaeguineae:35.641499,Megaceryle_alcyon:35.641499):3.090179,Alcedo_atthis:38.731682):26.807753):11.151258,(Ramphastos_tucanus:47.191219,(Colaptes_auratus:18.130524,(((Picoides_borealis:10.024240,Dendrocopos_minor:10.024240):2.584801,Dendrocopos_medius:12.609041):4.236057,Melanerpes_formicivorus:16.845098):1.285424):29.060696):29.499470):0.705343):7.345759,((Tyto_alba:79.472870,((((Athene_cunicularia:19.535990,Athene_noctua:19.535990):13.806330,Aegolius_funereus:33.342319):13.063419,(Otus_elegans:35.436020,((((Strix_occidentalis:18.382509,(Strix_nebulosa:13.102825,(Strix_aluco:9.682715,Strix_uralensis:9.682715):3.420111):5.279683):6.774869,Bubo_bubo:25.157379):3.406898,Otus_flammeolus:28.564278):2.709207,Asio_otus:31.273483):4.162535):10.969720):4.834654,(Ninox_novaeseelandiae:18.092470,Ninox_strenua:18.092468):33.147926):28.232477):4.936421,(Coragyps_atratus:83.663528,((Gypaetus_barbatus:28.104925,Gypohierax_angolensis:28.104923):11.771631,(Gyps_fulvus:31.918568,(Aquila_verreauxii:30.622435,((Accipiter_nisus:21.194317,((Circus_maurus:10.817854,((Circus_pygargus:6.899062,Circus_cyaneus:6.899063):3.128282,Circus_aeruginosus:10.027344):0.790510):8.282146,(Accipiter_gentilis:12.878178,Accipiter_cooperii:12.878178):6.221823):2.094315):7.098070,((Rostrhamus_sociabilis:15.013913,(Buteo_buteo:13.504177,Parabuteo_unicinctus:13.504178):1.509735):9.415109,(Milvus_migrans:20.605858,(Haliaeetus_leucocephalus:13.678518,Haliaeetus_vocifer:13.678517):6.927339):3.823166):3.863364):2.330049):1.296132):7.957988):43.786968):0.745768):0.332501):1.018010,(((((Falco_tinnunculus:6.202487,Falco_rupicoloides:6.202487):2.486508,Falco_naumanni:8.688994):3.910449,Falco_columbarius:12.599444):0.642038,(Falco_eleonorae:12.819975,Falco_peregrinus:12.819974):0.421508):71.168976,(((((Eclectus_roratus:35.967529,(Melopsittacus_undulatus:35.437721,Platycercus_elegans:35.437721):0.529809):7.718834,(Forpus_passerinus:34.320057,Cyanoliseus_patagonus:34.320061):9.366306):4.002856,(Calyptorhynchus_funereus:37.933189,(((Cacatua_tenuirostris:19.108000,(Cacatua_roseicapilla:4.065429,Cacatua_leadbeateri:4.065429):15.042570):2.310474,Cacatua_pastinator:21.418472):5.943063,Nymphicus_hollandicus:27.361536):10.571651):9.756034):7.399482,(Nestor_notabilis:5.310323,Nestor_meridionalis:5.310323):49.778381):27.892847,(Acanthisitta_chloris:74.133194,(((((((Manacus_manacus:9.361031,Pipra_mentalis:9.361030):1.576523,Lepidothrix_coronata:10.937553):4.528289,Chiroxiphia_lanceolata:15.465842):17.657875,Rupicola_rupicola:33.123718):5.923859,(Sayornis_nigricans:9.797171,Empidonax_traillii:9.797171):29.250406):23.593111,Cercomacra_tyrannina:62.640690):8.387193,(Menura_novaehollandiae:66.260559,(((Ptilonorhynchus_violaceus:41.298916,Ailuroedus_melanotis:41.298912):15.647900,Cormobates_leucophaea:56.946815):5.992294,(((Amytornis_striatus:39.442371,(Stipiturus_malachurus:27.441540,(Malurus_leucopterus:19.243101,((Malurus_cyaneus:11.936487,Malurus_splendens:11.936487):4.848295,Malurus_lamberti:16.784782):2.458319):8.198438):12.000834):8.786995,(((Manorina_melanophrys:9.128189,Manorina_melanocephala:9.128189):21.723885,Acanthorhynchus_tenuirostris:30.852077):11.982295,(Sericornis_frontalis:24.317621,Chthonicola_sagittatus:24.317621):18.516748):5.394997):10.264092,((Pomatostomus_temporalis:56.857502,Orthonyx_spaldingii:56.857498):0.021560,((Gymnorhina_tibicen:35.893448,(Pachycephala_rufiventris:31.581293,((Vireo_olivaceus:10.972473,(Vireo_solitarius:9.016707,Vireo_bellii:9.016707):1.955767):15.339911,((((Lanius_minor:4.555839,Lanius_collurio:4.555840):12.907461,(((((Gymnorhinus_cyanocephalus:7.423586,(Aphelocoma_ultramarina:4.469230,Aphelocoma_coerulescens:4.469230):2.954356):2.430194,Cyanocorax_morio:9.853781):2.399025,(Garrulus_glandarius:10.603650,((Pica_nuttalli:1.154802,Pica_pica:1.154802):8.750640,(Corvus_monedula:5.492134,((Corvus_frugilegus:4.192889,Corvus_mellori:4.192888):0.806601,((Corvus_corone:2.415308,Corvus_brachyrhynchos:2.415308):1.905931,Corvus_coronoides:4.321239):0.678251):0.492644):4.413308):0.698207):1.649157):0.403185,(Perisoreus_infaustus:6.911195,Perisoreus_canadensis:6.911195):5.744796):1.922239,(Pyrrhocorax_pyrrhocorax:5.875453,Pyrrhocorax_graculus:5.875453):8.702777):2.885072):1.678825,((Struthidea_cinerea:12.417119,Corcorax_melanorhamphos:12.417119):4.712669,(Grallina_cyanoleuca:16.654400,(Manucodia_keraudrenii:12.672518,Ptiloris_victoriae:12.672517):3.981883):0.475388):2.012338):2.010990,Oriolus_oriolus:21.153118):5.159269):5.268905):4.312160):19.551035,(((Petroica_multicolor:3.330000,Petroica_phoenicea:3.330000):11.296880,Petroica_australis:14.626880):34.252876,(((Remiz_pendulinus:40.201664,(Parus_caeruleus:18.451418,((Parus_atricapillus:14.562323,Baeolophus_bicolor:14.562324):0.473424,(Parus_major:7.300806,Parus_palustris:7.300806):7.734942):3.415669):21.750246):5.246487,((Panurus_biarmicus:26.366478,((Eremophila_alpestris:15.575024,(Galerida_cristata:11.463847,Alauda_arvensis:11.463847):4.111176):9.302150,Eremopterix_nigriceps:24.877174):1.489306):13.502193,((Cisticola_juncidis:31.066853,(((Zosterops_japonicus:2.067430,Zosterops_lateralis:2.067431):16.148062,(((Sylvia_borin:11.080486,Sylvia_atricapilla:11.080486):2.161610,((Sylvia_curruca:9.043552,Sylvia_nisoria:9.043552):0.787061,Sylvia_communis:9.830613):3.411484):2.196919,Chamaea_fasciata:15.439015):2.776478):12.160534,(((Acrocephalus_sechellensis:5.798773,Acrocephalus_arundinaceus:5.798774):4.266938,((Acrocephalus_paludicola:6.602940,(Acrocephalus_melanopogon:5.588661,Acrocephalus_schoenobaenus:5.588661):1.014279):2.611635,Acrocephalus_scirpaceus:9.214576):0.851136):16.519192,(Acrocephalus_palustris:19.476349,Locustella_luscinioides:19.476351):7.108552):3.791125):0.690826):5.083620,((((Phylloscopus_sibilatrix:15.531063,Phylloscopus_collybita:15.531063):9.109808,Cettia_cetti:24.640871):3.044771,Aegithalos_caudatus:27.685642):7.139355,(Tachycineta_bicolor:21.009113,(((Hirundo_rustica:7.568258,Hirundo_neoxena:7.568258):9.965240,Petrochelidon_pyrrhonota:17.533497):0.087088,Delichon_urbicum:17.620586):3.388528):13.815884):1.325477):3.718198):5.579478):1.530057,(((Bombycilla_cedrorum:43.422626,((((Thryothorus_leucotis:14.616795,(Cistothorus_palustris:11.062083,(Troglodytes_aedon:10.928673,Troglodytes_troglodytes:10.928673):0.133411):3.554710):16.451973,Certhia_familiaris:31.068766):5.284169,((Sitta_pusilla:8.506623,Sitta_pygmaea:8.506623):5.814700,Sitta_europaea:14.321322):22.031612):6.050914,(((Dumetella_carolinensis:14.441563,Mimus_polyglottos:14.441563):8.115965,(Acridotheres_tristis:8.762644,(Sturnus_unicolor:0.280537,Sturnus_vulgaris:0.280537):8.482106):13.794885):7.294907,(Cinclus_cinclus:29.776957,(((Turdus_pilaris:11.311523,Turdus_merula:11.311522):7.750127,Catharus_bicknelli:19.061651):4.463696,((Erithacus_rubecula:14.619045,(Luscinia_megarhynchos:14.182396,((Monticola_saxatilis:12.591573,(Oenanthe_leucura:8.849310,Oenanthe_oenanthe:8.849309):3.742263):1.305103,Ficedula_albicollis:13.896675):0.285721):0.436649):1.745863,Cossypha_natalensis:16.364910):7.160437):6.251609):0.075480):12.551414):1.018781):1.267954,Regulus_regulus:44.690586):0.688813,((Nectarinia_amethystina:21.202463,Nectarinia_johnstoni:21.202465):19.678989,(((((((((Loxioides_bailleui:6.731226,Loxops_coccineus:6.731226):1.184111,Oreomystis_mana:7.915338):12.084553,(Carpodacus_mexicanus:7.421426,Carpodacus_erythrinus:7.421426):12.578465):2.116693,Pyrrhula_pyrrhula:22.116583):0.446263,((((((Loxia_leucoptera:2.881495,Loxia_curvirostra:2.881495):5.811388,Carduelis_flammea:8.692883):1.143996,Carduelis_carduelis:9.836880):1.440192,(Carduelis_tristis:8.252831,Carduelis_spinus:8.252831):3.024240):0.529851,Serinus_canaria:11.806921):2.712996,Carduelis_chloris:14.519918):8.042928):5.284510,(Fringilla_coelebs:10.546295,Fringilla_montifringilla:10.546295):17.301062):2.227575,(((Calcarius_ornatus:6.164573,Calcarius_pictus:6.164573):7.158326,Calcarius_lapponicus:13.322899):11.463261,((((Piranga_olivacea:16.561308,Cardinalis_cardinalis:16.561308):2.373995,Passerina_cyanea:18.935303):1.332847,(Ramphocelus_costaricensis:14.684232,Geospiza_conirostris:14.684232):5.583918):1.712079,(((Oporornis_formosus:8.971329,Vermivora_chrysoptera:8.971329):0.141672,((((Dendroica_kirtlandii:4.632554,Dendroica_fusca:4.632554):0.591660,(Setophaga_ruticilla:5.011019,Dendroica_discolor:5.011019):0.213195):0.538572,Wilsonia_citrina:5.762785):2.879885,Wilsonia_pusilla:8.642670):0.470331):8.539569,(((Psarocolius_montezuma:13.059480,((Icterus_spurius:8.610064,Icterus_galbula:8.610064):3.853114,((Euphagus_cyanocephalus:5.541352,Quiscalus_quiscula:5.541352):2.479377,Agelaius_phoeniceus:8.020730):4.442448):0.596302):1.831874,((Sturnella_neglecta:2.939108,Sturnella_magna:2.939108):9.963283,(Dolichonyx_oryzivorus:7.899961,Xanthocephalus_xanthocephalus:7.899961):5.002430):1.988963):0.000149,((Ammodramus_savannarum:12.151505,(((Junco_hyemalis:5.605764,Zonotrichia_leucophrys:5.605764):2.794847,((Melospiza_melodia:7.344558,(Ammodramus_caudacutus:2.099248,Ammodramus_maritimus:2.099248):5.245311):0.696628,Pipilo_erythrophthalmus:8.041186):0.359425):3.238962,(Spizella_pusilla:5.359478,Spizella_passerina:5.359478):6.280096):0.511933):2.739848,(((Miliaria_calandra:9.437859,(Emberiza_citrinella:7.082177,Emberiza_hortulana:7.082177):2.355682):1.376413,(Emberiza_bruniceps:4.989753,Emberiza_melanocephala:4.989753):5.824519):0.203555,Emberiza_schoeniclus:11.017828):3.873527):0.000149):2.761066):4.327661):2.805929):5.288772):1.936145,((Motacilla_alba:3.747049,Motacilla_flava:3.747049):19.750681,(Anthus_pratensis:15.116914,Anthus_campestris:15.116914):8.380816):8.513346):3.698171,((Prunella_collaris:0.458584,Prunella_modularis:0.458584):33.199959,(((Sporopipes_squamifrons:18.518444,(Philetairus_socius:15.923096,Plocepasser_mahali:15.923096):2.595349):2.851352,(Bubalornis_niger:18.662262,Euplectes_orix:18.662262):2.707535):6.647980,((Estrilda_astrild:17.891888,(Lagonosticta_rubricata:12.987900,(Uraeginthus_angolensis:8.554257,Uraeginthus_granatinus:8.554257):4.433642):4.903988):0.701064,((((Neochmia_phaeton:7.417305,Neochmia_temporalis:7.417305):3.351752,Neochmia_modesta:10.769056):0.101349,Poephila_cincta:10.870406):2.875537,Taeniopygia_guttata:13.745942):4.847010):9.424825):5.640766):2.050704):5.172206):4.497943):1.598810):1.901550):6.564729):1.434575):1.614398):4.445650):3.321451):4.767321):3.105316):8.848353):1.428909):1.349342):2.096709):0.171483):0.291817,(Podargus_strigoides:79.482834,((Archilochus_colubris:7.490846,(Calypte_anna:3.346639,Selasphorus_sasin:3.346639):4.144207):56.855255,((Apus_apus:8.739407,Apus_affinis:8.739406):4.568967,Apus_pallidus:13.308372):51.037727):15.136738):8.836973):10.030325):4.447287);
	TREE tree_7730 = ((Struthio_camelus:42.223358,(Apteryx_australis:35.193577,Dromaius_novaehollandiae:35.193577):7.029782):65.423355,((((((Callipepla_californica:7.505753,Colinus_virginianus:7.505752):21.334835,(((Meleagris_gallopavo:16.110664,(((Lagopus_lagopus:3.868546,Lagopus_leucura:3.868545):3.393690,(Tympanuchus_cupido:5.395631,Centrocercus_urophasianus:5.395632):1.866603):0.725919,((Tetrao_tetrix:4.542868,Tetrao_urogallus:4.542868):2.658548,Dendragapus_canadensis:7.201416):0.786739):8.122510):1.243598,(((Chrysolophus_pictus:8.663669,Phasianus_colchicus:8.663670):2.454643,Syrmaticus_humiae:11.118311):4.529339,Perdix_perdix:15.647652):1.706612):4.305186,((Alectoris_chukar:18.272802,Coturnix_chinensis:18.272802):2.625322,Pavo_cristatus:20.898125):0.761325):7.181139):23.653452,(Ortalis_vetula:12.128489,Oreophasis_derbianus:12.128489):40.365551):4.559331,Alectura_lathami:57.053368):18.226187,((Dendrocygna_bicolor:16.859905,Dendrocygna_autumnalis:16.859905):22.359894,((((Cygnus_columbianus:0.929874,Cygnus_cygnus:0.929874):5.547583,(Cygnus_olor:4.574785,Cygnus_atratus:4.574785):1.902671):3.025072,((Chen_caerulescens:1.512465,((Anser_brachyrhynchus:0.601156,Anser_anser:0.601156):0.775140,Anser_albifrons:1.376296):0.136169):5.270878,(Branta_bernicla:4.486237,((Branta_canadensis:0.416301,Branta_sandvicensis:0.416301):0.768138,Branta_leucopsis:1.184439):3.301798):2.297106):2.719185):7.096809,((((Chenonetta_jubata:8.537383,Hymenolaimus_malacorhynchos:8.537383):0.442599,((Aythya_marila:1.610945,((Aythya_collaris:0.537931,Aythya_americana:0.537931):0.699893,Aythya_valisineria:1.237824):0.373121):7.347706,((Chloephaga_picta:6.541823,Tadorna_cana:6.541823):1.450603,Aix_sponsa:7.992426):0.966225):0.021331):0.156604,((Histrionicus_histrionicus:6.780636,(Polysticta_stelleri:3.951105,Somateria_mollissima:3.951105):2.829530):0.766994,(Bucephala_clangula:1.072027,Bucephala_islandica:1.072027):6.475603):1.588956):0.824612,(Anas_discors:6.101819,(((Anas_americana:1.324098,Anas_penelope:1.324098):1.324445,Anas_strepera:2.648543):1.538647,((Anas_crecca:3.041560,((Anas_bahamensis:1.041585,Anas_acuta:1.041585):1.893376,Anas_gracilis:2.934961):0.106599):0.184751,((((Anas_laysanensis:0.342566,(Anas_fulvigula:0.254889,Anas_rubripes:0.254889):0.087677):0.002276,Anas_superciliosa:0.344841):0.046007,Anas_platyrhynchos:0.390849):0.371363,Anas_sparsa:0.762211):2.464099):0.960880):1.914628):3.859379):6.638140):22.620461):36.059761):20.682638,(((((((Turnix_sylvaticus:15.990791,Turnix_varius:15.990791):31.057123,((((Sterna_caspia:8.671574,Sterna_hirundo:8.671574):7.986979,(((Larus_ridibundus:1.474135,Larus_novaehollandiae:1.474135):2.519793,(Larus_delawarensis:2.114742,((((Larus_californicus:0.534757,Larus_fuscus:0.534757):0.097169,Larus_glaucescens:0.631927):0.719665,(Larus_occidentalis:0.687338,Larus_argentatus:0.687338):0.664254):0.229538,Larus_canus:1.581130):0.533612):1.879186):2.444588,Rissa_tridactyla:6.438516):10.220037):4.116859,(((Uria_aalge:14.912542,Cepphus_grylle:14.912541):1.342444,((Ptychoramphus_aleuticus:5.466018,(Aethia_cristatella:4.461339,Aethia_pusilla:4.461339):1.004679):9.434524,Fratercula_arctica:14.900541):1.354443):3.137954,(Stercorarius_parasiticus:6.769865,(Catharacta_maccormicki:1.564398,Catharacta_skua:1.564398):5.205467):12.623075):1.382472):5.441354,Glareola_pratincola:26.216764):20.831148):8.774074,((((Jacana_spinosa:0.477860,Jacana_jacana:0.477860):34.271561,Metopidius_indicus:34.749420):7.463428,Rostratula_benghalensis:42.212849):11.742360,((Bartramia_longicauda:32.827721,((Numenius_arquata:9.918219,Numenius_americanus:9.918220):4.202131,Numenius_phaeopus:14.120350):18.707369):8.560102,(Limosa_limosa:37.742966,(((Arenaria_melanocephala:9.589833,Arenaria_interpres:9.589833):18.710531,(Calidris_canutus:21.880169,(((Tryngites_subruficollis:7.244439,Calidris_bairdii:7.244439):7.381058,(((((Calidris_pusilla:5.577010,Calidris_mauri:5.577010):3.211141,Calidris_fuscicollis:8.788151):3.003216,Calidris_minutilla:11.791367):0.584662,Calidris_himantopus:12.376028):1.003916,(Calidris_alba:12.432041,(Calidris_alpina:6.299751,(Calidris_maritima:2.159426,Calidris_ptilocnemis:2.159426):4.140324):6.132291):0.947902):1.245553):0.330111,Calidris_temminckii:14.955607):6.924562):6.420195):6.843468,(((Steganopus_tricolor:16.873980,(Phalaropus_lobatus:6.338559,Phalaropus_fulicarius:6.338559):10.535420):12.779204,(((Tringa_totanus:15.985668,Tringa_flavipes:15.985668):0.557396,Tringa_nebularia:16.543064):11.232607,(Actitis_macularius:14.961123,Actitis_hypoleucos:14.961123):12.814548):1.877513):5.125357,((Scolopax_rusticola:10.980501,Scolopax_minor:10.980501):15.048694,(Coenocorypha_aucklandica:16.282314,(Gallinago_media:14.429336,Gallinago_gallinago:14.429336):1.852978):9.746881):8.749347):0.365291):2.599131):3.644857):12.567389):1.866778):13.984941,(((((Eudromias_morinellus:32.882969,(((Charadrius_semipalmatus:15.399549,(Charadrius_melodus:13.617522,Charadrius_hiaticula:13.617522):1.782027):1.724023,Charadrius_vociferus:17.123573):9.403558,Charadrius_dubius:26.527130):6.355839):10.075749,((Charadrius_montanus:20.822035,(Charadrius_alexandrinus:19.965811,Charadrius_bicinctus:19.965811):0.856223):17.966761,(Vanellus_miles:10.808113,(Vanellus_vanellus:7.630093,Vanellus_senegallus:7.630093):3.178021):27.980680):4.169925):10.840368,(((Haematopus_longirostris:4.092350,Haematopus_palliatus:4.092350):11.117352,Haematopus_ostralegus:15.209702):10.672017,(Recurvirostra_americana:14.007878,Himantopus_mexicanus:14.007879):11.873841):27.917366):0.996684,(Pluvialis_squatarola:13.962317,((Pluvialis_apricaria:4.193112,Pluvialis_fulva:4.193112):2.879069,Pluvialis_dominica:7.072181):6.890136):40.833454):11.161067,(Chionis_minor:54.365040,Burhinus_oedicnemus:54.365044):11.591798):3.850090):7.207311,((((Tyto_alba:58.066788,((((Athene_noctua:17.196871,Athene_cunicularia:17.196871):13.072598,Aegolius_funereus:30.269468):9.930323,((Asio_otus:30.592857,((Bubo_bubo:25.726173,(((Strix_uralensis:10.076474,Strix_aluco:10.076474):3.903806,Strix_nebulosa:13.980280):4.433841,Strix_occidentalis:18.414120):7.312054):2.105277,Otus_flammeolus:27.831451):2.761407):4.803292,Otus_elegans:35.396152):4.803640):5.269554,(Ninox_strenua:13.690765,Ninox_novaeseelandiae:13.690765):31.778580):12.597443):15.108343,((((Tockus_monteiri:12.106122,Tockus_leucomelas:12.106123):23.001823,Bycanistes_brevis:35.107948):21.212229,Phoeniculus_purpureus:56.320175):12.969157,(((Merops_bullockoides:12.942253,Merops_apiaster:12.942253):46.897751,(Alcedo_atthis:33.721260,(Dacelo_novaeguineae:31.639406,Megaceryle_alcyon:31.639404):2.081851):26.118748):6.226864,(Ramphastos_tucanus:45.051701,((((Dendrocopos_minor:9.202385,Picoides_borealis:9.202385):1.403294,Dendrocopos_medius:10.605680):5.782356,Melanerpes_formicivorus:16.388035):1.127225,Colaptes_auratus:17.515261):27.536438):21.015171):3.222462):3.885798):0.742141,(Coragyps_atratus:71.161957,((Gypaetus_barbatus:29.751493,Gypohierax_angolensis:29.751493):7.657962,(Gyps_fulvus:31.232916,((((Rostrhamus_sociabilis:15.057161,(Buteo_buteo:11.694588,Parabuteo_unicinctus:11.694588):3.362573):5.881989,(Milvus_migrans:17.227959,(Haliaeetus_leucocephalus:11.945391,Haliaeetus_vocifer:11.945392):5.282568):3.711191):4.464511,(Accipiter_nisus:20.747812,((Accipiter_gentilis:12.446623,Accipiter_cooperii:12.446623):5.877966,((Circus_aeruginosus:10.212893,(Circus_maurus:1.510848,Circus_cyaneus:1.510848):8.702044):7.602619,Circus_pygargus:17.815512):0.509077):2.423223):4.655849):4.338332,Aquila_verreauxii:29.741993):1.490923):6.176539):33.752502):2.755313):1.307222,(((Falco_naumanni:7.894208,(Falco_rupicoloides:5.708776,Falco_tinnunculus:5.708776):2.185432):3.520175,(Falco_columbarius:10.681161,(Falco_peregrinus:9.908239,Falco_eleonorae:9.908239):0.772921):0.733223):62.821785,(((((Eclectus_roratus:41.986164,(Melopsittacus_undulatus:37.190720,Platycercus_elegans:37.190723):4.795446):1.639452,(Forpus_passerinus:32.488029,Cyanoliseus_patagonus:32.488029):11.137589):4.800320,(Calyptorhynchus_funereus:40.224854,((Cacatua_roseicapilla:31.373978,((Cacatua_pastinator:1.968829,Cacatua_tenuirostris:1.968829):2.719007,Cacatua_leadbeateri:4.687836):26.686142):6.980377,Nymphicus_hollandicus:38.354355):1.870497):8.201089):6.820548,(Nestor_notabilis:4.847142,Nestor_meridionalis:4.847142):50.399345):17.131058,(Acanthisitta_chloris:63.322155,((((Empidonax_traillii:7.781680,Sayornis_nigricans:7.781681):20.311092,(Rupicola_rupicola:24.802269,(((Manacus_manacus:7.027203,Pipra_mentalis:7.027204):1.622772,Lepidothrix_coronata:8.649975):2.676980,Chiroxiphia_lanceolata:11.326955):13.475313):3.290503):17.342005,Cercomacra_tyrannina:45.434776):16.071373,(Menura_novaehollandiae:55.835331,(((Ptilonorhynchus_violaceus:35.460663,Ailuroedus_melanotis:35.460667):15.014788,Cormobates_leucophaea:50.475449):2.424946,(((Amytornis_striatus:40.176403,(Stipiturus_malachurus:31.095108,((Malurus_lamberti:17.454962,(Malurus_splendens:10.682369,Malurus_cyaneus:10.682369):6.772593):2.538368,Malurus_leucopterus:19.993330):11.101780):9.081296):5.703125,((Acanthorhynchus_tenuirostris:26.481607,(Manorina_melanophrys:7.833076,Manorina_melanocephala:7.833076):18.648529):9.221047,(Sericornis_frontalis:17.956551,Chthonicola_sagittatus:17.956553):17.746101):10.176876):3.553098,((Pomatostomus_temporalis:46.463600,Orthonyx_spaldingii:46.463600):2.047565,((Gymnorhina_tibicen:37.092213,((((((Lanius_collurio:8.958944,Lanius_minor:8.958944):15.636676,((Pyrrhocorax_pyrrhocorax:10.303380,Pyrrhocorax_graculus:10.303380):10.468587,((Perisoreus_infaustus:13.770745,Perisoreus_canadensis:13.770745):4.836616,(((Gymnorhinus_cyanocephalus:10.629224,(Aphelocoma_coerulescens:5.827048,Aphelocoma_ultramarina:5.827048):4.802176):3.102811,Cyanocorax_morio:13.732035):3.360871,(((Pica_nuttalli:1.492151,Pica_pica:1.492151):12.519442,(Corvus_monedula:9.653219,((Corvus_coronoides:5.153045,Corvus_mellori:5.153045):1.284377,((Corvus_brachyrhynchos:3.049147,Corvus_corone:3.049147):2.835962,Corvus_frugilegus:5.885108):0.552314):3.215797):4.358374):1.427949,Garrulus_glandarius:15.439541):1.653365):1.514455):2.164606):3.823653):1.549240,((Grallina_cyanoleuca:23.585768,(Manucodia_keraudrenii:18.153545,Ptiloris_victoriae:18.153545):5.432222):1.202098,(Struthidea_cinerea:16.902124,Corcorax_melanorhamphos:16.902124):7.885742):1.356994):2.701730,Oriolus_oriolus:28.846592):3.501156,(Vireo_olivaceus:14.415554,(Vireo_bellii:10.740817,Vireo_solitarius:10.740817):3.674736):17.932194):3.392646,Pachycephala_rufiventris:35.740391):1.351825):10.094976,(((Petroica_multicolor:5.020671,Petroica_phoenicea:5.020672):5.983394,Petroica_australis:11.004066):34.431026,(((Remiz_pendulinus:34.002670,(((Parus_atricapillus:12.319649,Baeolophus_bicolor:12.319648):1.152276,(Parus_palustris:5.660886,Parus_major:5.660886):7.811038):3.901016,Parus_caeruleus:17.372940):16.629734):6.144176,((((Tachycineta_bicolor:17.499382,(((Hirundo_rustica:5.834753,Hirundo_neoxena:5.834752):8.914463,Petrochelidon_pyrrhonota:14.749215):0.357354,Delichon_urbicum:15.106568):2.392812):10.702294,(Aegithalos_caudatus:23.718983,(Cettia_cetti:22.117887,(Phylloscopus_collybita:15.631508,Phylloscopus_sibilatrix:15.631508):6.486379):1.601095):4.482693):4.752450,(Cisticola_juncidis:24.006741,(((Zosterops_lateralis:1.685890,Zosterops_japonicus:1.685891):12.669438,(((Sylvia_atricapilla:6.402544,Sylvia_borin:6.402544):3.474304,((Sylvia_curruca:7.843619,Sylvia_nisoria:7.843619):0.234496,Sylvia_communis:8.078116):1.798733):1.301029,Chamaea_fasciata:11.177876):3.177451):9.008637,((Acrocephalus_palustris:13.932043,Locustella_luscinioides:13.932043):6.508539,(((Acrocephalus_paludicola:5.396512,(Acrocephalus_melanopogon:3.245404,Acrocephalus_schoenobaenus:3.245404):2.151108):0.994525,Acrocephalus_scirpaceus:6.391037):1.078075,(Acrocephalus_arundinaceus:4.781800,Acrocephalus_sechellensis:4.781800):2.687311):12.971471):2.923383):0.642778):8.947382):1.275890,(Panurus_biarmicus:22.928101,(Eremopterix_nigriceps:17.454165,(Eremophila_alpestris:11.439105,(Galerida_cristata:6.901732,Alauda_arvensis:6.901732):4.537373):6.015059):5.473936):11.301915):5.916833):1.712708,(((Bombycilla_cedrorum:39.628487,((((Dumetella_carolinensis:14.060194,Mimus_polyglottos:14.060193):7.279477,(Acridotheres_tristis:7.877387,(Sturnus_unicolor:0.145168,Sturnus_vulgaris:0.145168):7.732218):13.462284):6.812218,(Cinclus_cinclus:27.521646,(((Turdus_pilaris:7.363744,Turdus_merula:7.363745):7.620584,Catharus_bicknelli:14.984327):7.888485,(Cossypha_natalensis:16.325506,(((((Oenanthe_oenanthe:8.544293,Oenanthe_leucura:8.544293):2.962512,Monticola_saxatilis:11.506805):1.645391,Ficedula_albicollis:13.152196):0.620399,Luscinia_megarhynchos:13.772595):0.405660,Erithacus_rubecula:14.178255):2.147251):6.547306):4.648834):0.630243):8.749164,((Certhia_familiaris:29.214714,(Thryothorus_leucotis:14.462876,(Cistothorus_palustris:8.601418,(Troglodytes_troglodytes:8.353453,Troglodytes_aedon:8.353453):0.247966):5.861459):14.751837):2.272904,(Sitta_europaea:12.302145,(Sitta_pygmaea:5.632468,Sitta_pusilla:5.632468):6.669676):19.185474):5.413435):2.727433):0.829830,Regulus_regulus:40.458313):0.486203,((((((Euplectes_orix:18.414867,Bubalornis_niger:18.414867):1.555570,((Philetairus_socius:13.933916,Plocepasser_mahali:13.933916):3.846423,Sporopipes_squamifrons:17.780338):2.190099):5.466315,((Taeniopygia_guttata:9.960632,(Poephila_cincta:9.095923,((Neochmia_phaeton:6.925091,Neochmia_temporalis:6.925091):1.305846,Neochmia_modesta:8.230937):0.864986):0.864709):6.054877,(Estrilda_astrild:14.201283,((Uraeginthus_angolensis:9.685587,Uraeginthus_granatinus:9.685587):0.540221,Lagonosticta_rubricata:10.225806):3.975474):1.814228):9.421245):3.285453,(Prunella_collaris:0.000862,Prunella_modularis:0.000862):28.721348):4.638066,(((((((Carpodacus_erythrinus:5.735931,Carpodacus_mexicanus:5.735931):8.755790,(Loxioides_bailleui:6.848200,(Oreomystis_mana:5.158720,Loxops_coccineus:5.158720):1.689479):7.643521):0.096901,Pyrrhula_pyrrhula:14.588623):1.209531,(Carduelis_chloris:9.627272,(((Carduelis_spinus:5.022762,Carduelis_tristis:5.022762):2.371105,(Carduelis_carduelis:6.628757,(Carduelis_flammea:4.506886,(Loxia_curvirostra:1.195022,Loxia_leucoptera:1.195022):3.311864):2.121871):0.765111):0.318841,Serinus_canaria:7.712708):1.914563):6.170883):7.768898,(Fringilla_coelebs:6.624621,Fringilla_montifringilla:6.624622):16.942430):2.266339,((((((((Agelaius_phoeniceus:8.458388,(Quiscalus_quiscula:6.297020,Euphagus_cyanocephalus:6.297020):2.161369):4.922969,Psarocolius_montezuma:13.381357):0.057180,(Icterus_spurius:9.517103,Icterus_galbula:9.517103):3.921434):0.470196,((Sturnella_magna:2.474488,Sturnella_neglecta:2.474488):10.845392,(Dolichonyx_oryzivorus:9.281402,Xanthocephalus_xanthocephalus:9.281402):4.038479):0.588853):0.000139,((((Emberiza_melanocephala:6.356655,Emberiza_bruniceps:6.356655):4.290210,((Emberiza_citrinella:7.972338,Emberiza_hortulana:7.972337):1.351258,Miliaria_calandra:9.323595):1.323269):0.209264,Emberiza_schoeniclus:10.856129):3.052605,(((Spizella_pusilla:4.040498,Spizella_passerina:4.040498):6.467990,((Pipilo_erythrophthalmus:9.211096,(Melospiza_melodia:7.965073,(Ammodramus_maritimus:2.476803,Ammodramus_caudacutus:2.476803):5.488270):1.246023):0.101498,(Junco_hyemalis:5.668288,Zonotrichia_leucophrys:5.668288):3.644307):1.195894):0.940366,Ammodramus_savannarum:11.448854):2.459879):0.000139):3.135805,((((((Setophaga_ruticilla:5.021228,Dendroica_discolor:5.021227):0.090543,(Dendroica_kirtlandii:4.729754,Dendroica_fusca:4.729754):0.382016):0.533937,Wilsonia_citrina:5.645708):2.575115,Wilsonia_pusilla:8.220822):0.424933,Oporornis_formosus:8.645756):0.212394,Vermivora_chrysoptera:8.858150):8.186527):2.508257,((Ramphocelus_costaricensis:11.138861,Geospiza_conirostris:11.138860):4.406785,((Piranga_olivacea:12.362473,Cardinalis_cardinalis:12.362473):1.891461,Passerina_cyanea:14.253933):1.291711):4.007289):3.620573,(Calcarius_lapponicus:15.020446,(Calcarius_pictus:5.397018,Calcarius_ornatus:5.397018):9.623427):8.153062):2.659883):4.057135,((Anthus_campestris:15.012657,Anthus_pratensis:15.012656):3.452539,(Motacilla_alba:2.688243,Motacilla_flava:2.688243):15.776953):11.425329):3.469748):4.038611,(Nectarinia_johnstoni:16.028255,Nectarinia_amethystina:16.028255):21.370626):3.545635):0.915037):3.575535):1.752102):1.323968):0.921466):3.467770):2.934931):5.670821):1.816006):9.055390):1.858621):0.988325):1.789746):0.184895,(((Zenaida_macroura:28.492777,Columba_livia:28.492775):44.546646,(Phoenicopterus_ruber:62.138954,(Tachybaptus_dominicus:43.802662,((((Podiceps_auritus:11.583524,Podiceps_cristatus:11.583524):6.879357,Podiceps_grisegena:18.462881):8.827911,Podiceps_nigricollis:27.290792):2.574126,Aechmophorus_occidentalis:29.864920):13.937743):18.336288):10.900472):3.041297,(((((Otis_tarda:30.725908,Eupodotis_afraoides:30.725910):31.642036,(Coccyzus_americanus:62.367321,Geococcyx_californianus:62.367321):0.000624):11.518055,((((Porphyrio_porphyrio:2.610715,Porphyrio_hochstetteri:2.610715):24.806143,((Gallinula_chloropus:12.521267,Fulica_atra:12.521267):12.827250,(Gallinula_mortierii:17.052032,Porzana_carolina:17.052032):8.296486):2.068341):0.862826,Gallirallus_australis:28.279686):9.824920,(Aramus_guarauna:24.422054,Grus_canadensis:24.422054):13.682550):35.781395):1.699623,((Gavia_immer:67.806450,((((((Phoebetria_fusca:15.412749,((Thalassarche_bulleri:4.234585,Diomedea_exulans:4.234585):2.283027,(Thalassarche_chlororhynchos:3.609454,Thalassarche_melanophrys:3.609454):2.908158):8.895138):9.794930,(Phoebastria_irrorata:7.013804,Phoebastria_immutabilis:7.013804):18.193874):28.710363,(((((((Puffinus_griseus:6.603102,Puffinus_tenuirostris:6.603102):8.388607,Puffinus_puffinus:14.991710):1.332599,Calonectris_diomedea:16.324308):9.298923,Procellaria_aequinoctialis:25.623232):9.747430,Pachyptila_turtur:35.370659):3.058131,(Daption_capense:17.117805,((Fulmarus_glacialis:7.741480,Fulmarus_glacialoides:7.741480):4.793795,(Macronectes_halli:2.235851,Macronectes_giganteus:2.235851):10.299425):4.582529):21.310987):11.961905,Oceanites_oceanicus:50.390694):3.527347):5.269608,Oceanodroma_leucorhoa:59.187649):8.021544,((((((Spheniscus_humboldti:1.386929,Spheniscus_mendiculus:1.386929):0.825232,(Spheniscus_demersus:1.559752,Spheniscus_magellanicus:1.559752):0.652409):12.329156,Eudyptula_minor:14.541317):4.112656,(Megadyptes_antipodes:10.578477,((Eudyptes_pachyrhynchus:3.686049,Eudyptes_chrysocome:3.686049):0.279336,Eudyptes_chrysolophus:3.965386):6.613091):8.075496):7.636478,((Pygoscelis_antarcticus:9.063470,Pygoscelis_papua:9.063470):8.049864,Pygoscelis_adeliae:17.113333):9.177117):1.454755,(Aptenodytes_forsteri:6.154364,Aptenodytes_patagonicus:6.154364):21.590843):39.463989):0.342785,((Mycteria_americana:22.526306,Ciconia_ciconia:22.526306):44.690830,(((Eudocimus_albus:55.810925,((Plegadis_chihi:9.538567,Plegadis_falcinellus:9.538568):39.143036,Platalea_leucorodia:48.681606):7.129316):5.068836,(((Casmerodius_albus:18.478580,(Bubulcus_ibis:16.385500,(Ardea_cinerea:2.079370,Ardea_herodias:2.079370):14.306129):2.093080):13.453084,Egretta_garzetta:31.931664):7.677072,Ixobrychus_exilis:39.608734):21.271023):6.195038,((Morus_bassanus:26.523191,Sula_dactylatra:26.523190):22.870419,((Phalacrocorax_penicillatus:11.338417,Phalacrocorax_aristotelis:11.338417):1.593387,(Phalacrocorax_carbo:9.874464,(((Phalacrocorax_atriceps_melanogenis:0.002280, Phalacrocorax_atriceps_bransfieldensis:0.002280):0.44,Phalacrocorax_harrisi:0.442280):7.982813,Phalacrocorax_auritus:8.425093):1.449370):3.057340):36.461807):17.681187):0.142340):0.334844):0.254466):1.003658,Corythaeola_cristata:68.810104):6.775519):0.285423,Phaethon_lepturus:75.871048):0.209673):1.118415):0.032730,(Podargus_strigoides:71.425964,((Archilochus_colubris:6.662191,(Selasphorus_sasin:3.517534,Calypte_anna:3.517535):3.144656):51.217018,(Apus_pallidus:12.078655,(Apus_apus:7.964437,Apus_affinis:7.964436):4.114220):45.800549):13.546762):5.805896):18.730330):11.684521);
	TREE tree_136 = ((Struthio_camelus:60.877781,(Apteryx_australis:45.604309,Dromaius_novaehollandiae:45.604309):15.273475):45.466862,((((((Callipepla_californica:6.914540,Colinus_virginianus:6.914540):27.724581,(((((Lagopus_leucura:7.062082,Lagopus_lagopus:7.062082):0.639811,((Tympanuchus_cupido:6.154767,Centrocercus_urophasianus:6.154767):1.039262,(Dendragapus_canadensis:5.983116,(Tetrao_urogallus:4.725848,Tetrao_tetrix:4.725848):1.257267):1.210913):0.507865):12.124149,Meleagris_gallopavo:19.826042):1.757633,((Syrmaticus_humiae:12.403952,(Phasianus_colchicus:10.492433,Chrysolophus_pictus:10.492433):1.911520):6.002375,Perdix_perdix:18.406326):3.177349):4.726217,((Alectoris_chukar:20.629770,Coturnix_chinensis:20.629772):5.206956,Pavo_cristatus:25.836727):0.473165):8.329226):26.253107,(Oreophasis_derbianus:13.410860,Ortalis_vetula:13.410861):47.481365):9.903847,Alectura_lathami:70.796074):7.948295,((Dendrocygna_autumnalis:10.791065,Dendrocygna_bicolor:10.791064):15.808146,((((Cygnus_columbianus:1.594963,Cygnus_cygnus:1.594963):4.720017,(Cygnus_olor:4.452361,Cygnus_atratus:4.452361):1.862619):3.052510,((((Anser_anser:1.211499,Anser_brachyrhynchus:1.211499):0.309885,Anser_albifrons:1.521384):1.222808,Chen_caerulescens:2.744192):3.509891,((Branta_leucopsis:1.359487,(Branta_sandvicensis:1.083947,Branta_canadensis:1.083947):0.275540):2.775999,Branta_bernicla:4.135486):2.118597):3.113406):8.406396,(((((Anas_penelope:1.202893,Anas_americana:1.202893):1.271262,Anas_strepera:2.474155):1.785436,((Anas_sparsa:0.792168,(Anas_superciliosa:0.487229,(((Anas_rubripes:0.131208,Anas_fulvigula:0.131208):0.099347,Anas_laysanensis:0.230555):0.076213,Anas_platyrhynchos:0.306768):0.180461):0.304939):2.403371,(Anas_gracilis:2.952797,(Anas_crecca:2.886329,(Anas_bahamensis:0.964128,Anas_acuta:0.964128):1.922202):0.066468):0.242742):1.064051):0.942674,Anas_discors:5.202265):3.529441,((Hymenolaimus_malacorhynchos:6.136457,Chenonetta_jubata:6.136457):1.882055,((((Bucephala_islandica:0.759768,Bucephala_clangula:0.759768):6.654663,((Somateria_mollissima:4.964430,Polysticta_stelleri:4.964430):0.740180,Histrionicus_histrionicus:5.704610):1.709821):0.273739,((Chloephaga_picta:6.357821,Tadorna_cana:6.357821):0.573438,Aix_sponsa:6.931259):0.756911):0.242593,(((Aythya_americana:0.554692,Aythya_collaris:0.554692):0.565162,Aythya_valisineria:1.119854):0.199423,Aythya_marila:1.319277):6.611486):0.087749):0.713194):9.042179):8.825327):52.145157):19.677130,(((Podargus_strigoides:77.605934,((Archilochus_colubris:7.220768,(Selasphorus_sasin:3.640735,Calypte_anna:3.640735):3.580033):53.688850,((Apus_apus:7.149421,Apus_affinis:7.149421):1.233996,Apus_pallidus:8.383416):52.526207):16.696312):5.207071,((((((Otis_tarda:35.845303,Eupodotis_afraoides:35.845306):12.950151,(Coccyzus_americanus:48.794968,Geococcyx_californianus:48.794964):0.000488):14.700572,(((Gallirallus_australis:27.768551,(Gallinula_mortierii:24.679541,((Gallinula_chloropus:11.991125,Fulica_atra:11.991126):6.356868,Porzana_carolina:18.347994):6.331547):3.089012):3.200994,(Porphyrio_porphyrio:3.348209,Porphyrio_hochstetteri:3.348209):27.621338):24.120527,(Aramus_guarauna:31.320267,Grus_canadensis:31.320267):23.769806):8.405952):3.561675,((Gavia_immer:66.238586,((((((((((Fulmarus_glacialoides:7.716677,Fulmarus_glacialis:7.716677):4.279891,(Macronectes_halli:3.005910,Macronectes_giganteus:3.005910):8.990658):5.604205,Daption_capense:17.600773):18.043455,Pachyptila_turtur:35.644230):0.716798,((((Puffinus_griseus:4.466905,Puffinus_tenuirostris:4.466905):15.349430,Puffinus_puffinus:19.816334):0.287418,Calonectris_diomedea:20.103752):8.460207,Procellaria_aequinoctialis:28.563959):7.797067):13.717580,Oceanites_oceanicus:50.078606):5.046845,((Phoebetria_fusca:18.979988,((Diomedea_exulans:4.565092,Thalassarche_bulleri:4.565092):7.351499,(Thalassarche_chlororhynchos:5.481857,Thalassarche_melanophrys:5.481857):6.434733):7.063398):6.794115,(Phoebastria_irrorata:7.004571,Phoebastria_immutabilis:7.004571):18.769533):29.351347):6.457133,Oceanodroma_leucorhoa:61.582588):0.264241,(((Aptenodytes_patagonicus:7.238134,Aptenodytes_forsteri:7.238134):17.432383,((Eudyptula_minor:16.199894,((Spheniscus_demersus:2.156175,Spheniscus_magellanicus:2.156175):0.818109,(Spheniscus_mendiculus:2.399774,Spheniscus_humboldti:2.399774):0.574510):13.225609):1.970633,(Megadyptes_antipodes:7.625516,(Eudyptes_chrysocome:4.425357,(Eudyptes_pachyrhynchus:4.298146,Eudyptes_chrysolophus:4.298146):0.127211):3.200159):10.545011):6.499992):1.776397,((Pygoscelis_papua:8.696911,Pygoscelis_antarcticus:8.696911):9.708185,Pygoscelis_adeliae:18.405096):8.041819):35.399910):3.447012,((Ciconia_ciconia:26.063759,Mycteria_americana:26.063755):38.282665,(((Eudocimus_albus:51.561363,(Platalea_leucorodia:47.210228,(Plegadis_falcinellus:9.828796,Plegadis_chihi:9.828796):37.381432):4.351135):7.936266,(Ixobrychus_exilis:43.019993,(Egretta_garzetta:35.707222,((Bubulcus_ibis:15.450343,(Ardea_herodias:1.478445,Ardea_cinerea:1.478445):13.971899):1.922664,Casmerodius_albus:17.373009):18.334215):7.312770):16.477638):3.859786,((Morus_bassanus:30.080833,Sula_dactylatra:30.080835):14.120928,((Phalacrocorax_carbo:8.786615,Phalacrocorax_penicillatus:8.786615):1.793204,((Phalacrocorax_aristotelis:3.865834,Phalacrocorax_harrisi:3.865834):6.222732,(Phalacrocorax_auritus:7.442685,(Phalacrocorax_atriceps_melanogenis:0.442686, Phalacrocorax_atriceps_bransfieldensis:0.442686):7):2.645880):0.491253):33.621944):19.155655):0.989002):0.947419):0.944752):0.677224,Corythaeola_cristata:66.915817):0.141886):4.308817,Phaethon_lepturus:71.366516):1.992565,((Zenaida_macroura:27.454035,Columba_livia:27.454033):44.049828,(Phoenicopterus_ruber:51.518166,(Tachybaptus_dominicus:31.378304,(Aechmophorus_occidentalis:26.581194,((Podiceps_cristatus:10.893835,(Podiceps_grisegena:8.558466,Podiceps_auritus:8.558466):2.335369):4.465414,Podiceps_nigricollis:15.359249):11.221945):4.797109):20.139866):19.985691):1.855223):9.453922):1.077739,(((((Turnix_varius:12.183962,Turnix_sylvaticus:12.183962):36.944241,((((Sterna_hirundo:9.404675,Sterna_caspia:9.404675):8.687231,(((Larus_novaehollandiae:1.284398,Larus_ridibundus:1.284398):3.537356,(Larus_canus:1.637712,(Larus_delawarensis:1.472129,(Larus_occidentalis:1.267059,(Larus_argentatus:0.714156,(Larus_fuscus:0.636892,(Larus_californicus:0.318051,Larus_glaucescens:0.318051):0.318841):0.077264):0.552903):0.205070):0.165582):3.184042):1.526771,Rissa_tridactyla:6.348526):11.743381):2.871917,((Stercorarius_parasiticus:6.376580,(Catharacta_skua:1.028033,Catharacta_maccormicki:1.028033):5.348547):13.397194,((Fratercula_arctica:16.583614,((Aethia_cristatella:5.599991,Aethia_pusilla:5.599991):2.015677,Ptychoramphus_aleuticus:7.615667):8.967947):0.556584,(Cepphus_grylle:14.514589,Uria_aalge:14.514589):2.625609):2.633574):1.190051):4.977722,Glareola_pratincola:25.941545):23.186657):8.410808,((((Jacana_spinosa:1.215001,Jacana_jacana:1.215001):32.349068,Metopidius_indicus:33.564068):11.531266,Rostratula_benghalensis:45.095337):12.031885,((Bartramia_longicauda:26.475834,((Numenius_arquata:7.489453,Numenius_americanus:7.489453):6.557577,Numenius_phaeopus:14.047030):12.428804):14.965431,(Limosa_limosa:37.601124,(((Arenaria_melanocephala:9.050161,Arenaria_interpres:9.050161):18.858562,(Calidris_canutus:21.326893,((Calidris_fuscicollis:13.675010,Calidris_temminckii:13.675010):2.733556,(((Calidris_maritima:2.922827,Calidris_ptilocnemis:2.922827):8.485266,Calidris_alpina:11.408092):4.918200,(((Calidris_minutilla:6.924900,Calidris_himantopus:6.924900):3.122178,((Calidris_mauri:5.003703,Calidris_pusilla:5.003703):4.413368,Calidris_alba:9.417071):0.630007):5.852914,(Calidris_bairdii:7.118192,Tryngites_subruficollis:7.118192):8.781799):0.426301):0.082273):4.918327):6.581831):7.596997,(((Scolopax_minor:14.190901,Scolopax_rusticola:14.190902):15.320772,(Coenocorypha_aucklandica:17.108845,(Gallinago_gallinago:11.892097,Gallinago_media:11.892097):5.216749):12.402828):5.096335,((Steganopus_tricolor:23.811659,(Phalaropus_lobatus:6.936929,Phalaropus_fulicarius:6.936929):16.874729):8.266894,(((Tringa_nebularia:14.762855,Tringa_totanus:14.762854):1.651519,Tringa_flavipes:16.414373):12.807009,(Actitis_macularius:15.754107,Actitis_hypoleucos:15.754107):13.467276):2.857171):2.529456):0.897711):2.095404):3.840141):15.685955):0.411790):7.368793,(((Pluvialis_dominica:7.640457,(Pluvialis_squatarola:7.096791,(Pluvialis_apricaria:3.254019,Pluvialis_fulva:3.254019):3.842772):0.543666):39.182770,((((Charadrius_alexandrinus:16.499521,(Charadrius_bicinctus:15.436850,Charadrius_montanus:15.436850):1.062671):20.531340,((Vanellus_vanellus:13.831025,Vanellus_miles:13.831024):13.789738,Vanellus_senegallus:27.620762):9.410097):2.646704,((Charadrius_dubius:29.605789,(Charadrius_semipalmatus:14.990298,((Charadrius_melodus:8.850473,Charadrius_hiaticula:8.850473):4.284388,Charadrius_vociferus:13.134862):1.855437):14.615491):2.497895,Eudromias_morinellus:32.103683):7.573879):5.046422,((Haematopus_ostralegus:21.277851,(Haematopus_palliatus:4.688541,Haematopus_longirostris:4.688541):16.589310):7.045062,(Recurvirostra_americana:16.366291,Himantopus_mexicanus:16.366293):11.956621):16.401072):2.099242):6.792009,(Chionis_minor:49.192669,Burhinus_oedicnemus:49.192673):4.422566):11.292565):18.897892,(((Coragyps_atratus:78.971252,((Gypohierax_angolensis:35.812134,Gypaetus_barbatus:35.812134):13.041296,(Gyps_fulvus:39.033150,(Aquila_verreauxii:36.378563,(((Rostrhamus_sociabilis:18.058516,(Parabuteo_unicinctus:14.691309,Buteo_buteo:14.691309):3.367208):6.436584,(Milvus_migrans:20.182703,(Haliaeetus_vocifer:14.856366,Haliaeetus_leucocephalus:14.856366):5.326336):4.312397):7.764321,(Accipiter_nisus:25.918034,(((Circus_aeruginosus:7.442783,(Circus_maurus:7.087637,Circus_pygargus:7.087637):0.355146):2.281137,Circus_cyaneus:9.723920):12.229415,(Accipiter_gentilis:14.302195,Accipiter_cooperii:14.302195):7.651140):3.964699):6.341387):4.119141):2.654589):9.820279):30.117828):1.371030,((((Bycanistes_brevis:27.836620,(Tockus_leucomelas:7.960265,Tockus_monteiri:7.960265):19.876354):31.966705,Phoeniculus_purpureus:59.803326):7.512711,(((Merops_bullockoides:12.257160,Merops_apiaster:12.257160):47.876408,(Alcedo_atthis:35.773335,(Megaceryle_alcyon:31.541843,Dacelo_novaeguineae:31.541840):4.231493):24.360233):6.612259,(Ramphastos_tucanus:38.880451,(Colaptes_auratus:15.427620,(Melanerpes_formicivorus:13.925011,(Dendrocopos_medius:10.824694,(Picoides_borealis:7.852994,Dendrocopos_minor:7.852994):2.971700):3.100318):1.502608):23.452831):27.865376):0.570209):10.301542,(Tyto_alba:62.168823,((((Athene_noctua:18.549086,Athene_cunicularia:18.549086):12.681592,Aegolius_funereus:31.230679):7.999493,(Otus_elegans:29.032791,((Otus_flammeolus:27.512268,((Strix_occidentalis:17.120672,(Strix_nebulosa:12.106422,(Strix_uralensis:10.064075,Strix_aluco:10.064075):2.042348):5.014250):8.902469,Bubo_bubo:26.023140):1.489127):0.369961,Asio_otus:27.882229):1.150560):10.197382):0.796734,(Ninox_novaeseelandiae:11.302732,Ninox_strenua:11.302732):28.724174):22.141922):15.448752):2.724710):0.528383,((((Falco_eleonorae:8.613455,Falco_columbarius:8.613455):0.518745,Falco_peregrinus:9.132199):1.834802,((Falco_tinnunculus:4.463037,Falco_rupicoloides:4.463037):1.489159,Falco_naumanni:5.952196):5.014806):66.449097,(((((Eclectus_roratus:23.897499,(Platycercus_elegans:22.162140,Melopsittacus_undulatus:22.162140):1.735358):1.321572,(Forpus_passerinus:18.253382,Cyanoliseus_patagonus:18.253380):6.965690):18.282528,((Nymphicus_hollandicus:21.989672,(Cacatua_roseicapilla:16.073355,(Cacatua_pastinator:8.563911,(Cacatua_tenuirostris:6.541860,Cacatua_leadbeateri:6.541861):2.022051):7.509444):5.916316):7.660831,Calyptorhynchus_funereus:29.650501):13.851097):11.393994,(Nestor_notabilis:2.940394,Nestor_meridionalis:2.940394):51.955200):21.014160,(Acanthisitta_chloris:69.393990,((((Sayornis_nigricans:11.164083,Empidonax_traillii:11.164083):25.731714,(((Lepidothrix_coronata:12.261614,(Pipra_mentalis:11.797529,Manacus_manacus:11.797529):0.464084):3.518129,Chiroxiphia_lanceolata:15.779742):19.018122,Rupicola_rupicola:34.797867):2.097932):13.184592,Cercomacra_tyrannina:50.080387):16.035000,(Menura_novaehollandiae:60.404095,(((Ptilonorhynchus_violaceus:26.762421,Ailuroedus_melanotis:26.762421):25.161251,Cormobates_leucophaea:51.923676):3.600126,(((Amytornis_striatus:31.133238,(Stipiturus_malachurus:23.301899,(((Malurus_cyaneus:9.100087,Malurus_splendens:9.100087):6.440877,Malurus_lamberti:15.540964):2.960436,Malurus_leucopterus:18.501400):4.800498):7.831341):10.581623,(((Manorina_melanocephala:7.860373,Manorina_melanophrys:7.860373):16.209044,Acanthorhynchus_tenuirostris:24.069416):7.084666,(Chthonicola_sagittatus:14.825587,Sericornis_frontalis:14.825587):16.328495):10.560779):10.162518,((Pomatostomus_temporalis:48.368980,Orthonyx_spaldingii:48.368980):0.989991,(((((Oriolus_oriolus:26.658745,(((Lanius_minor:6.924422,Lanius_collurio:6.924423):15.763736,(((Perisoreus_infaustus:10.680975,Perisoreus_canadensis:10.680975):5.908419,((Cyanocorax_morio:13.496375,((Aphelocoma_ultramarina:5.380747,Aphelocoma_coerulescens:5.380747):5.759170,Gymnorhinus_cyanocephalus:11.139916):2.356459):2.363913,((((((Corvus_brachyrhynchos:3.159248,Corvus_corone:3.159248):3.232252,Corvus_coronoides:6.391500):0.268971,(Corvus_mellori:6.346940,Corvus_frugilegus:6.346940):0.313531):2.367484,Corvus_monedula:9.027954):4.564840,(Pica_pica:1.422009,Pica_nuttalli:1.422009):12.170786):0.370391,Garrulus_glandarius:13.963187):1.897101):0.729107):2.244549,(Pyrrhocorax_pyrrhocorax:9.617758,Pyrrhocorax_graculus:9.617758):9.216187):3.854215):1.686783,(((Manucodia_keraudrenii:19.257368,Ptiloris_victoriae:19.257368):3.068279,Grallina_cyanoleuca:22.325647):1.133447,(Struthidea_cinerea:14.936761,Corcorax_melanorhamphos:14.936761):8.522333):0.915847):2.283802):0.923580,Pachycephala_rufiventris:27.582325):2.777247,((Vireo_solitarius:9.932094,Vireo_bellii:9.932094):2.322991,Vireo_olivaceus:12.255085):18.104486):1.790143,Gymnorhina_tibicen:32.149715):16.236879,(((Petroica_phoenicea:4.189411,Petroica_multicolor:4.189411):6.389619,Petroica_australis:10.579030):34.710270,(((Remiz_pendulinus:36.764973,(Parus_caeruleus:18.766294,((Parus_atricapillus:13.557905,Baeolophus_bicolor:13.557906):1.981679,(Parus_palustris:7.519107,Parus_major:7.519107):8.020478):3.226709):17.998680):4.018842,((Panurus_biarmicus:23.417841,(Eremopterix_nigriceps:23.417604,(Eremophila_alpestris:15.947118,(Alauda_arvensis:10.298882,Galerida_cristata:10.298882):5.648236):7.470489):0.000234):11.284801,((Cisticola_juncidis:26.631638,(((Acrocephalus_palustris:13.401441,Locustella_luscinioides:13.401441):8.116646,((Acrocephalus_arundinaceus:4.431961,Acrocephalus_sechellensis:4.431961):3.358145,(Acrocephalus_scirpaceus:7.377754,(Acrocephalus_paludicola:6.905979,(Acrocephalus_schoenobaenus:4.336768,Acrocephalus_melanopogon:4.336769):2.569210):0.471775):0.412352):13.727982):0.966128,((Zosterops_japonicus:2.117015,Zosterops_lateralis:2.117015):16.326246,(Chamaea_fasciata:15.462846,((Sylvia_borin:9.656963,Sylvia_atricapilla:9.656963):2.438736,((Sylvia_communis:9.247089,Sylvia_curruca:9.247090):0.572830,Sylvia_nisoria:9.819920):2.275779):3.367147):2.980416):4.040952):4.147422):5.957468,(((((Hirundo_neoxena:5.582269,Hirundo_rustica:5.582269):8.938520,Petrochelidon_pyrrhonota:14.520790):0.214928,Delichon_urbicum:14.735718):2.535496,Tachycineta_bicolor:17.271212):11.594327,(Aegithalos_caudatus:20.561531,(Cettia_cetti:18.886286,(Phylloscopus_sibilatrix:13.151139,Phylloscopus_collybita:13.151138):5.735145):1.675247):8.304008):3.723564):2.113536):6.081174):2.857998,((Regulus_regulus:42.775604,(Bombycilla_cedrorum:41.564888,((((Dumetella_carolinensis:15.369997,Mimus_polyglottos:15.369997):6.220770,(Acridotheres_tristis:8.234073,(Sturnus_unicolor:0.337231,Sturnus_vulgaris:0.337231):7.896841):13.356695):6.963229,(Cinclus_cinclus:28.233871,(((Turdus_pilaris:8.840468,Turdus_merula:8.840468):7.007736,Catharus_bicknelli:15.848205):9.222351,(((Luscinia_megarhynchos:15.944706,(((Oenanthe_leucura:9.310662,Oenanthe_oenanthe:9.310662):3.815948,Monticola_saxatilis:13.126612):2.172219,Ficedula_albicollis:15.298831):0.645876):0.408530,Erithacus_rubecula:16.353237):1.001616,Cossypha_natalensis:17.354851):7.715704):3.163316):0.320125):8.047280,((Certhia_familiaris:28.758709,(((Troglodytes_aedon:10.847729,Troglodytes_troglodytes:10.847729):0.330418,Cistothorus_palustris:11.178146):3.530881,Thryothorus_leucotis:14.709028):14.049683):5.078918,(Sitta_europaea:13.491370,(Sitta_pusilla:7.970119,Sitta_pygmaea:7.970119):5.521251):20.346258):2.763649):4.963610):1.210717):0.415778,((Nectarinia_amethystina:20.916037,Nectarinia_johnstoni:20.916035):19.661245,((((Anthus_campestris:20.153967,Anthus_pratensis:20.153963):3.150229,(Motacilla_alba:3.684954,Motacilla_flava:3.684954):19.619238):8.041718,((((Pyrrhula_pyrrhula:18.213648,(((Oreomystis_mana:5.964923,Loxioides_bailleui:5.964923):0.295766,Loxops_coccineus:6.260689):10.899670,(Carpodacus_mexicanus:8.067691,Carpodacus_erythrinus:8.067691):9.092668):1.053291):1.407638,(((Carduelis_carduelis:8.509214,(Carduelis_flammea:6.723087,(Loxia_leucoptera:1.872736,Loxia_curvirostra:1.872736):4.850352):1.786126):0.391780,((Carduelis_spinus:5.495562,Carduelis_tristis:5.495562):3.012950,Serinus_canaria:8.508512):0.392482):1.932509,Carduelis_chloris:10.833502):8.787785):8.207952,(Fringilla_coelebs:8.016867,Fringilla_montifringilla:8.016866):19.812374):0.709724,((((((((Emberiza_bruniceps:3.895166,Emberiza_melanocephala:3.895166):10.087689,(Miliaria_calandra:10.511644,(Emberiza_hortulana:9.741717,Emberiza_citrinella:9.741717):0.769928):3.471211):0.320720,Emberiza_schoeniclus:14.303576):2.997789,((((Junco_hyemalis:8.338142,Zonotrichia_leucophrys:8.338142):2.653416,((Melospiza_melodia:8.279001,(Ammodramus_caudacutus:3.038434,Ammodramus_maritimus:3.038434):5.240568):2.100649,Pipilo_erythrophthalmus:10.379650):0.611907):2.256852,(Spizella_passerina:5.755209,Spizella_pusilla:5.755209):7.493201):1.085420,Ammodramus_savannarum:14.333830):2.967535):0.674699,(((Agelaius_phoeniceus:9.612586,(Quiscalus_quiscula:6.805225,Euphagus_cyanocephalus:6.805225):2.807361):6.270250,(Psarocolius_montezuma:15.227366,(Icterus_spurius:11.686111,Icterus_galbula:11.686112):3.541254):0.655470):0.939723,((Sturnella_neglecta:3.292613,Sturnella_magna:3.292613):11.633312,(Dolichonyx_oryzivorus:12.852863,Xanthocephalus_xanthocephalus:12.852863):2.073061):1.896635):1.153504):3.341717,((Oporornis_formosus:9.586542,Vermivora_chrysoptera:9.586543):0.675411,((Wilsonia_citrina:7.523741,((Setophaga_ruticilla:5.898124,Dendroica_discolor:5.898124):0.433842,(Dendroica_fusca:5.769415,Dendroica_kirtlandii:5.769414):0.562551):1.191775):2.479517,Wilsonia_pusilla:10.003259):0.258695):11.055827):2.148173,((Passerina_cyanea:19.499825,(Piranga_olivacea:17.194574,Cardinalis_cardinalis:17.194572):2.305252):3.056638,(Ramphocelus_costaricensis:20.248337,Geospiza_conirostris:20.248337):2.308127):0.909490):2.024342,(Calcarius_lapponicus:22.460833,(Calcarius_pictus:8.699268,Calcarius_ornatus:8.699268):13.761562):3.029464):3.048668):2.806947):6.773933,((Prunella_collaris:0.895649,Prunella_modularis:0.895649):34.500019,(((Sporopipes_squamifrons:16.791729,(Plocepasser_mahali:10.861681,Philetairus_socius:10.861682):5.930048):0.728369,(Bubalornis_niger:14.219631,Euplectes_orix:14.219631):3.300466):6.745095,(((Lagonosticta_rubricata:8.277876,(Uraeginthus_granatinus:5.801866,Uraeginthus_angolensis:5.801866):2.476010):2.845699,Estrilda_astrild:11.123574):1.582226,((Poephila_cincta:6.844112,((Neochmia_temporalis:5.328012,Neochmia_phaeton:5.328012):0.956017,Neochmia_modesta:6.284029):0.560083):0.565259,Taeniopygia_guttata:7.409371):5.296430):11.559391):11.130476):2.724176):2.457436):2.614102):0.450431):1.647486):3.097295):0.972379):2.518406):3.646420):4.880295):5.711295):3.278600):6.515765):1.506347):3.454571):2.935023):0.085048):14.530754):7.923147);
	TREE tree_986 = (((Struthio_camelus:27.968925,Apteryx_australis:27.968925):2.170584,Dromaius_novaehollandiae:30.139511):73.573616,((((((Callipepla_californica:6.157366,Colinus_virginianus:6.157366):17.518887,((Pavo_cristatus:18.067972,(Coturnix_chinensis:16.073988,Alectoris_chukar:16.073988):1.993985):0.143304,(((((Dendragapus_canadensis:4.831922,(Tetrao_urogallus:3.906574,Tetrao_tetrix:3.906574):0.925348):0.492864,(Tympanuchus_cupido:3.749688,Centrocercus_urophasianus:3.749688):1.575098):0.177243,(Lagopus_leucura:4.299352,Lagopus_lagopus:4.299352):1.202677):8.194880,Meleagris_gallopavo:13.696909):0.692718,((Syrmaticus_humiae:9.611562,(Chrysolophus_pictus:6.661656,Phasianus_colchicus:6.661656):2.949906):3.064320,Perdix_perdix:12.675882):1.713745):3.821650):5.464975):28.257662,(Oreophasis_derbianus:12.645947,Ortalis_vetula:12.645947):39.287964):9.843354,Alectura_lathami:61.777267):19.531023,((Dendrocygna_bicolor:22.413074,Dendrocygna_autumnalis:22.413076):15.816554,((((Cygnus_columbianus:4.108482,Cygnus_cygnus:4.108481):7.559836,(Cygnus_olor:8.842134,Cygnus_atratus:8.842134):2.826184):7.497863,(((Anser_albifrons:2.632913,(Anser_brachyrhynchus:1.324657,Anser_anser:1.324657):1.308256):0.638094,Chen_caerulescens:3.271007):10.142373,((Branta_leucopsis:3.534165,(Branta_canadensis:1.203823,Branta_sandvicensis:1.203823):2.330342):3.123003,Branta_bernicla:6.657167):6.756212):5.752800):7.462865,(((Hymenolaimus_malacorhynchos:11.431449,((((Somateria_mollissima:5.278434,Polysticta_stelleri:5.278433):3.868935,(Bucephala_islandica:1.711375,Bucephala_clangula:1.711375):7.435994):0.275690,Histrionicus_histrionicus:9.423059):1.679005,Chenonetta_jubata:11.102063):0.329385):0.066514,((((Aythya_americana:0.223204,Aythya_collaris:0.223204):1.452977,Aythya_valisineria:1.676182):0.349240,Aythya_marila:2.025421):9.369115,((Tadorna_cana:9.341993,Chloephaga_picta:9.341993):0.764679,Aix_sponsa:10.106672):1.287864):0.103426):1.179495,((((Anas_penelope:1.320481,Anas_americana:1.320481):1.858572,Anas_strepera:3.179053):3.160306,(((Anas_superciliosa:0.799540,(((Anas_fulvigula:0.207442,Anas_rubripes:0.207442):0.211106,Anas_laysanensis:0.418547):0.128467,Anas_platyrhynchos:0.547014):0.252526):0.509067,Anas_sparsa:1.308607):2.865428,(((Anas_bahamensis:1.513870,Anas_acuta:1.513870):2.061897,Anas_gracilis:3.575768):0.181550,Anas_crecca:3.757318):0.416717):2.165325):1.366118,Anas_discors:7.705478):4.971980):13.951588):11.600584):43.078659):20.522772,(((((Selasphorus_sasin:3.253732,Calypte_anna:3.253732):3.460443,Archilochus_colubris:6.714176):56.198608,(Apus_pallidus:13.166979,(Apus_apus:6.586797,Apus_affinis:6.586797):6.580181):49.745804):13.346817,Podargus_strigoides:76.259598):3.699998,((((((Turnix_sylvaticus:14.042483,Turnix_varius:14.042482):22.720819,(Glareola_pratincola:18.482162,(((((Larus_novaehollandiae:0.834632,Larus_ridibundus:0.834632):2.305907,((Larus_delawarensis:1.149587,(Larus_occidentalis:0.464931,(Larus_argentatus:0.408526,(Larus_fuscus:0.198988,(Larus_californicus:0.192849,Larus_glaucescens:0.192849):0.006139):0.209538):0.056405):0.684656):0.035990,Larus_canus:1.185577):1.954962):1.712784,Rissa_tridactyla:4.853323):8.786333,(Sterna_hirundo:6.279958,Sterna_caspia:6.279957):7.359700):1.944240,(((Uria_aalge:10.044497,Cepphus_grylle:10.044497):0.726056,((Ptychoramphus_aleuticus:4.060327,(Aethia_cristatella:3.411686,Aethia_pusilla:3.411686):0.648641):6.067993,Fratercula_arctica:10.128320):0.642233):2.534940,(Stercorarius_parasiticus:4.974791,(Catharacta_maccormicki:1.060052,Catharacta_skua:1.060052):3.914739):8.330702):2.278404):2.898265):18.281139):14.079996,((Rostratula_benghalensis:37.155201,(Metopidius_indicus:31.679464,(Jacana_spinosa:0.496069,Jacana_jacana:0.496069):31.183395):5.475737):8.803839,((Bartramia_longicauda:24.074144,(Numenius_phaeopus:12.516273,(Numenius_arquata:5.971120,Numenius_americanus:5.971120):6.545153):11.557871):9.930229,(((((Tringa_flavipes:13.429354,(Tringa_totanus:12.163446,Tringa_nebularia:12.163446):1.265907):9.708714,(((Phalaropus_lobatus:4.739914,Phalaropus_fulicarius:4.739914):12.071784,Steganopus_tricolor:16.811699):5.452498,(Actitis_hypoleucos:12.032095,Actitis_macularius:12.032095):10.232101):0.873872):4.381928,((Scolopax_minor:7.166584,Scolopax_rusticola:7.166584):16.794941,((Gallinago_gallinago:11.336646,Gallinago_media:11.336646):4.530901,Coenocorypha_aucklandica:15.867547):8.093978):3.558470):0.214784,((Arenaria_interpres:7.983140,Arenaria_melanocephala:7.983140):15.047466,(Calidris_canutus:15.644028,(((((Calidris_ptilocnemis:1.317033,Calidris_maritima:1.317033):6.382029,Calidris_alpina:7.699062):2.927117,((Calidris_fuscicollis:9.467044,(Calidris_minutilla:8.561904,(Calidris_pusilla:3.808880,Calidris_mauri:3.808880):4.753024):0.905140):0.407489,Calidris_alba:9.874533):0.751647):2.533819,(Calidris_bairdii:4.827610,Tryngites_subruficollis:4.827610):8.332389):0.575175,(Calidris_himantopus:12.005273,Calidris_temminckii:12.005272):1.729901):1.908853):7.386580):4.704174):3.872368,Limosa_limosa:31.607147):2.397226):11.954665):4.884258):13.021403,(((((((Charadrius_semipalmatus:17.321220,(Charadrius_hiaticula:15.852131,(Charadrius_melodus:15.534039,Charadrius_vociferus:15.534039):0.318092):1.469090):10.320444,Charadrius_dubius:27.641665):1.680385,Eudromias_morinellus:29.322050):7.305985,((Vanellus_miles:16.936270,(Vanellus_vanellus:14.312442,Vanellus_senegallus:14.312442):2.623828):16.843725,((Charadrius_montanus:11.694989,Charadrius_alexandrinus:11.694990):2.331225,Charadrius_bicinctus:14.026216):19.753782):2.848041):6.622679,(((Haematopus_palliatus:8.856500,Haematopus_longirostris:8.856500):9.080574,Haematopus_ostralegus:17.937073):11.399258,(Recurvirostra_americana:24.313194,Himantopus_mexicanus:24.313194):5.023138):13.914384):2.295610,(((Pluvialis_apricaria:2.106695,Pluvialis_fulva:2.106695):1.903496,Pluvialis_dominica:4.010190):5.894103,Pluvialis_squatarola:9.904294):35.642033):16.519817,(Chionis_minor:56.404018,Burhinus_oedicnemus:56.404015):5.662128):1.798557):15.707316,((((Falco_peregrinus:10.901864,Falco_eleonorae:10.901864):2.374562,((Falco_naumanni:8.223765,(Falco_rupicoloides:5.315270,Falco_tinnunculus:5.315271):2.908494):4.262269,Falco_columbarius:12.486033):0.790393):62.422726,((((((Platycercus_elegans:40.100899,Melopsittacus_undulatus:40.100899):0.767966,Eclectus_roratus:40.868866):3.721179,(Forpus_passerinus:38.644279,Cyanoliseus_patagonus:38.644279):5.945765):5.438725,(Calyptorhynchus_funereus:41.134491,(Nymphicus_hollandicus:38.538555,((Cacatua_tenuirostris:16.092304,Cacatua_pastinator:16.092304):5.238804,(Cacatua_leadbeateri:14.512290,Cacatua_roseicapilla:14.512290):6.818817):17.207449):2.595934):8.894279):8.348341,(Nestor_notabilis:4.350575,Nestor_meridionalis:4.350575):54.026535):16.850801,(Acanthisitta_chloris:67.290245,((((Sayornis_nigricans:10.623196,Empidonax_traillii:10.623196):27.384939,((Chiroxiphia_lanceolata:14.752189,((Manacus_manacus:11.020047,Pipra_mentalis:11.020048):0.421423,Lepidothrix_coronata:11.441470):3.310718):19.060591,Rupicola_rupicola:33.812778):4.195356):14.215851,Cercomacra_tyrannina:52.223980):11.641515,(Menura_novaehollandiae:58.886795,(((Ptilonorhynchus_violaceus:35.003189,Ailuroedus_melanotis:35.003189):19.431873,Cormobates_leucophaea:54.435066):1.332026,(((Amytornis_striatus:28.242159,(Stipiturus_malachurus:23.009674,(((Malurus_splendens:5.471559,Malurus_cyaneus:5.471559):6.756430,Malurus_lamberti:12.227988):2.468443,Malurus_leucopterus:14.696431):8.313242):5.232486):10.199728,((Acanthorhynchus_tenuirostris:22.125063,(Manorina_melanophrys:7.888360,Manorina_melanocephala:7.888360):14.236701):13.872176,(Sericornis_frontalis:16.725370,Chthonicola_sagittatus:16.725370):19.271868):2.444650):14.474064,((Pomatostomus_temporalis:43.036602,Orthonyx_spaldingii:43.036602):6.434632,(((((Oriolus_oriolus:23.671507,((Vireo_bellii:7.675075,Vireo_solitarius:7.675075):2.211039,Vireo_olivaceus:9.886114):13.785393):1.172719,(((Grallina_cyanoleuca:22.723940,(Manucodia_keraudrenii:17.823769,Ptiloris_victoriae:17.823769):4.900172):0.455875,(Struthidea_cinerea:15.330172,Corcorax_melanorhamphos:15.330172):7.849645):0.369141,(((((((Aphelocoma_coerulescens:5.515788,Aphelocoma_ultramarina:5.515788):5.789439,Gymnorhinus_cyanocephalus:11.305227):1.794686,Cyanocorax_morio:13.099914):2.699558,(Garrulus_glandarius:14.184000,((Pica_nuttalli:2.885447,Pica_pica:2.885447):10.938639,((((Corvus_brachyrhynchos:2.919373,Corvus_corone:2.919374):2.156432,(Corvus_coronoides:1.269835,Corvus_mellori:1.269835):3.805971):0.460492,Corvus_frugilegus:5.536298):2.865976,Corvus_monedula:8.402274):5.421812):0.359914):1.615472):0.531350,(Perisoreus_infaustus:10.314501,Perisoreus_canadensis:10.314501):6.016321):1.194144,(Pyrrhocorax_pyrrhocorax:7.340328,Pyrrhocorax_graculus:7.340328):10.184638):5.287136,(Lanius_minor:7.393703,Lanius_collurio:7.393703):15.418398):0.736857):1.295268):2.098725,Pachycephala_rufiventris:26.942949):3.244909,Gymnorhina_tibicen:30.187859):17.266485,(((Petroica_phoenicea:3.899848,Petroica_multicolor:3.899848):6.745872,Petroica_australis:10.645720):33.793823,(((Remiz_pendulinus:34.867199,(Parus_caeruleus:15.093895,((Parus_major:6.295243,Parus_palustris:6.295243):8.009512,(Parus_atricapillus:13.563965,Baeolophus_bicolor:13.563966):0.740789):0.789140):19.773304):6.466981,((Panurus_biarmicus:30.257196,(Eremopterix_nigriceps:20.974104,(Eremophila_alpestris:13.764027,(Galerida_cristata:9.579289,Alauda_arvensis:9.579289):4.184737):7.210077):9.283093):8.503891,((((Cettia_cetti:25.955278,(Phylloscopus_sibilatrix:18.156240,Phylloscopus_collybita:18.156240):7.799038):4.676272,Aegithalos_caudatus:30.631550):0.000306,(((Zosterops_japonicus:2.999801,Zosterops_lateralis:2.999801):22.685747,(((Sylvia_atricapilla:12.559767,Sylvia_borin:12.559767):4.172341,((Sylvia_curruca:12.495471,Sylvia_nisoria:12.495471):0.259161,Sylvia_communis:12.754633):3.977475):3.950859,Chamaea_fasciata:20.682966):5.002581):2.538539,Cisticola_juncidis:28.224087):2.407771):3.790111,(((((Hirundo_neoxena:7.242196,Hirundo_rustica:7.242197):11.663334,Petrochelidon_pyrrhonota:18.905531):0.016585,Delichon_urbicum:18.922115):2.950125,Tachycineta_bicolor:21.872242):10.657797,(((Acrocephalus_scirpaceus:9.695177,((Acrocephalus_melanopogon:5.211671,Acrocephalus_schoenobaenus:5.211671):2.345017,Acrocephalus_paludicola:7.556689):2.138488):1.943355,(Acrocephalus_sechellensis:6.832664,Acrocephalus_arundinaceus:6.832664):4.805868):17.717815,(Locustella_luscinioides:19.194979,Acrocephalus_palustris:19.194977):10.161369):3.173690):1.891930):4.339120):2.573091):1.673060,((Regulus_regulus:41.316101,(Bombycilla_cedrorum:40.309883,((((Dumetella_carolinensis:14.681819,Mimus_polyglottos:14.681818):8.134330,((Sturnus_unicolor:0.106899,Sturnus_vulgaris:0.106899):8.399755,Acridotheres_tristis:8.506654):14.309494):8.683948,(Cinclus_cinclus:30.611000,(((Turdus_merula:11.871025,Turdus_pilaris:11.871025):8.395011,Catharus_bicknelli:20.266037):7.636071,((Erithacus_rubecula:17.019691,((Ficedula_albicollis:15.816760,(Monticola_saxatilis:14.617496,(Oenanthe_leucura:9.514084,Oenanthe_oenanthe:9.514084):5.103413):1.199265):0.938101,Luscinia_megarhynchos:16.754862):0.264830):1.836255,Cossypha_natalensis:18.855947):9.046159):2.708893):0.889097):5.844579,(((Thryothorus_leucotis:13.414094,(Cistothorus_palustris:11.172655,(Troglodytes_aedon:10.423962,Troglodytes_troglodytes:10.423962):0.748694):2.241439):12.804125,Certhia_familiaris:26.218220):4.560408,((Sitta_pusilla:8.310073,Sitta_pygmaea:8.310072):4.602348,Sitta_europaea:12.912420):17.866205):6.566049):2.965211):1.006217):0.502871,((((((Bubalornis_niger:12.582607,Euplectes_orix:12.582606):1.741982,((Plocepasser_mahali:7.250951,Philetairus_socius:7.250951):4.847020,Sporopipes_squamifrons:12.097970):2.226618):5.070439,((Estrilda_astrild:11.246012,((Uraeginthus_granatinus:3.868070,Uraeginthus_angolensis:3.868070):3.510247,Lagonosticta_rubricata:7.378317):3.867696):0.490642,((Poephila_cincta:6.173363,(Neochmia_temporalis:5.582010,(Neochmia_phaeton:4.099940,Neochmia_modesta:4.099940):1.482070):0.591353):1.037141,Taeniopygia_guttata:7.210504):4.526150):7.658373):7.436282,(Prunella_collaris:0.109721,Prunella_modularis:0.109721):26.721590):3.071103,(((((Carduelis_chloris:12.031084,((Carduelis_carduelis:9.399667,(Carduelis_flammea:4.404783,(Loxia_curvirostra:1.823130,Loxia_leucoptera:1.823130):2.581654):4.994883):0.175566,(Serinus_canaria:8.653246,(Carduelis_spinus:5.892542,Carduelis_tristis:5.892542):2.760703):0.921988):2.455850):5.079377,(((Carpodacus_erythrinus:7.126145,Carpodacus_mexicanus:7.126145):8.187875,(Loxioides_bailleui:6.160577,(Oreomystis_mana:5.470843,Loxops_coccineus:5.470844):0.689734):9.153443):0.459228,Pyrrhula_pyrrhula:15.773249):1.337213):6.537888,(Fringilla_coelebs:7.967019,Fringilla_montifringilla:7.967019):15.681330):0.514895,(((Calcarius_pictus:1.992711,Calcarius_ornatus:1.992711):8.982080,Calcarius_lapponicus:10.974791):7.195543,(((Passerina_cyanea:13.920303,(Piranga_olivacea:12.531411,Cardinalis_cardinalis:12.531411):1.388892):1.108604,(Ramphocelus_costaricensis:12.920805,Geospiza_conirostris:12.920805):2.108101):1.719805,((((Emberiza_schoeniclus:11.387927,((Emberiza_bruniceps:2.223191,Emberiza_melanocephala:2.223191):8.430077,(Miliaria_calandra:9.550717,(Emberiza_hortulana:6.438615,Emberiza_citrinella:6.438616):3.112101):1.102550):0.734660):1.230705,(((Spizella_passerina:3.138654,Spizella_pusilla:3.138654):6.824762,((((Ammodramus_caudacutus:1.035432,Ammodramus_maritimus:1.035432):6.160432,Melospiza_melodia:7.195865):0.677026,Pipilo_erythrophthalmus:7.872890):0.728771,(Junco_hyemalis:5.843952,Zonotrichia_leucophrys:5.843952):2.757710):1.361755):0.200814,Ammodramus_savannarum:10.164229):2.454403):2.345067,((Oporornis_formosus:7.253065,((Wilsonia_citrina:4.409535,((Dendroica_fusca:3.688230,Dendroica_kirtlandii:3.688230):0.180923,(Setophaga_ruticilla:3.679671,Dendroica_discolor:3.679671):0.189481):0.540382):2.714205,Wilsonia_pusilla:7.123740):0.129325):0.025393,Vermivora_chrysoptera:7.278458):7.685242):1.060845,((Psarocolius_montezuma:13.212847,((Agelaius_phoeniceus:7.066363,(Quiscalus_quiscula:4.793109,Euphagus_cyanocephalus:4.793109):2.273254):6.075084,(Icterus_spurius:8.237167,Icterus_galbula:8.237167):4.904280):0.071401):1.145790,((Sturnella_neglecta:2.524816,Sturnella_magna:2.524816):10.084412,(Dolichonyx_oryzivorus:9.353966,Xanthocephalus_xanthocephalus:9.353966):3.255261):1.749411):1.665907):0.724167):1.421622):5.992909):4.478467,((Motacilla_flava:3.712876,Motacilla_alba:3.712876):15.106459,(Anthus_campestris:15.394456,Anthus_pratensis:15.394457):3.424877):9.822376):1.260702):6.630356,(Nectarinia_amethystina:19.350746,Nectarinia_johnstoni:19.350746):17.182022):5.286204):1.188264):1.432303):3.014803):2.016890):3.444718):2.851138):3.119704):4.978706):3.424742):7.937670):0.471241):2.043753,(((Coragyps_atratus:72.187065,((Gypohierax_angolensis:26.684631,Gypaetus_barbatus:26.684631):11.316622,(Gyps_fulvus:31.417997,(((((Accipiter_gentilis:12.878404,Accipiter_cooperii:12.878403):7.222768,(Circus_pygargus:15.621796,((Circus_maurus:9.028156,Circus_aeruginosus:9.028156):1.937430,Circus_cyaneus:10.965586):4.656209):4.479376):1.341405,Accipiter_nisus:21.442575):6.104612,((Milvus_migrans:17.788254,(Haliaeetus_leucocephalus:12.176937,Haliaeetus_vocifer:12.176938):5.611316):3.693588,((Buteo_buteo:10.837099,Parabuteo_unicinctus:10.837099):3.410105,Rostrhamus_sociabilis:14.247205):7.234637):6.065348):2.189922,Aquila_verreauxii:29.737112):1.680887):6.583255):34.185814):4.772810,(Tyto_alba:68.840363,(((((((((Strix_uralensis:6.034527,Strix_aluco:6.034527):5.882967,Strix_nebulosa:11.917494):2.456403,Strix_occidentalis:14.373897):11.192369,Bubo_bubo:25.566265):0.972186,Otus_flammeolus:26.538452):2.615719,Asio_otus:29.154171):5.889033,Otus_elegans:35.043205):3.948819,((Athene_noctua:21.247561,Athene_cunicularia:21.247561):8.240474,Aegolius_funereus:29.488035):9.503988):4.717522,(Ninox_novaeseelandiae:10.975861,Ninox_strenua:10.975861):32.733681):25.130814):8.119517):0.674958,((((Tockus_monteiri:7.304008,Tockus_leucomelas:7.304008):23.406940,Bycanistes_brevis:30.710949):23.336161,Phoeniculus_purpureus:54.047108):16.850822,(((Merops_bullockoides:12.844511,Merops_apiaster:12.844511):42.569622,((Dacelo_novaeguineae:25.598804,Megaceryle_alcyon:25.598804):4.381167,Alcedo_atthis:29.979973):25.434160):12.688440,(Ramphastos_tucanus:37.711231,((Melanerpes_formicivorus:16.488585,((Picoides_borealis:9.830549,Dendrocopos_minor:9.830549):2.264318,Dendrocopos_medius:12.094868):4.393717):1.187570,Colaptes_auratus:17.676155):20.035078):30.391338):2.795359):6.736901):0.108072):1.829113):0.131984,((((((((Porphyrio_porphyrio:3.932257,Porphyrio_hochstetteri:3.932257):27.582127,(Gallirallus_australis:31.378799,((Porzana_carolina:28.292082,(Gallinula_chloropus:15.068240,Fulica_atra:15.068241):13.223842):2.974305,Gallinula_mortierii:31.266388):0.112410):0.135587):25.141811,(Aramus_guarauna:36.890118,Grus_canadensis:36.890118):19.766079):9.738876,((Eupodotis_afraoides:27.576176,Otis_tarda:27.576172):35.182728,(Coccyzus_americanus:62.758270,Geococcyx_californianus:62.758274):0.000628):3.636172):3.751792,(Gavia_immer:69.176971,((((((Phoebetria_fusca:19.726492,((Thalassarche_chlororhynchos:4.465973,Thalassarche_melanophrys:4.465974):3.926096,(Diomedea_exulans:2.755263,Thalassarche_bulleri:2.755263):5.636806):11.334422):8.127770,(Phoebastria_immutabilis:6.642219,Phoebastria_irrorata:6.642219):21.212044):32.463432,(Oceanites_oceanicus:54.974655,(Pachyptila_turtur:39.520191,((((Puffinus_puffinus:21.932346,(Puffinus_griseus:6.966675,Puffinus_tenuirostris:6.966675):14.965672):1.321019,Calonectris_diomedea:23.253365):6.343410,Procellaria_aequinoctialis:29.596777):8.566385,(((Fulmarus_glacialis:7.981009,Fulmarus_glacialoides:7.981009):3.598415,(Macronectes_halli:1.375448,Macronectes_giganteus:1.375448):10.203977):8.614589,Daption_capense:20.194014):17.969149):1.357026):15.454464):5.343040):4.050167,Oceanodroma_leucorhoa:64.367859):1.864848,(((Aptenodytes_forsteri:8.755683,Aptenodytes_patagonicus:8.755683):18.102358,((((Spheniscus_magellanicus:2.099652,Spheniscus_demersus:2.099652):0.835913,(Spheniscus_humboldti:1.161252,Spheniscus_mendiculus:1.161252):1.774312):13.181736,Eudyptula_minor:16.117300):3.473555,(Megadyptes_antipodes:10.689034,((Eudyptes_chrysolophus:4.970109,Eudyptes_pachyrhynchus:4.970109):1.008617,Eudyptes_chrysocome:5.978725):4.710308):8.901822):7.267185):3.598015,((Pygoscelis_antarcticus:6.334337,Pygoscelis_papua:6.334337):13.030719,Pygoscelis_adeliae:19.365057):11.090999):35.776653):2.096533,((Mycteria_americana:26.358841,Ciconia_ciconia:26.358839):41.745777,(((((Plegadis_chihi:3.107233,Plegadis_falcinellus:3.107233):35.345222,Platalea_leucorodia:38.452461):9.164861,Eudocimus_albus:47.617317):7.935340,((((Bubulcus_ibis:13.044990,(Ardea_herodias:1.823773,Ardea_cinerea:1.823773):11.221217):2.970991,Casmerodius_albus:16.015980):15.314633,Egretta_garzetta:31.330614):7.899406,Ixobrychus_exilis:39.230019):16.322638):10.280176,((Morus_bassanus:20.525320,Sula_dactylatra:20.525322):31.052462,(Phalacrocorax_harrisi:21.662558,((Phalacrocorax_penicillatus:12.623091,Phalacrocorax_carbo:12.623092):3.888587,((Phalacrocorax_auritus:10.304748,(Phalacrocorax_atriceps_melanogenis:0.304747, Phalacrocorax_atriceps_bransfieldensis:0.304747):10):4.131558,Phalacrocorax_aristotelis:14.436305):2.075373):5.150879):29.915226):14.255051):2.271785):0.224622):0.847733):0.969892):0.432338,Corythaeola_cristata:70.579208):1.250891,Phaethon_lepturus:71.830093):0.724987,((Zenaida_macroura:30.090357,Columba_livia:30.090355):41.953476,(Phoenicopterus_ruber:47.272846,(Tachybaptus_dominicus:34.044113,((((Podiceps_auritus:13.805951,Podiceps_cristatus:13.805952):2.965554,Podiceps_grisegena:16.771505):5.879307,Podiceps_nigricollis:22.650812):4.026287,Aechmophorus_occidentalis:26.677101):7.367012):13.228734):24.770985):0.511252):7.148921):0.255597):21.871466):1.882061);
	TREE tree_1090 = ((Struthio_camelus:73.516571,(Apteryx_australis:49.346889,Dromaius_novaehollandiae:49.346893):24.169683):43.095783,((((((Colinus_virginianus:5.837915,Callipepla_californica:5.837915):16.184174,(((Alectoris_chukar:13.011559,Coturnix_chinensis:13.011560):1.533888,Pavo_cristatus:14.545447):0.731933,((Meleagris_gallopavo:11.417501,(((Tympanuchus_cupido:3.150126,Centrocercus_urophasianus:3.150126):1.760216,(Lagopus_leucura:3.444232,Lagopus_lagopus:3.444232):1.466110):0.044699,(Dendragapus_canadensis:4.396985,(Tetrao_urogallus:2.714589,Tetrao_tetrix:2.714589):1.682396):0.558057):6.462461):0.831687,((Syrmaticus_humiae:7.488126,(Phasianus_colchicus:5.248651,Chrysolophus_pictus:5.248651):2.239476):3.804571,Perdix_perdix:11.292698):0.956491):3.028193):6.744707):28.829512,(Ortalis_vetula:10.257767,Oreophasis_derbianus:10.257766):40.593834):5.757279,Alectura_lathami:56.608879):19.033817,((Dendrocygna_bicolor:19.359636,Dendrocygna_autumnalis:19.359636):14.533768,((((Cygnus_cygnus:1.786001,Cygnus_columbianus:1.786001):4.440852,(Cygnus_atratus:3.860029,Cygnus_olor:3.860029):2.366824):3.508835,((Chen_caerulescens:1.460064,((Anser_anser:0.493799,Anser_brachyrhynchus:0.493799):0.150801,Anser_albifrons:0.644600):0.815464):3.717765,(((Branta_sandvicensis:1.222321,Branta_canadensis:1.222321):0.646413,Branta_leucopsis:1.868734):1.941467,Branta_bernicla:3.810202):1.367628):4.557859):7.150766,(((((Anas_crecca:2.452150,(((Anas_superciliosa:0.443413,Anas_laysanensis:0.443413):0.010825,(Anas_platyrhynchos:0.425626,(Anas_rubripes:0.095141,Anas_fulvigula:0.095141):0.330485):0.028613):0.565490,Anas_sparsa:1.019729):1.432421):0.131359,(Anas_gracilis:2.502904,(Anas_bahamensis:0.977322,Anas_acuta:0.977322):1.525581):0.080605):0.919893,(Anas_strepera:1.942069,(Anas_americana:0.727512,Anas_penelope:0.727512):1.214557):1.561333):1.712944,Anas_discors:5.216346):2.694663,(((Hymenolaimus_malacorhynchos:6.230190,Chenonetta_jubata:6.230191):0.540745,((((Aythya_collaris:0.541374,Aythya_americana:0.541374):0.508108,Aythya_valisineria:1.049482):0.255493,Aythya_marila:1.304975):5.458085,(Aix_sponsa:6.109672,(Tadorna_cana:5.530396,Chloephaga_picta:5.530396):0.579276):0.653388):0.007876):0.005707,((Bucephala_clangula:0.812407,Bucephala_islandica:0.812407):5.198175,((Polysticta_stelleri:3.037220,Somateria_mollissima:3.037220):2.238615,Histrionicus_histrionicus:5.275836):0.734747):0.766061):1.134366):8.975447):17.006948):41.749294):26.168928,(((((((Gavia_immer:74.221512,((((((((Procellaria_aequinoctialis:32.045094,(Calonectris_diomedea:21.551868,(Puffinus_puffinus:21.513990,(Puffinus_tenuirostris:7.212486,Puffinus_griseus:7.212486):14.301504):0.037877):10.493227):6.584229,(((Fulmarus_glacialis:7.222565,Fulmarus_glacialoides:7.222565):5.606374,(Macronectes_halli:2.801354,Macronectes_giganteus:2.801354):10.027585):5.740754,Daption_capense:18.569693):20.059631):2.725507,Pachyptila_turtur:41.354832):19.492992,Oceanites_oceanicus:60.847824):1.216450,((Phoebetria_fusca:18.885265,((Thalassarche_bulleri:4.443991,Diomedea_exulans:4.443991):4.409996,(Thalassarche_chlororhynchos:3.483489,Thalassarche_melanophrys:3.483489):5.370498):10.031281):6.193533,(Phoebastria_irrorata:13.094284,Phoebastria_immutabilis:13.094284):11.984516):36.985474):7.066861,Oceanodroma_leucorhoa:69.131134):3.734446,(((Aptenodytes_patagonicus:8.110829,Aptenodytes_forsteri:8.110829):14.648639,((Eudyptula_minor:13.214097,((Spheniscus_mendiculus:2.006441,Spheniscus_humboldti:2.006441):0.754890,(Spheniscus_demersus:1.716422,Spheniscus_magellanicus:1.716422):1.044909):10.452766):2.242785,(Megadyptes_antipodes:7.541167,(Eudyptes_chrysocome:4.688816,(Eudyptes_chrysolophus:4.680665,Eudyptes_pachyrhynchus:4.680665):0.008151):2.852351):7.915715):7.302587):1.116621,((Pygoscelis_papua:6.083990,Pygoscelis_antarcticus:6.083990):9.461531,Pygoscelis_adeliae:15.545520):8.330568):48.989491):1.203162,((Mycteria_americana:25.518915,Ciconia_ciconia:25.518915):48.169277,(((Eudocimus_albus:52.556816,(Platalea_leucorodia:46.534885,(Plegadis_falcinellus:17.522749,Plegadis_chihi:17.522749):29.012136):6.021930):14.160642,(Ixobrychus_exilis:44.978683,(Egretta_garzetta:34.036690,((Bubulcus_ibis:14.591259,(Ardea_herodias:2.506601,Ardea_cinerea:2.506601):12.084659):0.404117,Casmerodius_albus:14.995377):19.041317):10.941992):21.738773):2.337626,((Morus_bassanus:18.083218,Sula_dactylatra:18.083218):30.320250,((Phalacrocorax_aristotelis:13.727320,((Phalacrocorax_penicillatus:10.115623,Phalacrocorax_carbo:10.115623):2.458788,(Phalacrocorax_auritus:9.620328,(Phalacrocorax_atriceps_melanogenis:0.620328, Phalacrocorax_atriceps_bransfieldensis:0.620328):9):2.954083):1.152909):24.858637,Phalacrocorax_harrisi:38.585957):9.817512):20.651617):4.633108):0.380549):0.152768):1.255217,Corythaeola_cristata:75.476723):7.495880,((((((Gallinula_mortierii:22.313175,Porzana_carolina:22.313175):6.245654,(Gallinula_chloropus:16.098015,Fulica_atra:16.098013):12.460816):12.483573,(Porphyrio_hochstetteri:4.817058,Porphyrio_porphyrio:4.817058):36.225346):1.749738,Gallirallus_australis:42.792141):16.768335,(Aramus_guarauna:38.792202,Grus_canadensis:38.792206):20.768272):21.517061,((Otis_tarda:30.027420,Eupodotis_afraoides:30.027420):49.978504,(Coccyzus_americanus:78.773018,Geococcyx_californianus:78.773003):1.232918):1.071615):1.895069):0.883315,((Phoenicopterus_ruber:58.249229,(Tachybaptus_dominicus:49.022720,(Aechmophorus_occidentalis:40.677467,(((Podiceps_grisegena:30.200300,Podiceps_cristatus:30.200302):2.201358,Podiceps_auritus:32.401657):4.370301,Podiceps_nigricollis:36.771957):3.905509):8.345251):9.226508):23.679718,(Zenaida_macroura:33.963219,Columba_livia:33.963215):47.965729):1.926978):0.278359,Phaethon_lepturus:84.134277):2.675379,(((((Turnix_sylvaticus:23.787855,Turnix_varius:23.787853):33.386368,((((Sterna_caspia:10.677010,Sterna_hirundo:10.677010):9.695121,(((Larus_novaehollandiae:1.137675,Larus_ridibundus:1.137675):4.310171,(Larus_canus:1.793966,(Larus_delawarensis:1.624255,(Larus_occidentalis:0.970539,(Larus_argentatus:0.882649,((Larus_glaucescens:0.577555,Larus_californicus:0.577555):0.176166,Larus_fuscus:0.753721):0.128927):0.087890):0.653716):0.169711):3.653880):1.419406,Rissa_tridactyla:6.867252):13.504877):2.590309,(((Cepphus_grylle:14.062712,Uria_aalge:14.062712):4.724637,((Ptychoramphus_aleuticus:7.162134,(Aethia_pusilla:4.903583,Aethia_cristatella:4.903583):2.258550):9.524286,Fratercula_arctica:16.686420):2.100929):2.738868,((Catharacta_maccormicki:2.422054,Catharacta_skua:2.422054):6.173638,Stercorarius_parasiticus:8.595692):12.930524):1.436223):3.430634,Glareola_pratincola:26.393074):30.781151):5.851707,(((Metopidius_indicus:38.302082,(Jacana_spinosa:1.343467,Jacana_jacana:1.343467):36.958614):7.505951,Rostratula_benghalensis:45.808033):6.014946,((Bartramia_longicauda:26.867811,((Numenius_arquata:4.163098,Numenius_americanus:4.163098):8.022060,Numenius_phaeopus:12.185158):14.682653):12.112288,(Limosa_limosa:35.028400,((((((Tringa_totanus:13.487860,Tringa_flavipes:13.487860):0.920834,Tringa_nebularia:14.408693):12.799713,(Steganopus_tricolor:19.467955,(Phalaropus_lobatus:7.215750,Phalaropus_fulicarius:7.215750):12.252206):7.740451):1.487548,(Actitis_macularius:13.183834,Actitis_hypoleucos:13.183834):15.512121):4.759877,((Coenocorypha_aucklandica:14.866764,(Gallinago_media:13.142880,Gallinago_gallinago:13.142879):1.723884):14.528687,(Scolopax_rusticola:10.315502,Scolopax_minor:10.315502):19.079948):4.060381):0.523860,((Calidris_canutus:19.871195,(Calidris_temminckii:16.155151,((((Calidris_fuscicollis:9.097900,Calidris_minutilla:9.097900):0.744404,Calidris_alba:9.842304):1.765785,(Calidris_himantopus:11.367167,(Calidris_pusilla:5.978722,Calidris_mauri:5.978722):5.388444):0.240922):3.503677,(((Calidris_ptilocnemis:3.990081,Calidris_maritima:3.990081):5.146412,Calidris_alpina:9.136494):4.163278,(Calidris_bairdii:5.689709,Tryngites_subruficollis:5.689709):7.610063):1.811994):1.043386):3.716043):8.353665,(Arenaria_melanocephala:8.837238,Arenaria_interpres:8.837238):19.387621):5.754832):1.048707):3.951700):12.842881):11.202950):7.504281,((((Pluvialis_dominica:6.325486,Pluvialis_squatarola:6.325486):4.910849,(Pluvialis_fulva:1.816069,Pluvialis_apricaria:1.816069):9.420266):32.127705,((((Charadrius_dubius:22.368240,((Charadrius_vociferus:13.437505,Charadrius_semipalmatus:13.437505):1.801737,(Charadrius_hiaticula:10.490610,Charadrius_melodus:10.490609):4.748632):7.128997):4.328614,Eudromias_morinellus:26.696854):6.450553,((Charadrius_bicinctus:18.974817,(Charadrius_alexandrinus:13.453609,Charadrius_montanus:13.453609):5.521208):12.175342,(Vanellus_senegallus:14.984672,(Vanellus_miles:6.111926,Vanellus_vanellus:6.111926):8.872746):16.165489):1.997247):6.011415,((Haematopus_ostralegus:14.187151,(Haematopus_longirostris:7.650923,Haematopus_palliatus:7.650923):6.536227):10.688961,(Recurvirostra_americana:15.860132,Himantopus_mexicanus:15.860132):9.015980):14.282710):4.205216):11.885992,(Chionis_minor:47.525070,Burhinus_oedicnemus:47.525070):7.724961):15.280182):15.604802,(((((Falco_naumanni:8.072968,(Falco_rupicoloides:6.882874,Falco_tinnunculus:6.882874):1.190093):3.708837,(Falco_eleonorae:10.514181,Falco_peregrinus:10.514181):1.267623):1.736701,Falco_columbarius:13.518505):68.359299,((((((Platycercus_elegans:30.403046,Melopsittacus_undulatus:30.403046):1.797330,Eclectus_roratus:32.200375):3.530558,(Forpus_passerinus:29.145592,Cyanoliseus_patagonus:29.145592):6.585342):11.737694,((Nymphicus_hollandicus:29.468454,(Cacatua_tenuirostris:18.215816,((Cacatua_roseicapilla:3.888253,Cacatua_leadbeateri:3.888253):2.799745,Cacatua_pastinator:6.687997):11.527819):11.252638):4.151615,Calyptorhynchus_funereus:33.620068):13.848558):12.479733,(Nestor_notabilis:3.570610,Nestor_meridionalis:3.570610):56.377750):20.799696,(Acanthisitta_chloris:74.648804,((((Empidonax_traillii:13.959498,Sayornis_nigricans:13.959498):33.473755,(((Pipra_mentalis:12.824211,(Lepidothrix_coronata:12.744390,Manacus_manacus:12.744390):0.079820):5.968144,Chiroxiphia_lanceolata:18.792355):24.755833,Rupicola_rupicola:43.548187):3.885068):10.473458,Cercomacra_tyrannina:57.906715):13.663157,(Menura_novaehollandiae:63.485527,(((Ptilonorhynchus_violaceus:30.543819,Ailuroedus_melanotis:30.543819):14.557071,Cormobates_leucophaea:45.100891):11.562057,(((Amytornis_striatus:38.063438,(Stipiturus_malachurus:25.076279,(((Malurus_splendens:7.742937,Malurus_cyaneus:7.742938):5.988371,Malurus_lamberti:13.731308):4.277933,Malurus_leucopterus:18.009241):7.067038):12.987159):6.201045,(((Manorina_melanocephala:11.787103,Manorina_melanophrys:11.787103):16.014282,Acanthorhynchus_tenuirostris:27.801386):13.184133,(Chthonicola_sagittatus:18.570650,Sericornis_frontalis:18.570650):22.414867):3.278964):8.541594,((Pomatostomus_temporalis:46.628723,Orthonyx_spaldingii:46.628719):4.535820,((Gymnorhina_tibicen:35.642071,(Pachycephala_rufiventris:31.146727,((Oriolus_oriolus:17.307758,((Struthidea_cinerea:8.987702,Corcorax_melanorhamphos:8.987702):7.060638,((((Pyrrhocorax_pyrrhocorax:5.576797,Pyrrhocorax_graculus:5.576797):6.541864,(((Cyanocorax_morio:8.260616,((Aphelocoma_ultramarina:3.964633,Aphelocoma_coerulescens:3.964633):2.180150,Gymnorhinus_cyanocephalus:6.144783):2.115834):1.860782,(Garrulus_glandarius:9.351339,((Pica_pica:1.473782,Pica_nuttalli:1.473782):7.572890,(Corvus_monedula:5.782888,((Corvus_mellori:1.241102,Corvus_coronoides:1.241102):2.785302,((Corvus_corone:1.654752,Corvus_brachyrhynchos:1.654752):1.838839,Corvus_frugilegus:3.493591):0.532813):1.756484):3.263784):0.304667):0.770059):0.805241,(Perisoreus_infaustus:7.823043,Perisoreus_canadensis:7.823043):3.103598):1.192021):2.302124,(Lanius_collurio:5.276978,Lanius_minor:5.276978):9.143807):0.951885,(Grallina_cyanoleuca:13.510286,(Manucodia_keraudrenii:11.275360,Ptiloris_victoriae:11.275360):2.234926):1.862383):0.675670):1.259419):8.457462,(Vireo_olivaceus:9.973221,(Vireo_bellii:8.917137,Vireo_solitarius:8.917138):1.056083):15.792001):5.381504):4.495344):14.212458,(((Petroica_multicolor:1.984642,Petroica_phoenicea:1.984642):10.967749,Petroica_australis:12.952391):33.530125,(((Remiz_pendulinus:33.735744,(Parus_caeruleus:16.583426,((Parus_major:6.593114,Parus_palustris:6.593114):7.922165,(Parus_atricapillus:12.186012,Baeolophus_bicolor:12.186012):2.329267):2.068147):17.152317):6.440580,((Panurus_biarmicus:26.789585,(Eremopterix_nigriceps:24.037725,(Eremophila_alpestris:13.608234,(Alauda_arvensis:7.637001,Galerida_cristata:7.637001):5.971233):10.429492):2.751859):8.905287,(((((Acrocephalus_sechellensis:7.205579,Acrocephalus_arundinaceus:7.205579):4.667639,(((Acrocephalus_schoenobaenus:4.361782,Acrocephalus_melanopogon:4.361782):2.540084,Acrocephalus_paludicola:6.901865):3.740723,Acrocephalus_scirpaceus:10.642588):1.230630):16.639257,(Acrocephalus_palustris:18.465614,Locustella_luscinioides:18.465614):10.046861):1.793582,(((Delichon_urbicum:15.091331,((Hirundo_neoxena:5.561639,Hirundo_rustica:5.561639):9.147745,Petrochelidon_pyrrhonota:14.709385):0.381946):3.212350,Tachycineta_bicolor:18.303680):10.785483,((Cettia_cetti:19.453798,(Phylloscopus_collybita:13.615756,Phylloscopus_sibilatrix:13.615755):5.838042):1.397143,Aegithalos_caudatus:20.850941):8.238222):1.216894):1.247244,(Cisticola_juncidis:25.763941,((Zosterops_lateralis:1.872035,Zosterops_japonicus:1.872035):13.822653,((((Sylvia_nisoria:7.366901,Sylvia_curruca:7.366901):1.448128,Sylvia_communis:8.815030):2.591033,(Sylvia_borin:9.332745,Sylvia_atricapilla:9.332745):2.073318):2.060185,Chamaea_fasciata:13.466248):2.228441):10.069254):5.789360):4.141570):4.481452):2.621877,((Regulus_regulus:40.229530,(Bombycilla_cedrorum:39.672115,(((((Sturnus_unicolor:0.468775,Sturnus_vulgaris:0.468775):9.820808,Acridotheres_tristis:10.289583):16.561251,(Mimus_polyglottos:19.253866,Dumetella_carolinensis:19.253866):7.596967):5.813563,(Cinclus_cinclus:31.682163,((Catharus_bicknelli:22.522280,(Turdus_pilaris:12.849918,Turdus_merula:12.849917):9.672362):9.035619,(((Luscinia_megarhynchos:21.439991,(Ficedula_albicollis:20.552515,(Monticola_saxatilis:18.794769,(Oenanthe_leucura:12.056806,Oenanthe_oenanthe:12.056807):6.737962):1.757746):0.887475):0.320331,Erithacus_rubecula:21.760323):1.961568,Cossypha_natalensis:23.721889):7.836010):0.124263):0.982234):4.161510,((Certhia_familiaris:28.654896,(Thryothorus_leucotis:13.531671,(Cistothorus_palustris:10.911113,(Troglodytes_aedon:10.355573,Troglodytes_troglodytes:10.355573):0.555540):2.620557):15.123227):3.033184,(Sitta_europaea:12.555254,(Sitta_pygmaea:8.287620,Sitta_pusilla:8.287621):4.267634):19.132826):5.137827):2.846213):0.557412):0.339963,((((Prunella_modularis:0.102463,Prunella_collaris:0.102463):30.082830,((((Plocepasser_mahali:6.583009,Philetairus_socius:6.583009):3.794762,Sporopipes_squamifrons:10.377770):1.843617,(Euplectes_orix:11.689436,Bubalornis_niger:11.689436):0.531952):3.756975,((Estrilda_astrild:8.335444,(Lagonosticta_rubricata:6.277851,(Uraeginthus_granatinus:4.349725,Uraeginthus_angolensis:4.349726):1.928126):2.057594):1.270214,(Taeniopygia_guttata:5.828575,(Poephila_cincta:5.130273,(Neochmia_temporalis:4.496746,(Neochmia_modesta:0.309669,Neochmia_phaeton:0.309669):4.187076):0.633528):0.698301):3.777083):6.372704):14.206933):2.725567,(((Anthus_campestris:16.275700,Anthus_pratensis:16.275702):2.982964,(Motacilla_alba:2.611509,Motacilla_flava:2.611509):16.647156):9.945415,(((((((Loxops_coccineus:4.393003,Oreomystis_mana:4.393003):2.280551,Loxioides_bailleui:6.673553):8.749266,(Carpodacus_erythrinus:7.480726,Carpodacus_mexicanus:7.480726):7.942093):0.660159,Pyrrhula_pyrrhula:16.082977):0.471063,((Serinus_canaria:9.011917,((Carduelis_spinus:6.117138,Carduelis_tristis:6.117138):2.473164,(Carduelis_carduelis:7.589668,((Loxia_curvirostra:1.794611,Loxia_leucoptera:1.794611):3.143126,Carduelis_flammea:4.937737):2.651931):1.000633):0.421616):1.434970,Carduelis_chloris:10.446888):6.107153):7.814734,(Fringilla_coelebs:7.252671,Fringilla_montifringilla:7.252670):17.116106):1.849431,(((((((((Pipilo_erythrophthalmus:9.986867,(Melospiza_melodia:8.419085,(Ammodramus_maritimus:2.528834,Ammodramus_caudacutus:2.528834):5.890251):1.567782):0.193283,(Zonotrichia_leucophrys:5.319847,Junco_hyemalis:5.319847):4.860303):2.263663,(Spizella_pusilla:5.140055,Spizella_passerina:5.140054):7.303758):0.534269,Ammodramus_savannarum:12.978082):2.572327,(((Miliaria_calandra:9.298314,(Emberiza_hortulana:6.241118,Emberiza_citrinella:6.241118):3.057196):2.116840,(Emberiza_melanocephala:6.079300,Emberiza_bruniceps:6.079300):5.335854):0.893735,Emberiza_schoeniclus:12.308889):3.241520):1.086846,(((((Dendroica_kirtlandii:4.442682,Dendroica_fusca:4.442682):0.535011,(Dendroica_discolor:4.771334,Setophaga_ruticilla:4.771334):0.206360):0.439165,Wilsonia_citrina:5.416858):2.709070,Wilsonia_pusilla:8.125928):0.328905,(Oporornis_formosus:8.297771,Vermivora_chrysoptera:8.297770):0.157062):8.182422):0.774418,((((Icterus_spurius:9.396146,Icterus_galbula:9.396146):4.636764,((Quiscalus_quiscula:5.310797,Euphagus_cyanocephalus:5.310796):1.947775,Agelaius_phoeniceus:7.258572):6.774338):0.330547,Psarocolius_montezuma:14.363457):1.049777,((Sturnella_neglecta:3.055199,Sturnella_magna:3.055199):10.911653,(Dolichonyx_oryzivorus:10.556298,Xanthocephalus_xanthocephalus:10.556298):3.410553):1.446382):1.998439):2.154491,((Passerina_cyanea:15.208140,(Piranga_olivacea:13.407415,Cardinalis_cardinalis:13.407415):1.800725):0.857414,(Ramphocelus_costaricensis:12.629457,Geospiza_conirostris:12.629457):3.436098):3.500610):3.335261,(Calcarius_lapponicus:12.496417,(Calcarius_ornatus:4.886000,Calcarius_pictus:4.886000):7.610417):10.405007):3.316782):2.985873):3.706782):2.814671,(Nectarinia_johnstoni:14.708507,Nectarinia_amethystina:14.708505):21.017025):4.843962):2.228706):3.684314):3.372013):1.310013):1.641537):3.856870):6.822581):8.084344):3.078928):6.099257):1.129748):2.190770,(((((Tockus_monteiri:12.276039,Tockus_leucomelas:12.276039):17.476965,Bycanistes_brevis:29.753006):25.694059,Phoeniculus_purpureus:55.447067):17.421705,(((Merops_bullockoides:12.986029,Merops_apiaster:12.986029):44.099121,(Alcedo_atthis:34.907223,(Dacelo_novaeguineae:29.438877,Megaceryle_alcyon:29.438875):5.468346):22.177927):15.114899,(Ramphastos_tucanus:33.615086,(Colaptes_auratus:15.730427,(((Picoides_borealis:8.501289,Dendrocopos_minor:8.501289):1.955566,Dendrocopos_medius:10.456856):4.377150,Melanerpes_formicivorus:14.834007):0.896421):17.884659):38.584961):0.668720):6.984183,((Tyto_alba:51.134438,((((Athene_noctua:20.493198,Athene_cunicularia:20.493200):14.967077,Aegolius_funereus:35.460274):11.033735,(Otus_elegans:41.041477,(((Bubo_bubo:26.394321,((Strix_nebulosa:11.016842,(Strix_uralensis:6.928145,Strix_aluco:6.928145):4.088697):3.751269,Strix_occidentalis:14.768111):11.626211):3.013942,Otus_flammeolus:29.408264):6.638151,Asio_otus:36.046417):4.995062):5.452535):4.639913,(Ninox_novaeseelandiae:15.077262,Ninox_strenua:15.077262):36.056664):0.000511):27.273209,(Coragyps_atratus:78.275909,((Gypohierax_angolensis:24.351332,Gypaetus_barbatus:24.351332):12.402009,(Gyps_fulvus:29.526920,(((((Accipiter_gentilis:12.497556,Accipiter_cooperii:12.497557):4.768769,((Circus_aeruginosus:1.854254,(Circus_pygargus:1.427436,Circus_maurus:1.427436):0.426818):6.137762,Circus_cyaneus:7.992015):9.274309):2.468410,Accipiter_nisus:19.734737):3.461868,((Milvus_migrans:15.660563,(Haliaeetus_leucocephalus:12.476839,Haliaeetus_vocifer:12.476838):3.183725):3.043970,(Rostrhamus_sociabilis:12.624136,(Parabuteo_unicinctus:10.051251,Buteo_buteo:10.051251):2.572884):6.080398):4.492069):4.990368,Aquila_verreauxii:28.186972):1.339947):7.226422):41.522572):0.131733):1.445306):4.215622):2.066439):0.674646):0.457924,((((Calypte_anna:3.941151,Selasphorus_sasin:3.941151):4.814070,Archilochus_colubris:8.755221):65.156082,((Apus_apus:8.697878,Apus_affinis:8.697878):7.948346,Apus_pallidus:16.646223):57.265083):7.093650,Podargus_strigoides:81.004959):6.262629):14.544040):14.800734);
	TREE tree_5262 = ((Struthio_camelus:50.694084,(Apteryx_australis:39.218285,Dromaius_novaehollandiae:39.218285):11.475801):50.727615,((((((Colinus_virginianus:14.037667,Callipepla_californica:14.037666):32.073685,(((Meleagris_gallopavo:20.973808,((Lagopus_leucura:7.398046,Lagopus_lagopus:7.398046):2.158399,((Tympanuchus_cupido:7.135820,Centrocercus_urophasianus:7.135820):2.353452,((Tetrao_urogallus:6.358719,Tetrao_tetrix:6.358719):1.805736,Dendragapus_canadensis:8.164455):1.324818):0.067173):11.417364):2.602743,((Syrmaticus_humiae:15.629962,(Phasianus_colchicus:11.959692,Chrysolophus_pictus:11.959692):3.670270):6.592964,Perdix_perdix:22.222927):1.353627):8.044340,(Pavo_cristatus:30.244137,(Alectoris_chukar:26.647581,Coturnix_chinensis:26.647581):3.596555):1.376757):14.490459):22.484989,(Ortalis_vetula:13.631683,Oreophasis_derbianus:13.631683):54.964657):5.547564,Alectura_lathami:74.143906):12.788224,((Dendrocygna_autumnalis:15.479964,Dendrocygna_bicolor:15.479964):20.086941,((((Cygnus_columbianus:1.879298,Cygnus_cygnus:1.879298):7.837737,(Cygnus_olor:7.468262,Cygnus_atratus:7.468262):2.248773):3.478010,((((Anser_brachyrhynchus:0.846032,Anser_anser:0.846032):0.861727,Anser_albifrons:1.707760):1.064771,Chen_caerulescens:2.772531):6.063714,(Branta_bernicla:6.604071,((Branta_canadensis:0.370767,Branta_sandvicensis:0.370767):0.368391,Branta_leucopsis:0.739158):5.864913):2.232174):4.358801):12.055890,((Chenonetta_jubata:11.291905,(((Aythya_marila:1.858413,(Aythya_valisineria:1.426783,(Aythya_americana:0.783759,Aythya_collaris:0.783759):0.643024):0.431630):8.851921,(((Tadorna_cana:8.565008,Aix_sponsa:8.565008):1.077907,Chloephaga_picta:9.642914):0.895969,(((Somateria_mollissima:5.841698,Polysticta_stelleri:5.841698):3.027344,Histrionicus_histrionicus:8.869042):1.162992,(Bucephala_islandica:0.642830,Bucephala_clangula:0.642830):9.389204):0.506849):0.171450):0.496914,Hymenolaimus_malacorhynchos:11.207248):0.084657):1.315702,((((Anas_gracilis:4.523039,(Anas_acuta:1.728521,Anas_bahamensis:1.728521):2.794518):0.133209,((Anas_sparsa:1.540643,((Anas_laysanensis:0.406651,((Anas_rubripes:0.197875,Anas_fulvigula:0.197875):0.146989,Anas_platyrhynchos:0.344864):0.061788):0.435559,Anas_superciliosa:0.842210):0.698433):2.807024,Anas_crecca:4.347668):0.308581):1.351442,(Anas_strepera:3.395522,(Anas_americana:1.124342,Anas_penelope:1.124342):2.271180):2.612169):1.188083,Anas_discors:7.195774):5.411833):12.643329):10.315970):51.365219):11.844272,(((((((Turnix_varius:14.823408,Turnix_sylvaticus:14.823408):38.172260,(Glareola_pratincola:27.833628,(((Sterna_hirundo:9.598463,Sterna_caspia:9.598462):10.161243,(((Larus_ridibundus:1.091414,Larus_novaehollandiae:1.091414):3.764612,(((Larus_occidentalis:1.213998,((Larus_californicus:0.496398,Larus_glaucescens:0.496398):0.218422,Larus_fuscus:0.714820):0.499178):0.007368,Larus_argentatus:1.221367):0.639062,(Larus_delawarensis:1.606782,Larus_canus:1.606782):0.253647):2.995598):2.172370,Rissa_tridactyla:7.028397):12.731310):2.429676,(((Cepphus_grylle:15.470125,Uria_aalge:15.470125):2.957522,((Ptychoramphus_aleuticus:7.785262,(Aethia_pusilla:5.320478,Aethia_cristatella:5.320478):2.464784):8.824022,Fratercula_arctica:16.609283):1.818364):2.504891,((Catharacta_skua:1.502451,Catharacta_maccormicki:1.502451):6.576388,Stercorarius_parasiticus:8.078838):12.853700):1.256844):5.644245):25.162041):6.403429,((Rostratula_benghalensis:45.402382,(Metopidius_indicus:37.909035,(Jacana_spinosa:0.962227,Jacana_jacana:0.962227):36.946808):7.493348):13.603373,((Bartramia_longicauda:32.033077,((Numenius_arquata:8.791312,Numenius_americanus:8.791312):11.362579,Numenius_phaeopus:20.153893):11.879187):13.189350,(((((Actitis_hypoleucos:13.874264,Actitis_macularius:13.874264):14.925972,((Tringa_totanus:15.085044,Tringa_nebularia:15.085044):1.421341,Tringa_flavipes:16.506386):12.293850):1.240399,((Phalaropus_lobatus:11.677264,Phalaropus_fulicarius:11.677264):9.289055,Steganopus_tricolor:20.966318):9.074316):4.378050,(((Scolopax_minor:10.962076,Scolopax_rusticola:10.962076):14.588122,((Gallinago_gallinago:15.218810,Gallinago_media:15.218810):2.242690,Coenocorypha_aucklandica:17.461500):8.088699):7.953907,((Arenaria_interpres:6.824883,Arenaria_melanocephala:6.824883):23.309855,((Calidris_temminckii:16.765585,(((((Calidris_alba:8.371794,Calidris_fuscicollis:8.371794):2.308275,(Calidris_mauri:5.948174,Calidris_pusilla:5.948174):4.731895):0.011792,(Calidris_minutilla:8.560318,Calidris_himantopus:8.560318):2.131543):3.576139,(Calidris_bairdii:7.837802,Tryngites_subruficollis:7.837802):6.430198):2.483230,((Calidris_ptilocnemis:1.736517,Calidris_maritima:1.736517):9.512360,Calidris_alpina:11.248877):5.502354):0.014354):4.470775,Calidris_canutus:21.236359):8.898378):3.369369):0.914578):5.015618,Limosa_limosa:39.434303):5.788126):13.783327):0.393341):4.293253,(((((Eudromias_morinellus:27.287832,(((Charadrius_hiaticula:14.109175,(Charadrius_semipalmatus:11.225323,Charadrius_melodus:11.225323):2.883853):3.098355,Charadrius_vociferus:17.207531):4.028646,Charadrius_dubius:21.236177):6.051655):9.528774,(((Vanellus_vanellus:0.085987,Vanellus_miles:0.085987):11.401854,Vanellus_senegallus:11.487840):22.658440,(Charadrius_bicinctus:17.619211,(Charadrius_alexandrinus:12.638658,Charadrius_montanus:12.638658):4.980554):16.527065):2.670330):5.763210,((Haematopus_palliatus:15.027105,(Haematopus_ostralegus:3.233671,Haematopus_longirostris:3.233670):11.793434):12.221221,(Recurvirostra_americana:22.707834,Himantopus_mexicanus:22.707834):4.540493):15.331491):4.139460,(Pluvialis_squatarola:8.282713,((Pluvialis_apricaria:4.677795,Pluvialis_fulva:4.677795):2.131146,Pluvialis_dominica:6.808942):1.473771):38.436565):10.831924,(Chionis_minor:48.855522,Burhinus_oedicnemus:48.855522):8.695678):6.141149):16.924740,((((Falco_columbarius:10.231321,(Falco_peregrinus:9.462239,Falco_eleonorae:9.462240):0.769081):1.271035,((Falco_rupicoloides:3.918555,Falco_tinnunculus:3.918555):4.461721,Falco_naumanni:8.380277):3.122079):64.708908,((((((Melopsittacus_undulatus:35.613850,Platycercus_elegans:35.613850):1.517757,Eclectus_roratus:37.131607):8.003311,(Forpus_passerinus:37.163227,Cyanoliseus_patagonus:37.163231):7.971689):8.061872,((Nymphicus_hollandicus:30.780714,(((Cacatua_tenuirostris:13.907394,Cacatua_leadbeateri:13.907394):2.644876,Cacatua_pastinator:16.552271):5.200375,Cacatua_roseicapilla:21.752645):9.028069):5.220785,Calyptorhynchus_funereus:36.001499):17.195292):2.288194,(Nestor_notabilis:3.380147,Nestor_meridionalis:3.380147):52.104836):19.546711,(Acanthisitta_chloris:68.740631,(((((Chiroxiphia_lanceolata:18.619963,(Lepidothrix_coronata:13.586882,(Pipra_mentalis:12.469592,Manacus_manacus:12.469592):1.117289):5.033081):18.289169,Rupicola_rupicola:36.909134):3.068856,(Sayornis_nigricans:11.254681,Empidonax_traillii:11.254681):28.723305):18.134214,Cercomacra_tyrannina:58.112198):8.335490,(Menura_novaehollandiae:59.683609,(((Ptilonorhynchus_violaceus:35.379238,Ailuroedus_melanotis:35.379234):8.679333,Cormobates_leucophaea:44.058571):11.164772,(((Amytornis_striatus:36.721725,(Stipiturus_malachurus:29.160730,(Malurus_leucopterus:19.643093,((Malurus_cyaneus:9.014505,Malurus_splendens:9.014505):7.085368,Malurus_lamberti:16.099873):3.543220):9.517637):7.560994):11.252516,((Acanthorhynchus_tenuirostris:25.777554,(Manorina_melanocephala:9.001512,Manorina_melanophrys:9.001512):16.776041):11.256022,(Chthonicola_sagittatus:15.543133,Sericornis_frontalis:15.543134):21.490442):10.940665):5.178830,((Pomatostomus_temporalis:42.909065,Orthonyx_spaldingii:42.909065):8.886641,((Gymnorhina_tibicen:40.944149,(Pachycephala_rufiventris:40.482941,((((Lanius_minor:11.034996,Lanius_collurio:11.034995):20.698616,(((Perisoreus_infaustus:15.726110,Perisoreus_canadensis:15.726111):6.421822,((Cyanocorax_morio:17.124584,(Gymnorhinus_cyanocephalus:14.259007,(Aphelocoma_ultramarina:7.547117,Aphelocoma_coerulescens:7.547116):6.711891):2.865576):4.138772,((((Corvus_frugilegus:10.236080,((Corvus_brachyrhynchos:4.501600,Corvus_corone:4.501600):3.102066,Corvus_coronoides:7.603666):2.632414):2.285189,Corvus_monedula:12.521270):0.802950,Corvus_mellori:13.324221):5.934086,((Pica_pica:3.349689,Pica_nuttalli:3.349689):15.415639,Garrulus_glandarius:18.765327):0.492979):2.005050):0.884576):3.673342,(Pyrrhocorax_pyrrhocorax:13.480552,Pyrrhocorax_graculus:13.480552):12.340722):5.912336):1.456883,((Grallina_cyanoleuca:28.524540,(Manucodia_keraudrenii:23.237051,Ptiloris_victoriae:23.237053):5.287489):2.469183,(Struthidea_cinerea:18.624050,Corcorax_melanorhamphos:18.624050):12.369674):2.196770):2.147075,(Oriolus_oriolus:28.514500,((Vireo_bellii:11.233064,Vireo_solitarius:11.233064):2.104497,Vireo_olivaceus:13.337561):15.176939):6.823068):5.145375):0.461202):9.756649,(((Petroica_multicolor:6.450796,Petroica_phoenicea:6.450797):7.712350,Petroica_australis:14.163146):33.105343,(((Remiz_pendulinus:36.860027,(Parus_caeruleus:18.669563,((Baeolophus_bicolor:16.163855,Parus_atricapillus:16.163855):0.362847,(Parus_palustris:9.767146,Parus_major:9.767147):6.759554):2.142864):18.190464):5.310441,((((((Acrocephalus_scirpaceus:8.790224,((Acrocephalus_melanopogon:4.730769,Acrocephalus_schoenobaenus:4.730769):2.079817,Acrocephalus_paludicola:6.810585):1.979639):1.144808,(Acrocephalus_arundinaceus:5.627765,Acrocephalus_sechellensis:5.627765):4.307267):15.535341,(Acrocephalus_palustris:16.502970,Locustella_luscinioides:16.502970):8.967403):1.183717,(((Cettia_cetti:16.746790,(Phylloscopus_collybita:11.853646,Phylloscopus_sibilatrix:11.853647):4.893143):1.672225,Aegithalos_caudatus:18.419014):7.612150,((Delichon_urbicum:13.950773,(Petrochelidon_pyrrhonota:13.182892,(Hirundo_rustica:5.819215,Hirundo_neoxena:5.819215):7.363677):0.767881):2.389065,Tachycineta_bicolor:16.339838):9.691327):0.622925):7.701697,(((Zosterops_lateralis:2.131585,Zosterops_japonicus:2.131585):16.923117,(((Sylvia_communis:10.173883,(Sylvia_nisoria:9.033171,Sylvia_curruca:9.033171):1.140712):3.367768,(Sylvia_atricapilla:11.193840,Sylvia_borin:11.193840):2.347811):4.658940,Chamaea_fasciata:18.200592):0.854112):8.125585,Cisticola_juncidis:27.180290):7.175499):2.645131,(Panurus_biarmicus:21.999453,(((Alauda_arvensis:5.862792,Galerida_cristata:5.862792):3.443431,Eremophila_alpestris:9.306223):7.030906,Eremopterix_nigriceps:16.337130):5.662324):15.001464):5.169552):1.675869,((((((Certhia_familiaris:26.847042,(Thryothorus_leucotis:13.744020,((Troglodytes_aedon:11.397785,Troglodytes_troglodytes:11.397785):0.034504,Cistothorus_palustris:11.432289):2.311731):13.103022):3.699165,(Sitta_europaea:11.397803,(Sitta_pygmaea:6.029548,Sitta_pusilla:6.029548):5.368255):19.148403):6.507493,((((Sturnus_unicolor:0.314380,Sturnus_vulgaris:0.314380):8.102994,Acridotheres_tristis:8.417376):15.292089,(Mimus_polyglottos:14.844190,Dumetella_carolinensis:14.844191):8.865273):5.184548,(Cinclus_cinclus:28.172884,((Catharus_bicknelli:15.714622,(Turdus_merula:8.336127,Turdus_pilaris:8.336127):7.378494):10.589264,(Cossypha_natalensis:18.246548,(((((Oenanthe_oenanthe:9.393203,Oenanthe_leucura:9.393203):4.076272,Monticola_saxatilis:13.469476):2.445884,Ficedula_albicollis:15.915359):0.604795,Luscinia_megarhynchos:16.520155):0.348639,Erithacus_rubecula:16.868793):1.377755):8.057337):1.869000):0.721128):8.159689):2.521307,Bombycilla_cedrorum:39.575008):1.856579,Regulus_regulus:41.431587):0.794475,((((Prunella_collaris:1.937557,Prunella_modularis:1.937557):32.354858,(((Sporopipes_squamifrons:13.727462,(Plocepasser_mahali:10.670194,Philetairus_socius:10.670194):3.057269):3.610776,(Bubalornis_niger:16.374718,Euplectes_orix:16.374718):0.963521):4.700150,((((Uraeginthus_angolensis:5.761941,Uraeginthus_granatinus:5.761941):3.140740,Lagonosticta_rubricata:8.902681):2.077385,Estrilda_astrild:10.980064):2.037637,(Taeniopygia_guttata:7.892223,(Poephila_cincta:7.867906,((Neochmia_phaeton:6.482604,Neochmia_temporalis:6.482604):1.163601,Neochmia_modesta:7.646205):0.221702):0.024317):5.125479):9.020686):12.254025):1.757220,((((Pyrrhula_pyrrhula:20.945919,((((((Loxia_curvirostra:1.637574,Loxia_leucoptera:1.637574):6.234846,Carduelis_flammea:7.872420):2.370394,Carduelis_carduelis:10.242814):1.314530,((Carduelis_tristis:7.836037,Carduelis_spinus:7.836037):3.534543,Serinus_canaria:11.370580):0.186763):1.718158,Carduelis_chloris:13.275501):7.222270,((Carpodacus_erythrinus:8.140953,Carpodacus_mexicanus:8.140953):10.584096,((Loxops_coccineus:6.816566,Oreomystis_mana:6.816566):1.604540,Loxioides_bailleui:8.421105):10.303943):1.772723):0.448149):9.098563,(Fringilla_coelebs:8.557603,Fringilla_montifringilla:8.557603):21.486879):0.828877,((((((((Wilsonia_citrina:6.091909,((Setophaga_ruticilla:5.222092,Dendroica_discolor:5.222092):0.455861,(Dendroica_fusca:4.821637,Dendroica_kirtlandii:4.821637):0.856316):0.413957):2.975961,Wilsonia_pusilla:9.067870):0.797135,Oporornis_formosus:9.865005):0.036404,Vermivora_chrysoptera:9.901408):8.286564,((Psarocolius_montezuma:15.612064,((Agelaius_phoeniceus:8.245197,(Quiscalus_quiscula:5.817349,Euphagus_cyanocephalus:5.817349):2.427847):5.910321,(Icterus_spurius:9.637156,Icterus_galbula:9.637156):4.518361):1.456547):1.054121,((Sturnella_magna:2.912824,Sturnella_neglecta:2.912824):11.692325,(Dolichonyx_oryzivorus:11.232491,Xanthocephalus_xanthocephalus:11.232491):3.372658):2.061037):1.521787):3.356591,((((Emberiza_bruniceps:6.502568,Emberiza_melanocephala:6.502568):9.344866,(Miliaria_calandra:12.860204,(Emberiza_hortulana:10.938883,Emberiza_citrinella:10.938884):1.921321):2.987229):0.271745,Emberiza_schoeniclus:16.119177):2.677712,((((Pipilo_erythrophthalmus:15.175712,((Ammodramus_maritimus:3.918977,Ammodramus_caudacutus:3.918977):9.682034,Melospiza_melodia:13.601012):1.574700):0.058839,(Junco_hyemalis:10.305853,Zonotrichia_leucophrys:10.305853):4.928699):0.772076,(Spizella_passerina:6.254013,Spizella_pusilla:6.254013):9.752613):0.620459,Ammodramus_savannarum:16.627085):2.169805):2.747673):2.550258,((Ramphocelus_costaricensis:18.317245,Geospiza_conirostris:18.317245):2.401123,((Piranga_olivacea:15.628124,Cardinalis_cardinalis:15.628124):3.495730,Passerina_cyanea:19.123854):1.594516):3.376452):1.076479,(Calcarius_lapponicus:19.544022,(Calcarius_ornatus:5.816870,Calcarius_pictus:5.816870):13.727152):5.627278):5.702059):4.021755,((Motacilla_flava:3.616286,Motacilla_alba:3.616287):22.162617,(Anthus_campestris:21.742113,Anthus_pratensis:21.742113):4.036790):9.116211):1.154519):4.191800,(Nectarinia_amethystina:16.018555,Nectarinia_johnstoni:16.018555):24.222878):1.984627):1.620278):3.422149):3.432306):1.094912):1.357365):2.070271):4.460266):6.764084):2.292940):6.291064):1.179564):3.502551,((Coragyps_atratus:75.515732,((Gypohierax_angolensis:30.790186,Gypaetus_barbatus:30.790186):11.280115,(Gyps_fulvus:35.458931,(((Accipiter_nisus:24.165485,((Accipiter_cooperii:17.349270,Accipiter_gentilis:17.349268):5.835620,((Circus_maurus:13.398654,Circus_pygargus:13.398655):2.926514,(Circus_cyaneus:9.620972,Circus_aeruginosus:9.620972):6.704196):6.859721):0.980595):4.936443,((Milvus_migrans:20.869755,(Haliaeetus_leucocephalus:13.808450,Haliaeetus_vocifer:13.808451):7.061305):2.090432,(Rostrhamus_sociabilis:15.456757,(Parabuteo_unicinctus:12.784295,Buteo_buteo:12.784295):2.672462):7.503430):6.141740):3.887161,Aquila_verreauxii:32.989090):2.469841):6.611372):33.445435):1.534212,((Tyto_alba:64.438385,(((((((((Strix_uralensis:7.593227,Strix_aluco:7.593227):1.945568,Strix_nebulosa:9.538795):3.424539,Strix_occidentalis:12.963334):6.257193,Bubo_bubo:19.220528):3.280072,Otus_flammeolus:22.500599):4.257492,Asio_otus:26.758091):4.904222,Otus_elegans:31.662313):9.631194,((Athene_noctua:18.112900,Athene_cunicularia:18.112900):11.083516,Aegolius_funereus:29.196415):12.097091):3.795949,(Ninox_strenua:13.116314,Ninox_novaeseelandiae:13.116315):31.973141):19.348928):10.750710,((((Tockus_leucomelas:15.003880,Tockus_monteiri:15.003879):18.337526,Bycanistes_brevis:33.341404):22.172842,Phoeniculus_purpureus:55.514244):14.901387,(((Merops_apiaster:11.789136,Merops_bullockoides:11.789135):48.008736,((Megaceryle_alcyon:31.267128,Dacelo_novaeguineae:31.267132):0.545079,Alcedo_atthis:31.812206):27.985664):7.391280,(Ramphastos_tucanus:32.437969,((Melanerpes_formicivorus:11.741600,(Dendrocopos_medius:8.017358,(Dendrocopos_minor:5.950572,Picoides_borealis:5.950572):2.066786):3.724243):0.808947,Colaptes_auratus:12.550548):19.887423):34.751183):3.226480):4.773460):1.860851):2.663866):0.903279):0.264024,(((Zenaida_macroura:27.923054,Columba_livia:27.923050):43.921844,Phaethon_lepturus:71.844894):3.990994,(((((((Porzana_carolina:26.094196,((Fulica_atra:13.293293,Gallinula_chloropus:13.293293):4.028936,Gallinula_mortierii:17.322229):8.771965):8.592295,Gallirallus_australis:34.686489):1.584950,(Porphyrio_porphyrio:6.764935,Porphyrio_hochstetteri:6.764935):29.506504):8.838676,(Aramus_guarauna:31.163397,Grus_canadensis:31.163395):13.946720):28.455502,((Eupodotis_afraoides:38.043297,Otis_tarda:38.043297):32.355602,(Coccyzus_americanus:70.398201,Geococcyx_californianus:70.398193):0.000704):3.166716):0.763466,((Gavia_immer:66.901718,((((Oceanites_oceanicus:53.383255,(((Phoebetria_fusca:19.206013,((Thalassarche_chlororhynchos:2.768351,Thalassarche_melanophrys:2.768351):5.347331,(Diomedea_exulans:3.933973,Thalassarche_bulleri:3.933973):4.181709):11.090331):2.084843,(Phoebastria_immutabilis:8.306382,Phoebastria_irrorata:8.306382):12.984474):31.215399,((((Calonectris_diomedea:17.020243,(Puffinus_puffinus:16.982000,(Puffinus_griseus:7.279433,Puffinus_tenuirostris:7.279434):9.702566):0.038244):9.203814,Procellaria_aequinoctialis:26.224058):10.012926,Pachyptila_turtur:36.236984):0.209267,(Daption_capense:14.143451,((Fulmarus_glacialoides:8.758016,Fulmarus_glacialis:8.758016):3.420555,(Macronectes_halli:1.839289,Macronectes_giganteus:1.839289):10.339282):1.964880):22.302799):16.060005):0.876998):3.688799,Oceanodroma_leucorhoa:57.072052):0.000571,(((Pygoscelis_papua:6.146311,Pygoscelis_antarcticus:6.146311):11.259360,Pygoscelis_adeliae:17.405672):10.051445,(((Eudyptula_minor:13.141420,((Spheniscus_mendiculus:2.175626,Spheniscus_humboldti:2.175626):1.544892,(Spheniscus_magellanicus:1.933128,Spheniscus_demersus:1.933128):1.787389):9.420902):4.722447,(Megadyptes_antipodes:9.409511,(Eudyptes_chrysolophus:3.990832,(Eudyptes_pachyrhynchus:2.498055,Eudyptes_chrysocome:2.498055):1.492778):5.418678):8.454357):8.227030,(Aptenodytes_patagonicus:8.575406,Aptenodytes_forsteri:8.575406):17.515491):1.366219):29.615507):9.274169,((Mycteria_americana:29.451157,Ciconia_ciconia:29.451157):36.383591,(((Eudocimus_albus:52.864372,(Platalea_leucorodia:48.419830,(Plegadis_chihi:5.857184,Plegadis_falcinellus:5.857184):42.562649):4.444540):8.781871,((Egretta_garzetta:34.052406,(Casmerodius_albus:15.117740,((Ardea_herodias:1.955192,Ardea_cinerea:1.955192):11.788855,Bubulcus_ibis:13.744046):1.373693):18.934666):7.124403,Ixobrychus_exilis:41.176807):20.469435):3.077117,((Morus_bassanus:16.821600,Sula_dactylatra:16.821600):18.817570,((Phalacrocorax_aristotelis:10.884346,(((Phalacrocorax_atriceps_melanogenis:0.501311, Phalacrocorax_atriceps_bransfieldensis:0.501311):6,Phalacrocorax_auritus:6.501311):3.922021,(Phalacrocorax_penicillatus:8.742671,Phalacrocorax_carbo:8.742671):1.680662):0.461013):0.633765,Phalacrocorax_harrisi:11.518110):24.121059):29.084190):1.111389):0.512043):0.554927):0.763999,Corythaeola_cristata:67.665710):6.663365):1.243063,(Phoenicopterus_ruber:60.930077,(Tachybaptus_dominicus:45.867283,(((Podiceps_grisegena:20.984467,(Podiceps_auritus:19.395208,Podiceps_cristatus:19.395208):1.589257):5.616295,Podiceps_nigricollis:26.600761):9.883221,Aechmophorus_occidentalis:36.483982):9.383303):15.062792):14.642071):0.263741):5.045227):1.573543,(((Archilochus_colubris:6.407169,(Selasphorus_sasin:3.213643,Calypte_anna:3.213643):3.193526):59.439224,(Apus_apus:11.972998,(Apus_affinis:3.921833,Apus_pallidus:3.921833):8.051166):53.873398):11.806137,Podargus_strigoides:77.652527):4.802124):16.321743):2.645300);
	TREE tree_6230 = (((Dromaius_novaehollandiae:43.222809,Apteryx_australis:43.222813):10.454464,Struthio_camelus:53.677277):56.588196,((((((Callipepla_californica:4.522758,Colinus_virginianus:4.522758):17.233154,(Pavo_cristatus:16.717758,((Alectoris_chukar:12.939814,Coturnix_chinensis:12.939814):3.505188,((Meleagris_gallopavo:12.127983,((Lagopus_leucura:3.716009,Lagopus_lagopus:3.716010):2.208847,(((Tetrao_urogallus:2.717334,Tetrao_tetrix:2.717334):2.454422,Dendragapus_canadensis:5.171757):0.061340,(Centrocercus_urophasianus:4.015359,Tympanuchus_cupido:4.015359):1.217737):0.691760):6.203127):1.172979,((Syrmaticus_humiae:7.218478,(Phasianus_colchicus:6.331665,Chrysolophus_pictus:6.331665):0.886814):4.383675,Perdix_perdix:11.602154):1.698809):3.144039):0.272757):5.038153):31.456692,(Ortalis_vetula:12.357357,Oreophasis_derbianus:12.357357):40.855247):8.277027,Alectura_lathami:61.489632):17.173801,((Dendrocygna_autumnalis:10.215010,Dendrocygna_bicolor:10.215011):15.840180,((((Cygnus_olor:6.825547,Cygnus_atratus:6.825547):0.750370,(Cygnus_columbianus:0.998237,Cygnus_cygnus:0.998237):6.577681):1.999169,((((Anser_anser:0.448645,Anser_brachyrhynchus:0.448645):0.330590,Anser_albifrons:0.779235):0.484599,Chen_caerulescens:1.263833):4.632365,(Branta_bernicla:4.918960,((Branta_sandvicensis:1.297887,Branta_canadensis:1.297887):0.434028,Branta_leucopsis:1.731915):3.187045):0.977238):3.678889):6.248425,((((((Anas_crecca:2.296833,Anas_gracilis:2.296833):0.000183,(Anas_acuta:0.967448,Anas_bahamensis:0.967448):1.329568):0.626504,(Anas_sparsa:1.094696,(Anas_superciliosa:0.476821,((Anas_rubripes:0.082981,Anas_fulvigula:0.082981):0.365253,(Anas_laysanensis:0.336987,Anas_platyrhynchos:0.336987):0.111246):0.028587):0.617875):1.828824):0.762903,((Anas_penelope:0.684901,Anas_americana:0.684901):1.321257,Anas_strepera:2.006158):1.680265):0.896525,Anas_discors:4.582948):2.328576,((Chenonetta_jubata:6.455907,(((Aix_sponsa:5.249019,(Chloephaga_picta:5.019164,Tadorna_cana:5.019164):0.229854):1.051378,((Bucephala_islandica:0.744179,Bucephala_clangula:0.744179):5.291882,((Polysticta_stelleri:4.473225,Somateria_mollissima:4.473225):0.596043,Histrionicus_histrionicus:5.069267):0.966794):0.264335):0.086978,(((Aythya_collaris:0.245443,Aythya_americana:0.245443):0.941324,Aythya_valisineria:1.186767):0.069884,Aythya_marila:1.256651):5.130723):0.068533):0.160753,Hymenolaimus_malacorhynchos:6.616661):0.294863):8.911987):10.231680):52.608238):11.672009,(((((((Turnix_varius:24.185287,Turnix_sylvaticus:24.185289):29.239075,((((Sterna_hirundo:9.726352,Sterna_caspia:9.726352):10.492270,(((Larus_ridibundus:1.294522,Larus_novaehollandiae:1.294522):3.897954,(((((Larus_californicus:0.573259,Larus_glaucescens:0.573259):0.089109,Larus_fuscus:0.662368):0.199575,(Larus_argentatus:0.578723,Larus_occidentalis:0.578723):0.283220):0.388118,Larus_delawarensis:1.250061):0.266347,Larus_canus:1.516408):3.676068):2.145621,Rissa_tridactyla:7.338097):12.880524):2.249853,(((Uria_aalge:13.093772,Cepphus_grylle:13.093772):4.326039,((Ptychoramphus_aleuticus:6.154575,(Aethia_cristatella:5.291520,Aethia_pusilla:5.291520):0.863055):7.986453,Fratercula_arctica:14.141027):3.278783):3.427400,((Catharacta_maccormicki:1.597221,Catharacta_skua:1.597221):7.511731,Stercorarius_parasiticus:9.108952):11.738259):1.621263):5.385607,Glareola_pratincola:27.854080):25.570284):8.413294,((((Jacana_spinosa:0.514584,Jacana_jacana:0.514584):38.075188,Metopidius_indicus:38.589775):8.524267,Rostratula_benghalensis:47.114040):8.989658,((Bartramia_longicauda:30.930490,((Numenius_americanus:7.693749,Numenius_arquata:7.693748):7.841979,Numenius_phaeopus:15.535728):15.394762):11.470312,(Limosa_limosa:40.063980,(((Arenaria_melanocephala:10.862082,Arenaria_interpres:10.862082):18.670431,(Calidris_canutus:19.891998,(Calidris_temminckii:15.274298,(((Tryngites_subruficollis:8.008610,Calidris_bairdii:8.008610):5.226604,Calidris_himantopus:13.235213):1.656252,((Calidris_mauri:4.778986,Calidris_pusilla:4.778986):8.440588,(Calidris_minutilla:12.980583,((Calidris_fuscicollis:7.846765,Calidris_alba:7.846765):4.358777,((Calidris_maritima:3.235513,Calidris_ptilocnemis:3.235513):4.148631,Calidris_alpina:7.384144):4.821398):0.775042):0.238991):1.671892):0.382833):4.617699):9.640514):6.367471,(((Scolopax_minor:9.162004,Scolopax_rusticola:9.162004):20.556299,(Coenocorypha_aucklandica:15.925950,(Gallinago_media:13.937450,Gallinago_gallinago:13.937450):1.988500):13.792352):5.397146,((Steganopus_tricolor:20.958094,(Phalaropus_lobatus:7.596641,Phalaropus_fulicarius:7.596641):13.361453):10.773113,((Actitis_macularius:14.617269,Actitis_hypoleucos:14.617269):16.716993,(Tringa_flavipes:18.229689,(Tringa_nebularia:15.187980,Tringa_totanus:15.187981):3.041708):13.104572):0.396945):3.384242):0.784535):4.163996):2.336822):13.702899):5.733957):9.353898,(((Pluvialis_squatarola:13.153062,((Pluvialis_fulva:3.000012,Pluvialis_apricaria:3.000012):3.812151,Pluvialis_dominica:6.812162):6.340899):41.559860,(((Eudromias_morinellus:36.024677,(((Charadrius_semipalmatus:17.076527,Charadrius_vociferus:17.076527):1.598103,(Charadrius_hiaticula:14.532986,Charadrius_melodus:14.532986):4.141644):9.548112,Charadrius_dubius:28.222742):7.801935):7.826608,(((Vanellus_senegallus:1.290044,Vanellus_vanellus:1.290044):19.950781,Vanellus_miles:21.240826):17.157104,((Charadrius_montanus:14.624344,Charadrius_alexandrinus:14.624344):3.150453,Charadrius_bicinctus:17.774797):20.623133):5.453354):6.417628,((Haematopus_palliatus:21.270784,(Haematopus_ostralegus:11.998769,Haematopus_longirostris:11.998769):9.272016):14.313929,(Recurvirostra_americana:21.661423,Himantopus_mexicanus:21.661423):13.923289):14.684200):4.444010):10.440705,(Chionis_minor:57.407585,Burhinus_oedicnemus:57.407585):7.746043):6.037928):12.420491,((((Falco_columbarius:10.578586,(Falco_naumanni:7.063643,(Falco_tinnunculus:5.136974,Falco_rupicoloides:5.136973):1.926669):3.514943):0.674499,(Falco_peregrinus:9.788321,Falco_eleonorae:9.788320):1.464764):70.148102,(((((Eclectus_roratus:27.908600,(Platycercus_elegans:26.465294,Melopsittacus_undulatus:26.465290):1.443309):2.483183,(Forpus_passerinus:24.623604,Cyanoliseus_patagonus:24.623604):5.768180):14.302372,(Calyptorhynchus_funereus:34.457619,((Cacatua_leadbeateri:18.761312,((Cacatua_pastinator:11.747675,Cacatua_tenuirostris:11.747675):6.393806,Cacatua_roseicapilla:18.141481):0.619830):10.077765,Nymphicus_hollandicus:28.839077):5.618543):10.236534):12.620000,(Nestor_notabilis:1.666645,Nestor_meridionalis:1.666645):55.647511):21.077686,(Acanthisitta_chloris:72.422554,((((Rupicola_rupicola:22.234591,(Chiroxiphia_lanceolata:8.203267,((Pipra_mentalis:5.035581,Manacus_manacus:5.035581):0.391316,Lepidothrix_coronata:5.426896):2.776371):14.031322):4.169115,(Empidonax_traillii:6.703151,Sayornis_nigricans:6.703151):19.700554):32.861076,Cercomacra_tyrannina:59.264782):10.929892,(Menura_novaehollandiae:59.368202,(((Ailuroedus_melanotis:31.233435,Ptilonorhynchus_violaceus:31.233435):18.272816,Cormobates_leucophaea:49.506252):4.786260,(((Amytornis_striatus:29.797554,(Stipiturus_malachurus:20.033247,(Malurus_leucopterus:14.031580,(Malurus_lamberti:12.622099,(Malurus_splendens:6.597794,Malurus_cyaneus:6.597794):6.024305):1.409481):6.001668):9.764306):12.002503,(((Manorina_melanophrys:7.372184,Manorina_melanocephala:7.372184):21.890699,Acanthorhynchus_tenuirostris:29.262882):7.780316,(Chthonicola_sagittatus:16.663628,Sericornis_frontalis:16.663628):20.379572):4.756858):10.732639,((Pomatostomus_temporalis:48.542976,Orthonyx_spaldingii:48.542980):0.830890,((Gymnorhina_tibicen:38.073986,(Pachycephala_rufiventris:26.539841,((Oriolus_oriolus:18.670238,((((Manucodia_keraudrenii:12.956717,Ptiloris_victoriae:12.956717):2.523245,Grallina_cyanoleuca:15.479961):0.504495,(Struthidea_cinerea:9.486504,Corcorax_melanorhamphos:9.486504):6.497952):1.285853,((Lanius_collurio:5.649628,Lanius_minor:5.649628):10.799221,((((Cyanocorax_morio:8.920392,(Gymnorhinus_cyanocephalus:6.549884,(Aphelocoma_coerulescens:4.210005,Aphelocoma_ultramarina:4.210005):2.339880):2.370508):2.619689,(((Pica_pica:1.306947,Pica_nuttalli:1.306947):8.520544,(Corvus_monedula:6.223941,(Corvus_mellori:4.110480,((Corvus_coronoides:3.878080,(Corvus_brachyrhynchos:2.612606,Corvus_corone:2.612606):1.265475):0.149297,Corvus_frugilegus:4.027378):0.083102):2.113461):3.603549):0.561296,Garrulus_glandarius:10.388787):1.151294):0.542713,(Perisoreus_infaustus:7.590186,Perisoreus_canadensis:7.590185):4.492608):1.376421,(Pyrrhocorax_pyrrhocorax:6.048567,Pyrrhocorax_graculus:6.048567):7.410648):2.989634):0.821460):1.399932):1.593208,((Vireo_solitarius:6.503519,Vireo_bellii:6.503519):1.399440,Vireo_olivaceus:7.902959):12.360489):6.276393):11.534147):10.083948,(((Petroica_phoenicea:5.025608,Petroica_multicolor:5.025608):7.247996,Petroica_australis:12.273603):32.448200,((((Parus_caeruleus:18.056610,((Parus_atricapillus:14.719402,Baeolophus_bicolor:14.719402):0.558480,(Parus_palustris:8.553309,Parus_major:8.553309):6.724573):2.778727):15.530315,Remiz_pendulinus:33.586926):3.956374,(((((Tachycineta_bicolor:17.462811,(((Hirundo_rustica:6.040784,Hirundo_neoxena:6.040784):8.809877,Petrochelidon_pyrrhonota:14.850660):0.688213,Delichon_urbicum:15.538874):1.923939):13.183869,((Cettia_cetti:24.551794,(Phylloscopus_sibilatrix:17.448324,Phylloscopus_collybita:17.448324):7.103471):4.449664,Aegithalos_caudatus:29.001461):1.645223):0.236874,((Locustella_luscinioides:20.896566,Acrocephalus_palustris:20.896564):8.296845,((Acrocephalus_scirpaceus:10.850567,((Acrocephalus_melanopogon:7.014848,Acrocephalus_schoenobaenus:7.014848):1.097795,Acrocephalus_paludicola:8.112643):2.737923):1.432084,(Acrocephalus_sechellensis:7.558795,Acrocephalus_arundinaceus:7.558795):4.723855):16.910759):1.690146):1.295464,(((Zosterops_japonicus:2.198655,Zosterops_lateralis:2.198655):17.683767,(Chamaea_fasciata:15.157013,((Sylvia_atricapilla:9.443948,Sylvia_borin:9.443948):2.641591,(Sylvia_curruca:6.994411,(Sylvia_communis:5.876469,Sylvia_nisoria:5.876469):1.117942):5.091127):3.071474):4.725409):5.561471,Cisticola_juncidis:25.443893):6.735127):3.196978,(Panurus_biarmicus:24.661329,((Eremophila_alpestris:14.048619,(Alauda_arvensis:10.596880,Galerida_cristata:10.596880):3.451740):10.612462,Eremopterix_nigriceps:24.661081):0.000247):10.714668):2.167301):4.215553,(((((((Thryothorus_leucotis:14.178362,(Cistothorus_palustris:10.375964,(Troglodytes_aedon:10.056628,Troglodytes_troglodytes:10.056628):0.319337):3.802397):13.723509,Certhia_familiaris:27.901871):1.921439,(Sitta_europaea:13.901880,(Sitta_pygmaea:6.766449,Sitta_pusilla:6.766449):7.135431):15.921430):5.560138,(((Dumetella_carolinensis:11.869421,Mimus_polyglottos:11.869421):4.964612,(Acridotheres_tristis:6.564238,(Sturnus_unicolor:0.452612,Sturnus_vulgaris:0.452612):6.111626):10.269794):4.761709,(Cinclus_cinclus:20.824217,(((Turdus_merula:7.053280,Turdus_pilaris:7.053280):6.058426,Catharus_bicknelli:13.111707):4.867411,(((Luscinia_megarhynchos:11.597805,(((Oenanthe_oenanthe:6.881829,Oenanthe_leucura:6.881829):2.265605,Monticola_saxatilis:9.147434):1.887161,Ficedula_albicollis:11.034594):0.563211):0.077198,Erithacus_rubecula:11.675004):1.096441,Cossypha_natalensis:12.771444):5.207673):2.845100):0.771525):13.787707):3.445574,Bombycilla_cedrorum:38.829025):1.666647,Regulus_regulus:40.495670):0.912105,((Nectarinia_johnstoni:18.623291,Nectarinia_amethystina:18.623293):17.175606,(((((((Carpodacus_mexicanus:8.276161,Carpodacus_erythrinus:8.276161):7.761858,(Pyrrhula_pyrrhula:15.831446,((Loxops_coccineus:5.777380,Oreomystis_mana:5.777380):0.340377,Loxioides_bailleui:6.117757):9.713688):0.206574):0.961522,(Carduelis_chloris:10.124171,(Serinus_canaria:8.433933,((Carduelis_spinus:4.913638,Carduelis_tristis:4.913638):3.114327,(((Loxia_curvirostra:1.515009,Loxia_leucoptera:1.515009):3.644723,Carduelis_flammea:5.159732):2.487772,Carduelis_carduelis:7.647503):0.380462):0.405968):1.690238):6.875369):6.360876,(Fringilla_coelebs:7.560504,Fringilla_montifringilla:7.560504):15.799911):2.387683,(((Calcarius_pictus:1.125261,Calcarius_ornatus:1.125261):11.233985,Calcarius_lapponicus:12.359246):10.568646,(((Vermivora_chrysoptera:9.595126,(((((Dendroica_discolor:4.982502,Setophaga_ruticilla:4.982502):0.611566,(Dendroica_kirtlandii:4.356818,Dendroica_fusca:4.356818):1.237249):0.577881,Wilsonia_citrina:6.171948):3.166728,Wilsonia_pusilla:9.338677):0.186048,Oporornis_formosus:9.524724):0.070401):10.486988,(((((Miliaria_calandra:9.091592,(Emberiza_hortulana:6.614690,Emberiza_citrinella:6.614690):2.476902):1.698963,(Emberiza_melanocephala:1.856763,Emberiza_bruniceps:1.856763):8.933792):1.888052,Emberiza_schoeniclus:12.678607):2.150460,(((Spizella_passerina:3.722993,Spizella_pusilla:3.722993):6.665591,((Pipilo_erythrophthalmus:8.586450,(Melospiza_melodia:6.858227,(Ammodramus_caudacutus:2.417858,Ammodramus_maritimus:2.417858):4.440369):1.728223):0.632182,(Junco_hyemalis:6.749805,Zonotrichia_leucophrys:6.749804):2.468828):1.169952):0.810907,Ammodramus_savannarum:11.199492):3.629575):0.000148,((((Icterus_spurius:8.870892,Icterus_galbula:8.870891):4.443332,Psarocolius_montezuma:13.314222):0.723931,(Agelaius_phoeniceus:7.110376,(Quiscalus_quiscula:5.264552,Euphagus_cyanocephalus:5.264552):1.845824):6.927777):0.790914,((Sturnella_magna:3.034213,Sturnella_neglecta:3.034213):10.430152,(Dolichonyx_oryzivorus:9.220410,Xanthocephalus_xanthocephalus:9.220410):4.243953):1.364704):0.000148):5.252898):1.707343,(((Piranga_olivacea:13.009848,Cardinalis_cardinalis:13.009848):1.391727,Passerina_cyanea:14.401575):1.680600,(Geospiza_conirostris:13.785897,Ramphocelus_costaricensis:13.785898):2.296278):5.707283):1.138435):2.820207):4.353427,((Motacilla_flava:2.986076,Motacilla_alba:2.986076):19.838120,(Anthus_campestris:18.848549,Anthus_pratensis:18.848549):3.975647):7.277331):1.986623,((((Euplectes_orix:8.351009,Bubalornis_niger:8.351009):0.550716,(Sporopipes_squamifrons:6.823371,(Plocepasser_mahali:4.912324,Philetairus_socius:4.912324):1.911047):2.078354):5.090495,((Taeniopygia_guttata:5.360150,(((Neochmia_temporalis:3.908369,Neochmia_phaeton:3.908369):0.331476,Neochmia_modesta:4.239845):0.070656,Poephila_cincta:4.310501):1.049649):3.394799,((Lagonosticta_rubricata:5.819794,(Uraeginthus_granatinus:3.839920,Uraeginthus_angolensis:3.839920):1.979874):1.967822,Estrilda_astrild:7.787617):0.967332):5.237272):12.847832,(Prunella_collaris:0.275221,Prunella_modularis:0.275221):26.564833):5.248097):3.710747):5.608878):0.351077):2.962953):3.436133):1.215932):3.158828):1.759812):5.075695):10.826468):2.227880):5.969288):3.009350):0.546045,(((Tyto_alba:69.134995,((((((Bubo_bubo:21.057161,((Strix_nebulosa:11.015449,(Strix_aluco:5.978297,Strix_uralensis:5.978297):5.037150):2.226174,Strix_occidentalis:13.241622):7.815539):3.323379,Otus_flammeolus:24.380539):1.673031,Asio_otus:26.053572):3.621730,Otus_elegans:29.675301):8.129237,((Athene_noctua:19.331348,Athene_cunicularia:19.331348):8.522384,Aegolius_funereus:27.853733):9.950807):3.303499,(Ninox_strenua:13.795643,Ninox_novaeseelandiae:13.795641):27.312395):28.026960):10.291671,((((Tockus_monteiri:8.125446,Tockus_leucomelas:8.125446):19.729214,Bycanistes_brevis:27.854660):24.372921,Phoeniculus_purpureus:52.227585):20.975061,(((Merops_apiaster:13.270294,Merops_bullockoides:13.270295):45.139931,(Dacelo_novaeguineae:37.506577,(Alcedo_atthis:34.695061,Megaceryle_alcyon:34.695065):2.811514):20.903648):11.160263,(Ramphastos_tucanus:33.798180,(((Dendrocopos_medius:10.239295,(Picoides_borealis:7.780502,Dendrocopos_minor:7.780501):2.458792):4.405217,Melanerpes_formicivorus:14.644512):1.244013,Colaptes_auratus:15.888524):17.909653):35.772308):3.632157):6.224022):2.002512,(Coragyps_atratus:80.036484,((Gypaetus_barbatus:32.347172,Gypohierax_angolensis:32.347172):12.006205,(Gyps_fulvus:36.210167,((((Milvus_migrans:21.001120,(Haliaeetus_vocifer:13.119829,Haliaeetus_leucocephalus:13.119829):7.881289):3.683226,((Buteo_buteo:14.412533,Parabuteo_unicinctus:14.412533):2.878797,Rostrhamus_sociabilis:17.291330):7.393015):6.289159,(Accipiter_nisus:25.340719,((((Circus_aeruginosus:6.518397,Circus_maurus:6.518397):4.605025,Circus_cyaneus:11.123421):0.443553,Circus_pygargus:11.566975):11.888819,(Accipiter_cooperii:13.927563,Accipiter_gentilis:13.927563):9.528231):1.884928):5.632784):4.017141,Aquila_verreauxii:34.990646):1.219521):8.143209):35.683105):1.392697):0.518055):1.664811):0.530869,((Phaethon_lepturus:79.506424,((Zenaida_macroura:31.629330,Columba_livia:31.629326):45.994377,(Phoenicopterus_ruber:56.686848,(Tachybaptus_dominicus:31.795643,(Aechmophorus_occidentalis:29.652796,(Podiceps_nigricollis:22.730984,(Podiceps_cristatus:15.866518,(Podiceps_auritus:14.897472,Podiceps_grisegena:14.897472):0.969045):6.864467):6.921812):2.142846):24.891203):20.936859):1.882721):0.691426,((Corythaeola_cristata:70.780151,(Gavia_immer:70.110802,((((Oceanites_oceanicus:59.963913,(((Pachyptila_turtur:43.833870,((Calonectris_diomedea:26.369493,((Puffinus_tenuirostris:7.583863,Puffinus_griseus:7.583863):15.206285,Puffinus_puffinus:22.790148):3.579346):5.785461,Procellaria_aequinoctialis:32.154957):11.678914):0.802368,(((Fulmarus_glacialis:4.481445,Fulmarus_glacialoides:4.481445):4.227594,(Macronectes_halli:2.458018,Macronectes_giganteus:2.458018):6.251020):2.460654,Daption_capense:11.169693):33.466545):12.565935,((Phoebetria_fusca:17.765974,((Thalassarche_chlororhynchos:4.776574,Thalassarche_melanophrys:4.776574):5.760393,(Thalassarche_bulleri:7.137936,Diomedea_exulans:7.137936):3.399031):7.229008):8.757560,(Phoebastria_immutabilis:6.251269,Phoebastria_irrorata:6.251269):20.272264):30.678638):2.761739):5.228385,Oceanodroma_leucorhoa:65.192299):0.469031,(((Aptenodytes_patagonicus:6.492075,Aptenodytes_forsteri:6.492075):22.074776,((Pygoscelis_papua:3.058261,Pygoscelis_antarcticus:3.058261):11.731495,Pygoscelis_adeliae:14.789756):13.777095):3.374354,((Eudyptula_minor:20.330017,(Spheniscus_magellanicus:11.139317,(Spheniscus_demersus:3.681051,(Spheniscus_mendiculus:2.638640,Spheniscus_humboldti:2.638640):1.042411):7.458266):9.190700):6.419729,(Megadyptes_antipodes:14.630548,(Eudyptes_chrysocome:8.765514,(Eudyptes_pachyrhynchus:8.548305,Eudyptes_chrysolophus:8.548305):0.217211):5.865034):12.119197):5.191459):33.720123):2.527661,((Mycteria_americana:28.926390,Ciconia_ciconia:28.926392):37.190720,(((Eudocimus_albus:47.207020,(Platalea_leucorodia:45.050564,(Plegadis_chihi:8.963018,Plegadis_falcinellus:8.963018):36.087543):2.156458):12.930606,(Ixobrychus_exilis:45.652805,(Egretta_garzetta:34.158741,(Casmerodius_albus:22.843725,(Bubulcus_ibis:21.010937,(Ardea_herodias:1.937439,Ardea_cinerea:1.937439):19.073498):1.832788):11.315018):11.494063):14.484818):5.332460,((Morus_bassanus:20.995028,Sula_dactylatra:20.995029):19.044525,(((Phalacrocorax_penicillatus:8.521564,Phalacrocorax_carbo:8.521564):2.983165,(Phalacrocorax_auritus:7.754313,(Phalacrocorax_atriceps_melanogenis:0.754314, Phalacrocorax_atriceps_bransfieldensis:0.754314):7):3.750416):0.138003,(Phalacrocorax_aristotelis:5.097809,Phalacrocorax_harrisi:5.097809):6.544923):28.396822):25.430531):0.647026):2.071878):1.921817):0.669346):5.912002,((((Porphyrio_hochstetteri:9.642892,Porphyrio_porphyrio:9.642892):27.726040,(((Gallinula_chloropus:17.466255,(Gallinula_mortierii:14.610419,Fulica_atra:14.610420):2.855835):10.053483,Porzana_carolina:27.519737):4.483088,Gallirallus_australis:32.002827):5.366107):23.588026,(Aramus_guarauna:30.913612,Grus_canadensis:30.913612):30.043346):10.401465,((Otis_tarda:29.132076,Eupodotis_afraoides:29.132076):35.164196,(Coccyzus_americanus:64.295624,Geococcyx_californianus:64.295631):0.000643):7.062150):5.333730):3.505698):3.945064):0.307031,(Podargus_strigoides:75.068588,((Archilochus_colubris:7.510576,(Calypte_anna:4.280210,Selasphorus_sasin:4.280210):3.230366):60.160877,((Apus_affinis:6.243496,Apus_apus:6.243496):6.765533,Apus_pallidus:13.009028):54.662430):7.397133):9.381358):5.885493):19.930035);
	TREE tree_6430 = (((Dromaius_novaehollandiae:46.887016,Apteryx_australis:46.887012):14.612566,Struthio_camelus:61.499580):51.122082,((((((Colinus_virginianus:5.076528,Callipepla_californica:5.076529):20.937124,((Alectoris_chukar:16.604467,Coturnix_chinensis:16.604469):3.967056,(((Meleagris_gallopavo:14.478132,(((Centrocercus_urophasianus:4.996382,Tympanuchus_cupido:4.996383):1.102499,((Tetrao_urogallus:3.856759,Tetrao_tetrix:3.856759):1.328351,Dendragapus_canadensis:5.185109):0.913772):0.168886,(Lagopus_leucura:5.066136,Lagopus_lagopus:5.066136):1.201631):8.210364):1.288158,((Syrmaticus_humiae:8.800936,(Phasianus_colchicus:7.391119,Chrysolophus_pictus:7.391119):1.409817):5.147870,Perdix_perdix:13.948806):1.817484):4.556088,Pavo_cristatus:20.322378):0.249147):5.442128):34.063087,(Oreophasis_derbianus:14.685316,Ortalis_vetula:14.685316):45.391422):2.244672,Alectura_lathami:62.321411):15.096907,((Dendrocygna_autumnalis:13.713909,Dendrocygna_bicolor:13.713909):12.756166,((((Cygnus_atratus:3.811548,Cygnus_olor:3.811548):1.188134,(Cygnus_cygnus:1.248066,Cygnus_columbianus:1.248066):3.751617):3.228641,(((Anser_anser:0.959899,(Anser_brachyrhynchus:0.844743,Anser_albifrons:0.844743):0.115156):0.444217,Chen_caerulescens:1.404116):3.184207,(((Branta_sandvicensis:0.334784,Branta_canadensis:0.334784):0.670619,Branta_leucopsis:1.005403):2.946091,Branta_bernicla:3.951494):0.636829):3.640000):4.942807,((((((Chloephaga_picta:4.805758,Tadorna_cana:4.805758):0.239058,Aix_sponsa:5.044816):0.601576,(Aythya_marila:0.905006,((Aythya_collaris:0.264602,Aythya_americana:0.264602):0.480287,Aythya_valisineria:0.744889):0.160117):4.741386):0.041421,Chenonetta_jubata:5.687813):0.162421,(Hymenolaimus_malacorhynchos:5.453250,(((Polysticta_stelleri:2.636971,Somateria_mollissima:2.636971):1.936885,Histrionicus_histrionicus:4.573855):0.609149,(Bucephala_clangula:0.884792,Bucephala_islandica:0.884792):4.298213):0.270246):0.396984):0.808639,(Anas_discors:4.065815,(((Anas_penelope:0.830462,Anas_americana:0.830462):0.824432,Anas_strepera:1.654894):1.593432,((Anas_sparsa:0.873666,(Anas_superciliosa:0.368203,(Anas_platyrhynchos:0.244204,(Anas_laysanensis:0.214404,(Anas_rubripes:0.100657,Anas_fulvigula:0.100657):0.113747):0.029800):0.123999):0.505463):1.299962,(Anas_crecca:1.931629,((Anas_acuta:0.977630,Anas_bahamensis:0.977630):0.929711,Anas_gracilis:1.907341):0.024288):0.242000):1.074698):0.817489):2.593058):6.512256):13.298945):50.948242):20.137297,(((((Archilochus_colubris:5.341897,(Calypte_anna:2.806202,Selasphorus_sasin:2.806201):2.535696):54.596626,(Apus_pallidus:11.817250,(Apus_affinis:5.956089,Apus_apus:5.956089):5.861162):48.121277):15.024511,Podargus_strigoides:74.963043):6.666616,(((((((((((Gallinula_chloropus:9.039199,Fulica_atra:9.039199):15.854449,Porzana_carolina:24.893648):2.459099,Gallinula_mortierii:27.352749):1.121036,Gallirallus_australis:28.473785):2.516561,(Porphyrio_hochstetteri:3.289098,Porphyrio_porphyrio:3.289099):27.701244):12.505181,(Aramus_guarauna:24.749327,Grus_canadensis:24.749325):18.746201):18.187716,(Otis_tarda:23.291500,Eupodotis_afraoides:23.291502):38.391739):2.520688,(Coccyzus_americanus:64.203293,Geococcyx_californianus:64.203285):0.000642):5.333102,((Gavia_immer:63.893597,((((((Phoebetria_fusca:17.398424,((Thalassarche_chlororhynchos:4.431645,Thalassarche_melanophrys:4.431645):2.917219,(Diomedea_exulans:3.716228,Thalassarche_bulleri:3.716228):3.632636):10.049561):8.320254,(Phoebastria_irrorata:7.157090,Phoebastria_immutabilis:7.157090):18.561588):27.656378,(Oceanites_oceanicus:52.684853,(((Procellaria_aequinoctialis:28.535740,((Puffinus_puffinus:18.809982,(Puffinus_griseus:5.599550,Puffinus_tenuirostris:5.599550):13.210434):1.236673,Calonectris_diomedea:20.046656):8.489085):8.425909,(Daption_capense:18.104534,((Fulmarus_glacialis:5.978411,Fulmarus_glacialoides:5.978411):6.824194,(Macronectes_halli:4.469188,Macronectes_giganteus:4.469188):8.333417):5.301929):18.857117):1.065323,Pachyptila_turtur:38.026974):14.657876):0.690208):3.819709,Oceanodroma_leucorhoa:57.194763):0.891368,(((Pygoscelis_papua:8.321244,Pygoscelis_antarcticus:8.321244):9.890734,Pygoscelis_adeliae:18.211979):10.856044,(((Eudyptula_minor:14.515102,((Spheniscus_mendiculus:2.192850,Spheniscus_humboldti:2.192850):0.457886,(Spheniscus_magellanicus:1.898974,Spheniscus_demersus:1.898974):0.751763):11.864366):5.902611,(Megadyptes_antipodes:8.944111,((Eudyptes_chrysocome:4.550931,Eudyptes_pachyrhynchus:4.550931):0.275766,Eudyptes_chrysolophus:4.826697):4.117414):11.473603):3.935641,(Aptenodytes_patagonicus:6.608234,Aptenodytes_forsteri:6.608234):17.745121):4.714667):29.018110):5.154665,((Ciconia_ciconia:20.332972,Mycteria_americana:20.332975):42.670345,(((Eudocimus_albus:44.788078,((Plegadis_chihi:7.789769,Plegadis_falcinellus:7.789769):34.439621,Platalea_leucorodia:42.229389):2.558686):1.314169,(Ixobrychus_exilis:32.986832,(((Ardea_cinerea:1.456339,Ardea_herodias:1.456339):14.548516,(Bubulcus_ibis:15.828940,Casmerodius_albus:15.828941):0.175915):9.884792,Egretta_garzetta:25.889650):7.097182):13.115413):14.980036,((Morus_bassanus:19.873848,Sula_dactylatra:19.873848):21.490622,(Phalacrocorax_harrisi:20.553890,((((Phalacrocorax_atriceps_melanogenis:0.898965, Phalacrocorax_atriceps_bransfieldensis:0.898965):6:6.898965,Phalacrocorax_auritus:6.898965):5.285100,Phalacrocorax_aristotelis:12.184066):0.577782,(Phalacrocorax_penicillatus:11.926694,Phalacrocorax_carbo:11.926694):0.835153):7.792043):20.810579):19.717813):1.921039):0.237479):0.652798):2.859223,Corythaeola_cristata:66.752815):2.784212):1.879334,Phaethon_lepturus:71.416367):6.361131,((Zenaida_macroura:26.952890,Columba_livia:26.952892):50.299095,(Phoenicopterus_ruber:70.338608,((Aechmophorus_occidentalis:47.543510,((Podiceps_auritus:23.026596,(Podiceps_grisegena:17.798697,Podiceps_cristatus:17.798697):5.227899):11.827788,Podiceps_nigricollis:34.854385):12.689127):12.582077,Tachybaptus_dominicus:60.125587):10.213021):6.913375):0.525512):3.852158):0.732128,(((((Turnix_varius:18.799402,Turnix_sylvaticus:18.799400):35.682053,((((((Larus_novaehollandiae:1.329516,Larus_ridibundus:1.329516):3.766417,(((Larus_argentatus:0.812098,(Larus_fuscus:0.617353,(Larus_glaucescens:0.335483,Larus_californicus:0.335483):0.281870):0.194745):0.470131,(Larus_delawarensis:1.133094,Larus_occidentalis:1.133094):0.149135):0.143892,Larus_canus:1.426121):3.669811):2.770377,Rissa_tridactyla:7.866309):13.788343,(Sterna_caspia:9.202537,Sterna_hirundo:9.202537):12.452117):3.167108,(((Cepphus_grylle:14.819733,Uria_aalge:14.819732):3.692255,((Ptychoramphus_aleuticus:7.096700,(Aethia_pusilla:5.290202,Aethia_cristatella:5.290202):1.806498):8.524078,Fratercula_arctica:15.620778):2.891209):4.156314,((Catharacta_maccormicki:1.116678,Catharacta_skua:1.116678):8.128153,Stercorarius_parasiticus:9.244830):13.423470):2.153461):3.119617,Glareola_pratincola:27.941380):26.540075):7.511050,((Rostratula_benghalensis:45.463490,(Metopidius_indicus:37.768616,(Jacana_spinosa:1.253702,Jacana_jacana:1.253702):36.514915):7.694874):13.106471,((Bartramia_longicauda:28.785925,(Numenius_phaeopus:17.332399,(Numenius_arquata:10.364212,Numenius_americanus:10.364212):6.968189):11.453524):16.060003,(((((Scolopax_minor:10.254013,Scolopax_rusticola:10.254014):20.459597,((Gallinago_gallinago:12.730612,Gallinago_media:12.730612):7.962581,Coenocorypha_aucklandica:20.693193):10.020419):7.056638,((Actitis_hypoleucos:13.049289,Actitis_macularius:13.049289):18.958763,(((Tringa_nebularia:16.990231,Tringa_totanus:16.990231):0.967105,Tringa_flavipes:17.957335):13.746790,((Phalaropus_lobatus:9.875540,Phalaropus_fulicarius:9.875540):12.040367,Steganopus_tricolor:21.915907):9.788217):0.303928):5.762197):0.265285,((Arenaria_interpres:7.658466,Arenaria_melanocephala:7.658466):21.877934,(Calidris_canutus:22.201052,(Calidris_temminckii:17.211885,(((Tryngites_subruficollis:12.173166,Calidris_bairdii:12.173166):1.538105,Calidris_himantopus:13.711270):2.314825,(((Calidris_pusilla:4.846797,Calidris_mauri:4.846797):7.963766,(Calidris_minutilla:10.786920,(Calidris_alba:9.614770,Calidris_fuscicollis:9.614770):1.172150):2.023644):0.334246,((Calidris_maritima:0.982225,Calidris_ptilocnemis:0.982225):8.385988,Calidris_alpina:9.368213):3.776596):2.881287):1.185788):4.989168):7.335349):8.499134):2.046395,Limosa_limosa:40.081932):4.763999):13.724033):3.422542):2.767777,((((Pluvialis_dominica:3.664773,(Pluvialis_fulva:2.322100,Pluvialis_apricaria:2.322100):1.342673):7.263720,Pluvialis_squatarola:10.928493):35.592667,((((Charadrius_dubius:24.730095,(Charadrius_vociferus:14.546668,((Charadrius_melodus:9.507783,Charadrius_hiaticula:9.507783):2.515252,Charadrius_semipalmatus:12.023036):2.523633):10.183427):4.708138,Eudromias_morinellus:29.438232):7.271008,((Vanellus_miles:25.555857,(Vanellus_vanellus:20.713877,Vanellus_senegallus:20.713879):4.841978):10.643698,(Charadrius_bicinctus:15.084080,(Charadrius_alexandrinus:7.095022,Charadrius_montanus:7.095022):7.989057):21.115475):0.509687):6.887015,((Haematopus_palliatus:15.101110,(Haematopus_ostralegus:5.101620,Haematopus_longirostris:5.101620):9.999490):16.632223,(Recurvirostra_americana:20.615810,Himantopus_mexicanus:20.615810):11.117521):11.862923):2.924906):13.505075,(Chionis_minor:56.377739,Burhinus_oedicnemus:56.377739):3.648498):4.734045):17.420065,(((((Falco_eleonorae:11.642742,Falco_peregrinus:11.642744):0.633699,Falco_columbarius:12.276442):1.418546,((Falco_tinnunculus:3.826099,Falco_rupicoloides:3.826099):5.165848,Falco_naumanni:8.991946):4.703041):64.130951,((((((Melopsittacus_undulatus:31.448063,Platycercus_elegans:31.448065):1.081121,Eclectus_roratus:32.529186):4.807030,(Forpus_passerinus:31.186600,Cyanoliseus_patagonus:31.186600):6.149615):4.830341,(Calyptorhynchus_funereus:31.743164,(Nymphicus_hollandicus:28.950418,(Cacatua_tenuirostris:19.525721,((Cacatua_pastinator:13.875711,Cacatua_roseicapilla:13.875710):4.393138,Cacatua_leadbeateri:18.268848):1.256871):9.424698):2.792747):10.423390):12.330615,(Nestor_notabilis:3.517177,Nestor_meridionalis:3.517177):50.979992):22.889929,(Acanthisitta_chloris:69.681007,(((((Chiroxiphia_lanceolata:15.015897,(Lepidothrix_coronata:10.161016,(Pipra_mentalis:10.023510,Manacus_manacus:10.023510):0.137506):4.854880):15.432859,Rupicola_rupicola:30.448753):3.860923,(Empidonax_traillii:10.213253,Sayornis_nigricans:10.213253):24.096426):18.881693,Cercomacra_tyrannina:53.191372):13.525494,(Menura_novaehollandiae:59.365593,(((Ailuroedus_melanotis:27.779110,Ptilonorhynchus_violaceus:27.779110):21.347677,Cormobates_leucophaea:49.126789):5.968565,(((Amytornis_striatus:33.850311,(Stipiturus_malachurus:25.992374,(((Malurus_splendens:7.211155,Malurus_cyaneus:7.211155):5.289827,Malurus_leucopterus:12.500982):2.837697,Malurus_lamberti:15.338680):10.653694):7.857938):9.384838,((Acanthorhynchus_tenuirostris:18.764324,(Manorina_melanophrys:8.054915,Manorina_melanocephala:8.054915):10.709410):8.322073,(Chthonicola_sagittatus:13.857008,Sericornis_frontalis:13.857008):13.229390):16.148750):10.018105,((Pomatostomus_temporalis:49.601227,Orthonyx_spaldingii:49.601223):2.785633,(((((Oriolus_oriolus:36.057205,(((Lanius_collurio:9.828195,Lanius_minor:9.828194):21.680450,((((Cyanocorax_morio:15.578364,(Gymnorhinus_cyanocephalus:12.318466,(Aphelocoma_coerulescens:6.792373,Aphelocoma_ultramarina:6.792373):5.526093):3.259899):4.459245,(Garrulus_glandarius:18.728739,((((Corvus_mellori:7.143730,Corvus_coronoides:7.143730):0.684092,(Corvus_frugilegus:7.337838,(Corvus_brachyrhynchos:4.360574,Corvus_corone:4.360574):2.977265):0.489984):3.530973,Corvus_monedula:11.358795):6.342478,(Pica_pica:2.979015,Pica_nuttalli:2.979015):14.722259):1.027465):1.308872):2.250329,(Perisoreus_infaustus:17.595200,Perisoreus_canadensis:17.595200):4.692739):3.694433,(Pyrrhocorax_pyrrhocorax:12.500489,Pyrrhocorax_graculus:12.500489):13.481882):5.526271):1.824618,(((Manucodia_keraudrenii:25.072258,Ptiloris_victoriae:25.072258):6.289931,Grallina_cyanoleuca:31.362188):0.971897,(Struthidea_cinerea:19.341511,Corcorax_melanorhamphos:19.341511):12.992575):0.999177):2.723945):1.518041,((Vireo_bellii:11.016867,Vireo_solitarius:11.016867):2.621048,Vireo_olivaceus:13.637915):23.937332):0.757328,Pachycephala_rufiventris:38.332577):4.040495,Gymnorhina_tibicen:42.373074):8.598397,(((Petroica_multicolor:4.140985,Petroica_phoenicea:4.140985):4.906266,Petroica_australis:9.047252):37.946857,(((Remiz_pendulinus:32.992821,(Parus_caeruleus:20.481426,((Parus_atricapillus:14.441106,Baeolophus_bicolor:14.441105):2.209719,(Parus_palustris:9.354943,Parus_major:9.354943):7.295883):3.830601):12.511393):7.111478,((Panurus_biarmicus:29.166723,(Eremopterix_nigriceps:22.627018,((Alauda_arvensis:7.750613,Galerida_cristata:7.750613):4.702695,Eremophila_alpestris:12.453308):10.173710):6.539706):7.506041,(((Tachycineta_bicolor:18.028198,((Petrochelidon_pyrrhonota:14.746563,(Hirundo_rustica:6.200395,Hirundo_neoxena:6.200395):8.546169):0.287275,Delichon_urbicum:15.033838):2.994360):7.826185,(((Phylloscopus_sibilatrix:11.675833,Phylloscopus_collybita:11.675834):5.873052,Cettia_cetti:17.548885):2.148087,Aegithalos_caudatus:19.696972):6.157411):4.771693,(((((Acrocephalus_sechellensis:5.846135,Acrocephalus_arundinaceus:5.846135):3.055260,(Acrocephalus_scirpaceus:7.808856,((Acrocephalus_schoenobaenus:4.236708,Acrocephalus_melanopogon:4.236708):1.561324,Acrocephalus_paludicola:5.798032):2.010823):1.092539):14.302733,(Acrocephalus_palustris:14.969387,Locustella_luscinioides:14.969389):8.234740):2.517367,((Zosterops_lateralis:2.339986,Zosterops_japonicus:2.339986):17.242634,(Chamaea_fasciata:17.722137,((Sylvia_borin:10.914619,Sylvia_atricapilla:10.914619):4.591159,((Sylvia_curruca:7.962003,Sylvia_nisoria:7.962003):1.746246,Sylvia_communis:9.708248):5.797529):2.216359):1.860484):6.138874):1.156290,Cisticola_juncidis:26.877785):3.748291):6.046689):3.431533):3.057911,((((((((Cistothorus_palustris:11.378299,(Troglodytes_troglodytes:11.054865,Troglodytes_aedon:11.054865):0.323434):3.645513,Thryothorus_leucotis:15.023812):12.068267,Certhia_familiaris:27.092077):3.225170,(Sitta_europaea:15.508530,(Sitta_pusilla:8.530417,Sitta_pygmaea:8.530416):6.978113):14.808718):4.035454,(((Dumetella_carolinensis:17.527882,Mimus_polyglottos:17.527880):8.692376,(Acridotheres_tristis:9.019720,(Sturnus_unicolor:0.389917,Sturnus_vulgaris:0.389917):8.629803):17.200537):4.487773,(Cinclus_cinclus:29.969215,(((Turdus_merula:10.168672,Turdus_pilaris:10.168671):7.134322,Catharus_bicknelli:17.302994):9.170307,((Erithacus_rubecula:16.391485,((((Oenanthe_leucura:10.022698,Oenanthe_oenanthe:10.022699):3.268980,Monticola_saxatilis:13.291678):2.107589,Ficedula_albicollis:15.399268):0.638160,Luscinia_megarhynchos:16.037428):0.354056):2.042030,Cossypha_natalensis:18.433514):8.039787):3.495917):0.738812):3.644672):1.250592,Bombycilla_cedrorum:35.603294):6.481026,Regulus_regulus:42.084320):0.302502,((((((((((Carduelis_carduelis:8.388809,((Loxia_leucoptera:1.583976,Loxia_curvirostra:1.583976):4.807690,Carduelis_flammea:6.391666):1.997143):1.756917,((Carduelis_spinus:5.222923,Carduelis_tristis:5.222923):4.163214,Serinus_canaria:9.386136):0.759590):2.551902,Carduelis_chloris:12.697628):5.332269,((Carpodacus_mexicanus:7.072989,Carpodacus_erythrinus:7.072989):10.153013,((Oreomystis_mana:6.144464,Loxops_coccineus:6.144463):1.077319,Loxioides_bailleui:7.221783):10.004219):0.803896):1.126347,Pyrrhula_pyrrhula:19.156244):6.719187,(Fringilla_coelebs:7.594305,Fringilla_montifringilla:7.594305):18.281126):2.660348,((Calcarius_lapponicus:11.862277,(Calcarius_pictus:3.128491,Calcarius_ornatus:3.128491):8.733787):11.934487,(((((((Setophaga_ruticilla:4.978961,Dendroica_discolor:4.978961):0.320666,(Dendroica_kirtlandii:4.439275,Dendroica_fusca:4.439275):0.860352):0.615334,Wilsonia_citrina:5.914961):3.287873,Wilsonia_pusilla:9.202834):0.705413,(Oporornis_formosus:9.763918,Vermivora_chrysoptera:9.763917):0.144330):9.129370,((((((Euphagus_cyanocephalus:5.026672,Quiscalus_quiscula:5.026672):2.066745,Agelaius_phoeniceus:7.093418):4.616357,Psarocolius_montezuma:11.709774):0.015210,(Icterus_galbula:7.826045,Icterus_spurius:7.826044):3.898939):1.347164,((Sturnella_magna:2.492520,Sturnella_neglecta:2.492520):9.147816,(Dolichonyx_oryzivorus:8.571691,Xanthocephalus_xanthocephalus:8.571691):3.068645):1.431811):0.000131,((((Miliaria_calandra:9.026694,(Emberiza_hortulana:6.122944,Emberiza_citrinella:6.122944):2.903750):1.811265,(Emberiza_melanocephala:3.136281,Emberiza_bruniceps:3.136281):7.701678):1.131137,Emberiza_schoeniclus:11.969095):1.103052,(((Spizella_pusilla:3.732665,Spizella_passerina:3.732665):6.551612,((((Ammodramus_caudacutus:2.140022,Ammodramus_maritimus:2.140022):4.894531,Melospiza_melodia:7.034553):1.224170,Pipilo_erythrophthalmus:8.258722):0.578690,(Junco_hyemalis:5.845746,Zonotrichia_leucophrys:5.845746):2.991667):1.446864):0.259383,Ammodramus_savannarum:10.543660):2.528487):0.000131):5.965339):3.733762,((Passerina_cyanea:16.292353,(Piranga_olivacea:14.303190,Cardinalis_cardinalis:14.303190):1.989162):2.315051,(Ramphocelus_costaricensis:13.056828,Geospiza_conirostris:13.056829):5.550574):4.163975):1.025386):4.739014):3.813410,((Motacilla_alba:3.128301,Motacilla_flava:3.128301):21.258671,(Anthus_campestris:20.416452,Anthus_pratensis:20.416451):3.970520):7.962216):3.338421,((((Euplectes_orix:14.859272,Bubalornis_niger:14.859272):0.709816,((Plocepasser_mahali:10.513909,Philetairus_socius:10.513908):3.056329,Sporopipes_squamifrons:13.570238):1.998850):8.192610,((((Uraeginthus_granatinus:5.921995,Uraeginthus_angolensis:5.921995):3.199902,Lagonosticta_rubricata:9.121897):3.888057,Estrilda_astrild:13.009953):0.828773,(Taeniopygia_guttata:7.616518,(((Neochmia_phaeton:1.129860,Neochmia_modesta:1.129860):4.922113,Neochmia_temporalis:6.051973):0.594032,Poephila_cincta:6.646006):0.970512):6.222209):9.922973):9.704224,(Prunella_collaris:1.207693,Prunella_modularis:1.207693):32.258228):2.221687):2.946432,(Nectarinia_johnstoni:18.399889,Nectarinia_amethystina:18.399891):20.234152):3.752781):0.775388):3.831900):3.977359):1.415389):0.866397):1.842101):4.270234):7.351276):2.964144):7.706091):0.438845):2.831878,(((Tyto_alba:67.165932,((((Athene_noctua:21.294302,Athene_cunicularia:21.294302):14.144784,Aegolius_funereus:35.439087):6.825490,((Asio_otus:30.913628,(((((Strix_uralensis:13.520815,Strix_aluco:13.520815):1.106815,Strix_nebulosa:14.627630):2.830293,Strix_occidentalis:17.457924):5.945132,Bubo_bubo:23.403053):4.399354,Otus_flammeolus:27.802408):3.111218):5.461456,Otus_elegans:36.375084):5.889493):3.166747,(Ninox_strenua:14.473503,Ninox_novaeseelandiae:14.473502):30.957821):21.734610):10.253493,(Coragyps_atratus:76.110764,((Gypohierax_angolensis:29.056292,Gypaetus_barbatus:29.056290):9.353548,(Gyps_fulvus:31.723408,(Aquila_verreauxii:30.549131,((((Circus_maurus:17.040087,((Circus_pygargus:4.687086,Circus_aeruginosus:4.687086):6.383284,Circus_cyaneus:11.070370):5.969718):5.320801,(Accipiter_cooperii:17.111881,Accipiter_gentilis:17.111881):5.249007):1.421618,Accipiter_nisus:23.782505):4.047563,((Milvus_migrans:21.175705,(Haliaeetus_vocifer:13.758045,Haliaeetus_leucocephalus:13.758045):7.417659):1.544672,(Rostrhamus_sociabilis:15.154247,(Parabuteo_unicinctus:12.423576,Buteo_buteo:12.423576):2.730671):7.566130):5.109694):2.719065):1.174274):6.686430):37.700924):1.308667):2.207997,(((Bycanistes_brevis:42.205799,(Tockus_leucomelas:19.406448,Tockus_monteiri:19.406448):22.799349):24.006119,Phoeniculus_purpureus:66.211914):6.707063,(((Merops_apiaster:14.351809,Merops_bullockoides:14.351809):53.101585,(Alcedo_atthis:44.594688,(Dacelo_novaeguineae:41.090298,Megaceryle_alcyon:41.090298):3.504390):22.858706):3.892092,(Ramphastos_tucanus:46.323616,(Colaptes_auratus:18.575466,(((Dendrocopos_minor:9.560673,Picoides_borealis:9.560674):2.660071,Dendrocopos_medius:12.220745):5.181748,Melanerpes_formicivorus:17.402494):1.172974):27.748154):25.021866):1.573491):6.708444):1.030398):1.522524):0.181436):15.193831):15.066048);
[truncated: 1,591,518 more chars]
