# Supplementary material for: Allopreening in birds is associated with parental cooperation over offspring care and stable pair bonds across years
Source: Behav Ecol. 2017 Jun 9;28(4):1142–8. doi: 10.1093/beheco/arx078 (PMC5873249; doi:10.1093/beheco/arx078)
Supplement: Kenny_ESM_TableS1 [file arx078_suppl_kenny_esm_tables1.xlsx]

## Sheet: Kenny_TableS1_ESM
Order	Family	Species	Common name	Allopreen pairs	Divorce rate	Epp (% broods)	Breeding system	Parental cooperation score	Incubation (d)	Age of independence (d)	Mortality rate	Colonial breeding	Continous/part-time partnership	Allopreening reference	Notes on allopreen data quality	Divorce reference	Epp reference	Breeding system reference	Parental cooperation score reference	Incubation reference	Age of independence reference	Mortality reference	Colonial breeding reference	Continous/part-time partnership reference
Passeriformes	Acanthisittidae	Acanthisitta_chloris	Rifleman	0	0	0	Cooperative	0.118073	20	35		0		Khwaja, N. 2016. Personal communication	Extensive detail on behaviours with no mention of allopreening	Khwaja, N. 2016. Personal communication	Preston, S. A. J., Briskie, J. V., Burke, T., and Hatchwell, B. J. 2013. Genetic analysis reveals diverse kin-directed routes to helping in the rifleman Acanthisitta chloris. Molecular Ecology 22: 5027-5039	Cockburn, A. 2006. Prevalence of different modes of parental care in birds. Proceedings of the Royal Society of London B 273:1375-1383.	Remes, V., Freckleton, R. P., Tokolyi, J., Liker, A., and Szekely, T. 2015. The evolution of parental cooperation in birds. Proceeding of the National Academy of Sciences 112(44):13603-13608	del Hoyo, J., Elliott, A., Sargatal, J., Christie, D.A. & de Juana, E. (eds.). Handbook of the Birds of the World Alive. Lynx Edicions, Barcelona.	del Hoyo, J., Elliott, A., Sargatal, J., Christie, D.A. & de Juana, E. (eds.). Handbook of the Birds of the World Alive. Lynx Edicions, Barcelona.		del Hoyo, J., Elliott, A., Sargatal, J., Christie, D.A. & de Juana, E. (eds.). Handbook of the Birds of the World Alive. Lynx Edicions, Barcelona.
Passeriformes	Acanthizidae	Acanthorhynchus_tenuirostris	Eastern Spinebill	0			Pair	0.12947						Higgins, P.J., J.M. Peter & W.K. Steele (eds) 2001. Handbook of Australian, New Zealand and Antarctic Birds. Volume 5: Tyrant-flycatchers to Chats. Oxford University Press, Melbourne.	Not reported in this species'			Cockburn, A. 2006. Prevalence of different modes of parental care in birds. Proceedings of the Royal Society of London B 273:1375-1383.	Remes, V., Freckleton, R. P., Tokolyi, J., Liker, A., and Szekely, T. 2015. The evolution of parental cooperation in birds. Proceeding of the National Academy of Sciences 112(44):13603-13608
Accipitriformes	Accipitridae	Accipiter_cooperii	Cooper's Hawk	0			Occasional coop	-0.252578						Rosenfield, R. N., and Bielefeldt, J. 1993. Cooper's Hawk (Accipiter cooperii) In Birds of North America, No 75	Extensive detail on behaviours with no mention of allopreening			Cockburn, A. 2006. Prevalence of different modes of parental care in birds. Proceedings of the Royal Society of London B 273:1375-1383.	Remes, V., Freckleton, R. P., Tokolyi, J., Liker, A., and Szekely, T. 2015. The evolution of parental cooperation in birds. Proceeding of the National Academy of Sciences 112(44):13603-13608
Accipitriformes	Accipitridae	Accipiter_gentilis	Northern Goshawk	0	0.28		Pair	-0.0247837						Squires, J. R., and Reynolds, R. T. 1997, Northern Goshawk (Accipiter gentilis). In Birds of North America, No 298	Extensive detail on behaviours with no mention of allopreening	Detrich, P. J., and Woodbridge, B. 1994. Territory fidelity, mate idelity, and movements of color-marked Northern Goshawks in the southern Cascades of California. Studies in Avian Biology 16:130-132		Cockburn, A. 2006. Prevalence of different modes of parental care in birds. Proceedings of the Royal Society of London B 273:1375-1383.	Remes, V., Freckleton, R. P., Tokolyi, J., Liker, A., and Szekely, T. 2015. The evolution of parental cooperation in birds. Proceeding of the National Academy of Sciences 112(44):13603-13608
Accipitriformes	Accipitridae	Accipiter_nisus	Eurasian Sparrowhawk	0	0.113		Occasional coop	-0.141025	31	52	0.35	0	0	Newton, I. 1986. The Sparrowhawk. T. & A.D. Poyser, Calton, UK.	Extensive detail on behaviours with no mention of allopreening	Ens, B., S. Choudhury and J. M. Black 1996. Mate fidelity and divorce in monogamous birds. Pages 344-395 in J. M. Black, ed. Partnerships in Birds: The Study of Monogamy. Oxford University Press, Oxford.		Cockburn, A. 2006. Prevalence of different modes of parental care in birds. Proceedings of the Royal Society of London B 273:1375-1383.	Remes, V., Freckleton, R. P., Tokolyi, J., Liker, A., and Szekely, T. 2015. The evolution of parental cooperation in birds. Proceeding of the National Academy of Sciences 112(44):13603-13608	Collated by Jeschke. J. and Kokko, H. 2008. Mortality and other determinants of bird divorce rate. Behavioral Ecology and Sociobiology 63(1) 1-9.	Collated by Jeschke. J. and Kokko, H. 2008. Mortality and other determinants of bird divorce rate. Behavioral Ecology and Sociobiology 63(1) 1-9.	Ens, B., S. Choudhury and J. M. Black 1996. Mate fidelity and divorce in monogamous birds. Pages 344-395 in J. M. Black, ed. Partnerships in Birds: The Study of Monogamy. Oxford University Press, Oxford.	Newton, I. 1986. The Sparrowhawk. T. & A.D. Poyser, Calton, UK.	Collated by Jeschke. J. and Kokko, H. 2008. Mortality and other determinants of bird divorce rate. Behavioral Ecology and Sociobiology 63(1) 1-9.
Passeriformes	Sturnidae	Acridotheres_tristis	Common Myna	1			Pair	0.550135						Kannan, R., and James, D. A. 2001. Common Myna (Acridotheres tristis) In Birds of North America, No 583				Cockburn, A. 2006. Prevalence of different modes of parental care in birds. Proceedings of the Royal Society of London B 273:1375-1383.	Remes, V., Freckleton, R. P., Tokolyi, J., Liker, A., and Szekely, T. 2015. The evolution of parental cooperation in birds. Proceeding of the National Academy of Sciences 112(44):13603-13608
Passeriformes	Acrocephalidae	Acrocephalus_arundinaceus	Great Reed Warbler	0	0.88	6.7	Pair	0.0866575	14	26	0.43			Hasselquist, D., & Bensch, S. 1991. Trade-Off between Mate Guarding and Mate Attraction in the Polygynous Great Reed Warbler. Behavioral Ecology and Sociobiology 28(3):187-193	Extensive detail on behaviours with no mention of allopreening	Bensch, S. and Hasselquist, S. 1991. Territory infidelity in the polygynous great reed warbler Acrocephalus arundinaceus: the effect of variation in territory attractiveness. Journal of Animal Ecology 60: 857-871.	Cornwallis, C. K., West, S. A., Davis, K. E., and Griffin, A. S. 2010. Promiscuity and the evolutionary transition to complex societies. Nature Letters 466: 969-1006	Cockburn, A. 2006. Prevalence of different modes of parental care in birds. Proceedings of the Royal Society of London B 273:1375-1383.	Remes, V., Freckleton, R. P., Tokolyi, J., Liker, A., and Szekely, T. 2015. The evolution of parental cooperation in birds. Proceeding of the National Academy of Sciences 112(44):13603-13608	Collated by Jeschke. J. and Kokko, H. 2008. Mortality and other determinants of bird divorce rate. Behavioral Ecology and Sociobiology 63(1) 1-9.	Collated by Jeschke. J. and Kokko, H. 2008. Mortality and other determinants of bird divorce rate. Behavioral Ecology and Sociobiology 63(1) 1-9.	Liker, A., Freckleton, R. P., and Székely, T. 2014. Divorce and infidelity are associated with skewed adult sex ratios in birds. Current Biology 24(8): 880-884
Passeriformes	Sylviidae	Acrocephalus_melanopogon	Mousached Warbler	0			Cooperative	-0.0353425						Kleindorfer, S. 2016. Personal communication	Pers. Comm.			Cockburn, A. 2006. Prevalence of different modes of parental care in birds. Proceedings of the Royal Society of London B 273:1375-1383.	Remes, V., Freckleton, R. P., Tokolyi, J., Liker, A., and Szekely, T. 2015. The evolution of parental cooperation in birds. Proceeding of the National Academy of Sciences 112(44):13603-13608
Passeriformes	Sylviidae	Acrocephalus_paludicola	Aquatic Warbler	0			Female only	-1.14102						Schaefer, H. M. 2016. Personal communication	Pers. Comm.			Cockburn, A. 2006. Prevalence of different modes of parental care in birds. Proceedings of the Royal Society of London B 273:1375-1383.	Remes, V., Freckleton, R. P., Tokolyi, J., Liker, A., and Szekely, T. 2015. The evolution of parental cooperation in birds. Proceeding of the National Academy of Sciences 112(44):13603-13608
Passeriformes	Sylviidae	Acrocephalus_palustris	Marsh Warbler	0			Pair	0.403788	13	27				Cramp, S. and Simmons, K. E. L. (eds) 1992. Handbook of the birds of Europe, the Middle East and North Africa: the birds of the Western Palearctic: Warblers Volume 6. Oxford, Oxford University Press.	Extensive detail on behaviours with no mention of allopreening			Cockburn, A. 2006. Prevalence of different modes of parental care in birds. Proceedings of the Royal Society of London B 273:1375-1383.	Remes, V., Freckleton, R. P., Tokolyi, J., Liker, A., and Szekely, T. 2015. The evolution of parental cooperation in birds. Proceeding of the National Academy of Sciences 112(44):13603-13608	Cramp, S. and Simmons, K. E. L. (eds) 1992. Handbook of the birds of Europe, the Middle East and North Africa: the birds of the Western Palearctic: Warblers Volume 6. Oxford, Oxford University Press.	Cramp, S. and Simmons, K. E. L. (eds) 1992. Handbook of the birds of Europe, the Middle East and North Africa: the birds of the Western Palearctic: Warblers Volume 6. Oxford, Oxford University Press.
Passeriformes	Sylviidae	Acrocephalus_schoenobaenus	Sedge Warbler	0			Pair	-0.0353425	14					Cramp, S. and Simmons, K. E. L. (eds) 1992. Handbook of the birds of Europe, the Middle East and North Africa: the birds of the Western Palearctic: Warblers Volume 6. Oxford, Oxford University Press.	Extensive detail on behaviours with no mention of allopreening			Cockburn, A. 2006. Prevalence of different modes of parental care in birds. Proceedings of the Royal Society of London B 273:1375-1383.	Remes, V., Freckleton, R. P., Tokolyi, J., Liker, A., and Szekely, T. 2015. The evolution of parental cooperation in birds. Proceeding of the National Academy of Sciences 112(44):13603-13608	Cramp, S. and Simmons, K. E. L. (eds) 1992. Handbook of the birds of Europe, the Middle East and North Africa: the birds of the Western Palearctic: Warblers Volume 6. Oxford, Oxford University Press.
Passeriformes	Sylviidae	Acrocephalus_scirpaceus	Eurasian Reed Warbler	0			Pair	0.369457						Davies, N. 2016. Personal communication	Pers. Comm.			Cockburn, A. 2006. Prevalence of different modes of parental care in birds. Proceedings of the Royal Society of London B 273:1375-1383.	Remes, V., Freckleton, R. P., Tokolyi, J., Liker, A., and Szekely, T. 2015. The evolution of parental cooperation in birds. Proceeding of the National Academy of Sciences 112(44):13603-13608
Passeriformes	Sylviidae	Acrocephalus_sechellensis	Seychelles Warbler	0	0.006	40	Cooperative		15		0.137	0	1	Komdeur, J. 2016. Personal communication	Extensive detail on behaviours with no mention of allopreening	Ens, B., S. Choudhury and J. M. Black 1996. Mate fidelity and divorce in monogamous birds. Pages 344-395 in J. M. Black, ed. Partnerships in Birds: The Study of Monogamy. Oxford University Press, Oxford.	Cornwallis, C. K., West, S. A., Davis, K. E., and Griffin, A. S. 2010. Promiscuity and the evolutionary transition to complex societies. Nature Letters 466: 969-1037	Cockburn, A. 2006. Prevalence of different modes of parental care in birds. Proceedings of the Royal Society of London B 273:1375-1383.		del Hoyo, J., Elliott, A., Sargatal, J., Christie, D.A. & de Juana, E. (eds.). Handbook of the Birds of the World Alive. Lynx Edicions, Barcelona.		Ens, B., S. Choudhury and J. M. Black 1996. Mate fidelity and divorce in monogamous birds. Pages 344-395 in J. M. Black, ed. Partnerships in Birds: The Study of Monogamy. Oxford University Press, Oxford.	Kraaijeveld, K. 2003. Degree of mutual ornamentation in birds is related to divorce rate. Proceedings of the Royal Society of London B 270:1785-1791.	Collated by Jeschke. J. and Kokko, H. 2008. Mortality and other determinants of bird divorce rate. Behavioral Ecology and Sociobiology 63(1) 1-9.
Charadriiformes	Scolopacidae	Actitis_hypoleucos	Common Sandpiper	0			Pair	0.854267						Cramp, S. and Simmons, K. E. L. (eds) 1983. Handbook of the birds of Europe, the Middle East and North Africa: the birds of the Western Palearctic: Waders to Gulls Volume 3. Oxford, Oxford University Press.	Extensive detail on behaviours with no mention of allopreening			Cockburn, A. 2006. Prevalence of different modes of parental care in birds. Proceedings of the Royal Society of London B 273:1375-1383.	Remes, V., Freckleton, R. P., Tokolyi, J., Liker, A., and Szekely, T. 2015. The evolution of parental cooperation in birds. Proceeding of the National Academy of Sciences 112(44):13603-13608
Charadriiformes	Scolopacidae	Actitis_macularius	Spotted Sandpiper	0			Male only	0.172776						Oring, L. W., and Gray, E. M., and Reed, J. M. 1997. Spotted Sandpiper (Actitis macularius) In Birds of North America, No 289	Extensive detail on behaviours with no mention of allopreening			Cockburn, A. 2006. Prevalence of different modes of parental care in birds. Proceedings of the Royal Society of London B 273:1375-1383.	Remes, V., Freckleton, R. P., Tokolyi, J., Liker, A., and Szekely, T. 2015. The evolution of parental cooperation in birds. Proceeding of the National Academy of Sciences 112(44):13603-13608
Podicipediformes	Podicipedidae	Aechmophorus_occidentalis	Western Grebe	0			Occasional coop	0.97215						Storer, R. W., and Nuechterlein, G. L. 1992. Western Grebe (Aechmophorus occidentalis)In Birds of North America, No 26	Extensive detail on behaviours with no mention of allopreening			Cockburn, A. 2006. Prevalence of different modes of parental care in birds. Proceedings of the Royal Society of London B 273:1375-1383.	Remes, V., Freckleton, R. P., Tokolyi, J., Liker, A., and Szekely, T. 2015. The evolution of parental cooperation in birds. Proceeding of the National Academy of Sciences 112(44):13603-13608
Passeriformes	Aegithalidae	Aegithalos_caudatus	Long Tailed Tit	0	0.63	12.5	Cooperative	0.298932	13	30	0.53	0	1	Hatchwell, B. 2016. Personal communication	Extensive detail on behaviours with no mention of allopreening	Kraaijeveld, K. 2003. Degree of mutual ornamentation in birds is related to divorce rate. Proceedings of the Royal Society of London B 270:1785-1791.	Cornwallis, C. K., West, S. A., Davis, K. E., and Griffin, A. S. 2010. Promiscuity and the evolutionary transition to complex societies. Nature Letters 466: 969-1013	Cockburn, A. 2006. Prevalence of different modes of parental care in birds. Proceedings of the Royal Society of London B 273:1375-1383.	Remes, V., Freckleton, R. P., Tokolyi, J., Liker, A., and Szekely, T. 2015. The evolution of parental cooperation in birds. Proceeding of the National Academy of Sciences 112(44):13603-13608	Collated by Jeschke. J. and Kokko, H. 2008. Mortality and other determinants of bird divorce rate. Behavioral Ecology and Sociobiology 63(1) 1-9.	del Hoyo, J., Elliott, A., Sargatal, J., Christie, D.A. & de Juana, E. (eds.). Handbook of the Birds of the World Alive. Lynx Edicions, Barcelona.	Botero, C. A., and Rubenstein, D., R. 2012. Fluctuating environments, sexual selection and the evolution of flexible mate choice in birds. PLoS ONE 7,2:e32312	Kraaijeveld, K. 2003. Degree of mutual ornamentation in birds is related to divorce rate. Proceedings of the Royal Society of London B 270:1785-1791.	Botero, C. A., and Rubenstein, D., R. 2012. Fluctuating environments, sexual selection and the evolution of flexible mate choice in birds. PLoS ONE 7,2:e32311
Strigiformes	Strigidae	Aegolius_funereus	Boreal Owl	0			Pair	-0.591592						Hayward, G. D., and Hayward, P. H. 1993. Boreal Owl (Aegolius funereus) In Birds of North America, No 63	Extensive detail on behaviours with no mention of allopreening			Cockburn, A. 2006. Prevalence of different modes of parental care in birds. Proceedings of the Royal Society of London B 273:1375-1383.	Remes, V., Freckleton, R. P., Tokolyi, J., Liker, A., and Szekely, T. 2015. The evolution of parental cooperation in birds. Proceeding of the National Academy of Sciences 112(44):13603-13608
Charadriiformes	Alcidae	Aethia_cristatella	Crested Auklet	0	0.24		Pair		40	32		1		Douglas, H. D. 2008. Prenuptial perfume: Alloanointing in the social rituals of the crested auklet (Aethia cristatella) and the transfer of arthropod deterrents. Naturwissenschaften 95: 45-53; Gaston, A. J. and Jones, I. L. 1998. The Auks: Alcidae (Bird Families of the World). London: Oxford University Press	Extensive detail on behaviours with no mention of allopreening. Douglas may have misunderstood 'ruff-sniff' display, involving 'mutual burying of bills in nape and neck feathers' described in G&J	Dubois, F., Cezilly, F., and Pagel, M. 1998. Mate fidelity and coloniality in waterbirds: a comparative analysis. Oecologia 116: 433-435		Cockburn, A. 2006. Prevalence of different modes of parental care in birds. Proceedings of the Royal Society of London B 273:1375-1383.		Gaston, A. J. and Jones, I. L. 1998. The Auks: Alcidae (Bird Families of the World). London: Oxford University Press	Collated by Jeschke. J. and Kokko, H. 2008. Mortality and other determinants of bird divorce rate. Behavioral Ecology and Sociobiology 63(1) 1-9.		Dubois, F., Cezilly, F., and Pagel, M. 1998. Mate fidelity and coloniality in waterbirds: a comparative analysis. Oecologia 116: 433-571
Charadriiformes	Alcidae	Aethia_pusilla	Least Auklet	0	0.364		Pair		30	28.9	0.19	1	0	Gaston, A. J. and Jones, I. L. 1998. The Auks: Alcidae (Bird Families of the World). London: Oxford University Press	Extensive detail on behaviours with no mention of allopreening	Ens, B., S. Choudhury and J. M. Black 1996. Mate fidelity and divorce in monogamous birds. Pages 344-395 in J. M. Black, ed. Partnerships in Birds: The Study of Monogamy. Oxford University Press, Oxford.		Cockburn, A. 2006. Prevalence of different modes of parental care in birds. Proceedings of the Royal Society of London B 273:1375-1383.		Collated by Jeschke. J. and Kokko, H. 2008. Mortality and other determinants of bird divorce rate. Behavioral Ecology and Sociobiology 63(1) 1-9.	Collated by Jeschke. J. and Kokko, H. 2008. Mortality and other determinants of bird divorce rate. Behavioral Ecology and Sociobiology 63(1) 1-9.	Ens, B., S. Choudhury and J. M. Black 1996. Mate fidelity and divorce in monogamous birds. Pages 344-395 in J. M. Black, ed. Partnerships in Birds: The Study of Monogamy. Oxford University Press, Oxford.	Dubois, F., Cezilly, F., and Pagel, M. 1998. Mate fidelity and coloniality in waterbirds: a comparative analysis. Oecologia 116: 433-558	Collated by Jeschke. J. and Kokko, H. 2008. Mortality and other determinants of bird divorce rate. Behavioral Ecology and Sociobiology 63(1) 1-9.
Passeriformes	Icteridae	Agelaius_phoeniceus	Red-Winged Blackbird	0	0.57	49.2	Pair	-0.596212	13	17	0.5415	0		Selander, R. and La Rue, C. 1961, Interspecific Preening Invitation Display of Parasitic Cowbirds. The Auk 78(4):473-504	Allopreens cowbirds	Beletsky L. D. and Orians, G.H. 1991. Effect of breeding experience and familiarity on site fidelity in female Red-winged Blackbirds. Ecology 72: 787-796.	Cornwallis, C. K., West, S. A., Davis, K. E., and Griffin, A. S. 2010. Promiscuity and the evolutionary transition to complex societies. Nature Letters 466: 969-1043	Cockburn, A. 2006. Prevalence of different modes of parental care in birds. Proceedings of the Royal Society of London B 273:1375-1383.	Remes, V., Freckleton, R. P., Tokolyi, J., Liker, A., and Szekely, T. 2015. The evolution of parental cooperation in birds. Proceeding of the National Academy of Sciences 112(44):13603-13608	del Hoyo, J., Elliott, A., Sargatal, J., Christie, D.A. & de Juana, E. (eds.). Handbook of the Birds of the World Alive. Lynx Edicions, Barcelona.	Yasukawa, K. and W. A. Searcy. 1995. Red-winged Blackbird (Agelaius phoeniceus). In: The Birds of North America. Vol. 7, No. 689	Liker, A., Freckleton, R. P., and Székely, T. 2014. Divorce and infidelity are associated with skewed adult sex ratios in birds. Current Biology 24(8): 880-884	del Hoyo, J., Elliott, A., Sargatal, J., Christie, D.A. & de Juana, E. (eds.). Handbook of the Birds of the World Alive. Lynx Edicions, Barcelona.
Passeriformes	Ptilonorhynchidae	Ailuroedus_melanotis	Spotted Catbird	0			Pair	-0.413343	22.5					Frith, C.B. & Frith, D.W. 2004. The Bowerbirds (Bird Families of the World 10). Oxford University Press.	Extensive detail on behaviours with no mention of allopreening			Cockburn, A. 2006. Prevalence of different modes of parental care in birds. Proceedings of the Royal Society of London B 273:1375-1383.	Remes, V., Freckleton, R. P., Tokolyi, J., Liker, A., and Szekely, T. 2015. The evolution of parental cooperation in birds. Proceeding of the National Academy of Sciences 112(44):13603-13608	Frith, C.B. & Frith, D.W. 2004. The Bowerbirds (Bird Families of the World 10). Oxford University Press.
Anseriformes	Anatidae	Aix_sponsa	Wood Duck	0			Female only	-0.747374						Armbruster, J. S. 1982. Wood duck displays and pairing chronology. Auk 99: 116-22; Johnsgard, P. G. 1960. A quantitative study of sexual behavior of Mallards and Black Ducks. Wilson Bull. 72: 133-155.	Extensive detail on behaviours with no mention of allopreening			Cockburn, A. 2006. Prevalence of different modes of parental care in birds. Proceedings of the Royal Society of London B 273:1375-1383.	Remes, V., Freckleton, R. P., Tokolyi, J., Liker, A., and Szekely, T. 2015. The evolution of parental cooperation in birds. Proceeding of the National Academy of Sciences 112(44):13603-13608
Passeriformes	Alaudidae	Alauda_arvensis	Eurasian Skylark	0	0.528	27	Pair	0.0278869	12.5	32	0.335	0	0	Donald, P. F. 2004. The Skylark. London: T and AD Poyser	Extensive detail on behaviours with no mention of allopreening	Ens, B., S. Choudhury and J. M. Black 1996. Mate fidelity and divorce in monogamous birds. Pages 344-395 in J. M. Black, ed. Partnerships in Birds: The Study of Monogamy. Oxford University Press, Oxford.	Cornwallis, C. K., West, S. A., Davis, K. E., and Griffin, A. S. 2010. Promiscuity and the evolutionary transition to complex societies. Nature Letters 466: 969-1028	Cockburn, A. 2006. Prevalence of different modes of parental care in birds. Proceedings of the Royal Society of London B 273:1375-1383.	Remes, V., Freckleton, R. P., Tokolyi, J., Liker, A., and Szekely, T. 2015. The evolution of parental cooperation in birds. Proceeding of the National Academy of Sciences 112(44):13603-13608	Collated by Jeschke. J. and Kokko, H. 2008. Mortality and other determinants of bird divorce rate. Behavioral Ecology and Sociobiology 63(1) 1-9.	Collated by Jeschke. J. and Kokko, H. 2008. Mortality and other determinants of bird divorce rate. Behavioral Ecology and Sociobiology 63(1) 1-9.	Ens, B., S. Choudhury and J. M. Black 1996. Mate fidelity and divorce in monogamous birds. Pages 344-395 in J. M. Black, ed. Partnerships in Birds: The Study of Monogamy. Oxford University Press, Oxford.	Kraaijeveld, K. 2003. Degree of mutual ornamentation in birds is related to divorce rate. Proceedings of the Royal Society of London B 270:1785-1791.	Collated by Jeschke. J. and Kokko, H. 2008. Mortality and other determinants of bird divorce rate. Behavioral Ecology and Sociobiology 63(1) 1-9.
Coraciiformes	Alcedinidae	Alcedo_atthis	Common Kingfisher	0			Occasional coop	0.692309						Chandler, D., and Llewellyn, I. 2010. The Kingfisher. New Holland Publishers, London	Extensive detail on behaviours with no mention of allopreening			Cockburn, A. 2006. Prevalence of different modes of parental care in birds. Proceedings of the Royal Society of London B 273:1375-1383.	Remes, V., Freckleton, R. P., Tokolyi, J., Liker, A., and Szekely, T. 2015. The evolution of parental cooperation in birds. Proceeding of the National Academy of Sciences 112(44):13603-13608
Galliformes	Phasianidae	Alectoris_chukar	Chukar Partridge	0			Pair	-0.99443						Christensen, G. C. 1996. Chukar (Alectoris chukar) In: Poole A, Gill F, eds. The birds of North America, No 258; Alkon, P. U. 2015. Social behavior and organization of a native chukar (Alectoris Chukar Cypriotes) population. The Wilson Journal of Ornithology 127(2):181-199.	Extensive detail on behaviours with no mention of allopreening			Cockburn, A. 2006. Prevalence of different modes of parental care in birds. Proceedings of the Royal Society of London B 273:1375-1383.	Remes, V., Freckleton, R. P., Tokolyi, J., Liker, A., and Szekely, T. 2015. The evolution of parental cooperation in birds. Proceeding of the National Academy of Sciences 112(44):13603-13608
Galliformes	Megapodiidae	Alectura_lathami	Australian Brushturkey	0			Male only	-1.18544						Marchant, S., & P.J. Higgins (eds) 1993. Handbook of Australian, New Zealand and Antarctic Birds. Volume 2: Raptors to Lapwings. Oxford University Press, Melbourne.	Extensive detail on behaviours with no mention of allopreening; No pair bond or monogamy in brush turkeys			Cockburn, A. 2006. Prevalence of different modes of parental care in birds. Proceedings of the Royal Society of London B 273:1375-1383.	Remes, V., Freckleton, R. P., Tokolyi, J., Liker, A., and Szekely, T. 2015. The evolution of parental cooperation in birds. Proceeding of the National Academy of Sciences 112(44):13603-13608
Passeriformes	Emberizidae	Ammodramus_caudacutus	Saltmarsh Sparrow (Sharp-Tailed Sparrow)	0			Pair	-1.03054						Greenlaw, J. S., and Rising, J. D. 1994. Sharp-Tailed Sparrow (Ammodramus caudacutus) In Birds of North America, No 112	Extensive detail on behaviours with no mention of allopreening			Cockburn, A. 2006. Prevalence of different modes of parental care in birds. Proceedings of the Royal Society of London B 273:1375-1383.	Remes, V., Freckleton, R. P., Tokolyi, J., Liker, A., and Szekely, T. 2015. The evolution of parental cooperation in birds. Proceeding of the National Academy of Sciences 112(44):13603-13608
Passeriformes	Emberizidae	Ammodramus_maritimus	Seaside Sparrow	0			Pair	-0.230543						Post, W., and Greenlaw, J. S. 1994. Seaside Sparrow (Ammodramus maritimus) In Birds of North America, No 127	Extensive detail on behaviours with no mention of allopreening			Cockburn, A. 2006. Prevalence of different modes of parental care in birds. Proceedings of the Royal Society of London B 273:1375-1383.	Remes, V., Freckleton, R. P., Tokolyi, J., Liker, A., and Szekely, T. 2015. The evolution of parental cooperation in birds. Proceeding of the National Academy of Sciences 112(44):13603-13608
Passeriformes	Emberizidae	Ammodramus_savannarum	Grasshopper Sparrow	0			Cooperative	-0.449865						Vickery, P. D. 1996. Grasshopper Sparrow (Ammodramus savannarum) In Birds of North America, No 239	"Allopreening not recorded"			Cockburn, A. 2006. Prevalence of different modes of parental care in birds. Proceedings of the Royal Society of London B 273:1375-1383.	Remes, V., Freckleton, R. P., Tokolyi, J., Liker, A., and Szekely, T. 2015. The evolution of parental cooperation in birds. Proceeding of the National Academy of Sciences 112(44):13603-13608
Passeriformes	Maluridae	Amytornis_striatus	Striated Grasswren	1			Cooperative	-0.0353425						Karubian, J. 2001. The Social Organization and Mating System of the Striated Grasswren. The Condor, 103(2): 412-417.	Allopreening 'common in family groups'			Cockburn, A. 2006. Prevalence of different modes of parental care in birds. Proceedings of the Royal Society of London B 273:1375-1383.	Remes, V., Freckleton, R. P., Tokolyi, J., Liker, A., and Szekely, T. 2015. The evolution of parental cooperation in birds. Proceeding of the National Academy of Sciences 112(44):13603-13608
Anseriformes	Anatidae	Anas_acuta	Northern Pintail	0			Female only	-0.982054						Austin, J E. and M. R. Miller. 1995. Northern Pintail (Anas acuta), The Birds of North America, No 163	Extensive detail on behaviours with no mention of allopreening			Cockburn, A. 2006. Prevalence of different modes of parental care in birds. Proceedings of the Royal Society of London B 273:1375-1383.	Remes, V., Freckleton, R. P., Tokolyi, J., Liker, A., and Szekely, T. 2015. The evolution of parental cooperation in birds. Proceeding of the National Academy of Sciences 112(44):13603-13608
Anseriformes	Anatidae	Anas_americana	American Wigeon	0			Female only	-0.382054						Mowbray, T. B. 1999. American Wigeon (Anas americana) In Birds of North America, No 401	Extensive detail on behaviours with no mention of allopreening			Cockburn, A. 2006. Prevalence of different modes of parental care in birds. Proceedings of the Royal Society of London B 273:1375-1383.	Remes, V., Freckleton, R. P., Tokolyi, J., Liker, A., and Szekely, T. 2015. The evolution of parental cooperation in birds. Proceeding of the National Academy of Sciences 112(44):13603-13608
Anseriformes	Anatidae	Anas_bahamensis	White Cheeked Pintail	0	0.341		Female only		21.5	52.5	0.398	0	0	Sorenson, L. 2016. Personal communication	Extensive detail on behaviours with no mention of allopreening	Ens, B., S. Choudhury and J. M. Black 1996. Mate fidelity and divorce in monogamous birds. Pages 344-395 in J. M. Black, ed. Partnerships in Birds: The Study of Monogamy. Oxford University Press, Oxford.		Cockburn, A. 2006. Prevalence of different modes of parental care in birds. Proceedings of the Royal Society of London B 273:1375-1383.		Collated by Jeschke. J. and Kokko, H. 2008. Mortality and other determinants of bird divorce rate. Behavioral Ecology and Sociobiology 63(1) 1-9.	del Hoyo, J., Elliott, A., Sargatal, J., Christie, D.A. & de Juana, E. (eds.). Handbook of the Birds of the World Alive. Lynx Edicions, Barcelona.	Ens, B., S. Choudhury and J. M. Black 1996. Mate fidelity and divorce in monogamous birds. Pages 344-395 in J. M. Black, ed. Partnerships in Birds: The Study of Monogamy. Oxford University Press, Oxford.	del Hoyo, J., Elliott, A., Sargatal, J., Christie, D.A. & de Juana, E. (eds.). Handbook of the Birds of the World Alive. Lynx Edicions, Barcelona.	Collated by Jeschke. J. and Kokko, H. 2008. Mortality and other determinants of bird divorce rate. Behavioral Ecology and Sociobiology 63(1) 1-9.
Anseriformes	Anatidae	Anas_crecca	Eurasian Teal (Green-Winged Teal)	0			Female only	-0.895733						Johnson, K. 1995. Green-Winged Teal (Anas crecca) In Birds of North America, No 193	Extensive detail on behaviours with no mention of allopreening			Cockburn, A. 2006. Prevalence of different modes of parental care in birds. Proceedings of the Royal Society of London B 273:1375-1383.	Remes, V., Freckleton, R. P., Tokolyi, J., Liker, A., and Szekely, T. 2015. The evolution of parental cooperation in birds. Proceeding of the National Academy of Sciences 112(44):13603-13608
Anseriformes	Anatidae	Anas_discors	Blue-Winged Teal	0			Female only	-0.895733						Rowher, F. C., Johnson, W. P., and Loos, R. 2002. Blue-Winged Teal (Anas discors) In Birds of North America, No 625	Extensive detail on behaviours with no mention of allopreening			Cockburn, A. 2006. Prevalence of different modes of parental care in birds. Proceedings of the Royal Society of London B 273:1375-1383.	Remes, V., Freckleton, R. P., Tokolyi, J., Liker, A., and Szekely, T. 2015. The evolution of parental cooperation in birds. Proceeding of the National Academy of Sciences 112(44):13603-13608
Anseriformes	Anatidae	Anas_fulvigula	Mottled Duck	0			Female only	-0.895733						Moorman, T. E., and Gray, P. N. 1994. Mottled Duck (Anas fulvigula) In Birds of North America, No 81	Extensive detail on behaviours with no mention of allopreening			Cockburn, A. 2006. Prevalence of different modes of parental care in birds. Proceedings of the Royal Society of London B 273:1375-1383.	Remes, V., Freckleton, R. P., Tokolyi, J., Liker, A., and Szekely, T. 2015. The evolution of parental cooperation in birds. Proceeding of the National Academy of Sciences 112(44):13603-13608
Anseriformes	Anatidae	Anas_gracilis	Grey Teal	0			Pair	-0.382054	28					Kear, J. 2005. Ducks, Geese and Swana: Anseriformes (Bird Families of the World). Oxford, UK: Oxford University Press	Extensive detail on behaviours with no mention of allopreening			Cockburn, A. 2006. Prevalence of different modes of parental care in birds. Proceedings of the Royal Society of London B 273:1375-1383.	Remes, V., Freckleton, R. P., Tokolyi, J., Liker, A., and Szekely, T. 2015. The evolution of parental cooperation in birds. Proceeding of the National Academy of Sciences 112(44):13603-13608	Kear, J. 2005. Ducks, Geese and Swana: Anseriformes (Bird Families of the World). Oxford, UK: Oxford University Press
Anseriformes	Anatidae	Anas_laysanensis	Laysan Duck	0	0.273		Female only		28		0.35	0	0	Johnsgard, P. A. 1965. Handbook of Waterfowl Behaviour.Cornell University: CDS Associates.	Extensive detail on behaviours with no mention of allopreening	Ens, B., S. Choudhury and J. M. Black 1996. Mate fidelity and divorce in monogamous birds. Pages 344-395 in J. M. Black, ed. Partnerships in Birds: The Study of Monogamy. Oxford University Press, Oxford.		Cockburn, A. 2006. Prevalence of different modes of parental care in birds. Proceedings of the Royal Society of London B 273:1375-1383.		Collated by Jeschke. J. and Kokko, H. 2008. Mortality and other determinants of bird divorce rate. Behavioral Ecology and Sociobiology 63(1) 1-9.		Reynolds, M. H., Hatfield, J. S., Laniawe, L. P., Vekasy, M. S., Klavitter, J. L., Berkowitz, P., Crampton, L. H. and Walters, J. R. (2012), Influence of space use on fitness and the reintroduction success of the Laysan teal. Anim Conserv, 15: 305–317.	del Hoyo, J., Elliott, A., Sargatal, J., Christie, D.A. & de Juana, E. (eds.). Handbook of the Birds of the World Alive. Lynx Edicions, Barcelona.	Collated by Jeschke. J. and Kokko, H. 2008. Mortality and other determinants of bird divorce rate. Behavioral Ecology and Sociobiology 63(1) 1-9.
Anseriformes	Anatidae	Anas_penelope	Eaurasian Wigeon	0			Female only	-0.895733	24.5					Kear, J. 2005. Ducks, Geese and Swana: Anseriformes (Bird Families of the World). Oxford, UK: Oxford University Press	Extensive detail on behaviours with no mention of allopreening			Cockburn, A. 2006. Prevalence of different modes of parental care in birds. Proceedings of the Royal Society of London B 273:1375-1383.	Remes, V., Freckleton, R. P., Tokolyi, J., Liker, A., and Szekely, T. 2015. The evolution of parental cooperation in birds. Proceeding of the National Academy of Sciences 112(44):13603-13608	Kear, J. 2005. Ducks, Geese and Swana: Anseriformes (Bird Families of the World). Oxford, UK: Oxford University Press
Anseriformes	Anatidae	Anas_platyrhynchos	Mallard	0	0.091	3	Female only	-0.895733	27.6	55	0.53	0	0	Johnsgard, P. A. 1965. Handbook of Waterfowl Behaviour.Cornell University: CDS Associates; Marchant, S. & P.J. Higgins (eds) 1990. Handbook of Australian, New Zealand and Antarctic Birds. Volume 1: Ratites to Ducks. Oxford University Press, Melbourne; Drilling, N., Titman, R. & McKinney, F. 2002. Mallard. In The Birds of North America, No 658. (A. Poole & F. Gill eds) The Birds of North America I…	Extensive detail on behaviours with no mention of allopreening	Ens, B., S. Choudhury and J. M. Black 1996. Mate fidelity and divorce in monogamous birds. Pages 344-395 in J. M. Black, ed. Partnerships in Birds: The Study of Monogamy. Oxford University Press, Oxford.	Cornwallis, C. K., West, S. A., Davis, K. E., and Griffin, A. S. 2010. Promiscuity and the evolutionary transition to complex societies. Nature Letters 466: 969-998	Cockburn, A. 2006. Prevalence of different modes of parental care in birds. Proceedings of the Royal Society of London B 273:1375-1383.	Remes, V., Freckleton, R. P., Tokolyi, J., Liker, A., and Szekely, T. 2015. The evolution of parental cooperation in birds. Proceeding of the National Academy of Sciences 112(44):13603-13608	Collated by Jeschke. J. and Kokko, H. 2008. Mortality and other determinants of bird divorce rate. Behavioral Ecology and Sociobiology 63(1) 1-9.	Collated by Jeschke. J. and Kokko, H. 2008. Mortality and other determinants of bird divorce rate. Behavioral Ecology and Sociobiology 63(1) 1-9.	Dufour, K. W., and Clark, R. G. (2002) Differential survival of yearling and adult female mallards and its relations to breeding habitat conditions. The Condor: May 2002, Vol. 104, No. 2, pp. 297-308.	del Hoyo, J., Elliott, A., Sargatal, J., Christie, D.A. & de Juana, E. (eds.). Handbook of the Birds of the World Alive. Lynx Edicions, Barcelona.	Collated by Jeschke. J. and Kokko, H. 2008. Mortality and other determinants of bird divorce rate. Behavioral Ecology and Sociobiology 63(1) 1-9.
Anseriformes	Anatidae	Anas_rubripes	American Black Duck	0			Female only	-0.747374						Longcore, J. R., McAuley, D. G., Hepp, G. R., and Rhymer, J. M. 2000. American Black Duck (Anas rubripes) n Birds of North America, No 481	Extensive detail on behaviours with no mention of allopreening			Cockburn, A. 2006. Prevalence of different modes of parental care in birds. Proceedings of the Royal Society of London B 273:1375-1383.	Remes, V., Freckleton, R. P., Tokolyi, J., Liker, A., and Szekely, T. 2015. The evolution of parental cooperation in birds. Proceeding of the National Academy of Sciences 112(44):13603-13608
Anseriformes	Anatidae	Anas_sparsa	African Black Duck	0	0.1		Female only		28			0	1	Hockey, P.A.R., Dean, W.R.J. & Ryan, P. 2005. Roberts Birds of Southern Africa. Trustees of the J. Voelcker Bird Book Fund	Extensive detail on behaviours with no mention of allopreening	Ens, B., S. Choudhury and J. M. Black 1996. Mate fidelity and divorce in monogamous birds. Pages 344-395 in J. M. Black, ed. Partnerships in Birds: The Study of Monogamy. Oxford University Press, Oxford.		Cockburn, A. 2006. Prevalence of different modes of parental care in birds. Proceedings of the Royal Society of London B 273:1375-1383.		Collated by Jeschke. J. and Kokko, H. 2008. Mortality and other determinants of bird divorce rate. Behavioral Ecology and Sociobiology 63(1) 1-9.			del Hoyo, J., Elliott, A., Sargatal, J., Christie, D.A. & de Juana, E. (eds.). Handbook of the Birds of the World Alive. Lynx Edicions, Barcelona.	Collated by Jeschke. J. and Kokko, H. 2008. Mortality and other determinants of bird divorce rate. Behavioral Ecology and Sociobiology 63(1) 1-9.
Anseriformes	Anatidae	Anas_strepera	Gadwall	0			Female only	-0.895733						LeShack, C. R., McKnight, S. K., and Hepp, G. R. 1997. Gadwall (Anas strepera) In Birds of North America, No 283	Extensive detail on behaviours with no mention of allopreening			Cockburn, A. 2006. Prevalence of different modes of parental care in birds. Proceedings of the Royal Society of London B 273:1375-1383.	Remes, V., Freckleton, R. P., Tokolyi, J., Liker, A., and Szekely, T. 2015. The evolution of parental cooperation in birds. Proceeding of the National Academy of Sciences 112(44):13603-13608
Anseriformes	Anatidae	Anas_superciliosa	Pacific Black Duck	0			Pair	-0.895733	29					Kear, J. 2005. Ducks, Geese and Swana: Anseriformes (Bird Families of the World). Oxford, UK: Oxford University Press	Extensive detail on behaviours with no mention of allopreening			Cockburn, A. 2006. Prevalence of different modes of parental care in birds. Proceedings of the Royal Society of London B 273:1375-1383.	Remes, V., Freckleton, R. P., Tokolyi, J., Liker, A., and Szekely, T. 2015. The evolution of parental cooperation in birds. Proceeding of the National Academy of Sciences 112(44):13603-13608	Kear, J. 2005. Ducks, Geese and Swana: Anseriformes (Bird Families of the World). Oxford, UK: Oxford University Press
Anseriformes	Anatidae	Anser_albifrons	White Fronted Goose	0	0.012		Occasional coop	0.0179463	25		0.14	0	1	Stroud, D. A. 1982. Observations on the incubation and post-hatching behaviour of the Greenland White-fronted Goose. Wildfowl, 33: 63-72	Extensive detail on behaviours with no mention of allopreening	Ens, B., S. Choudhury and J. M. Black 1996. Mate fidelity and divorce in monogamous birds. Pages 344-395 in J. M. Black, ed. Partnerships in Birds: The Study of Monogamy. Oxford University Press, Oxford.		Cockburn, A. 2006. Prevalence of different modes of parental care in birds. Proceedings of the Royal Society of London B 273:1375-1383.	Remes, V., Freckleton, R. P., Tokolyi, J., Liker, A., and Szekely, T. 2015. The evolution of parental cooperation in birds. Proceeding of the National Academy of Sciences 112(44):13603-13608	Collated by Jeschke. J. and Kokko, H. 2008. Mortality and other determinants of bird divorce rate. Behavioral Ecology and Sociobiology 63(1) 1-9.		Ens, B., S. Choudhury and J. M. Black 1996. Mate fidelity and divorce in monogamous birds. Pages 344-395 in J. M. Black, ed. Partnerships in Birds: The Study of Monogamy. Oxford University Press, Oxford.	del Hoyo, J., Elliott, A., Sargatal, J., Christie, D.A. & de Juana, E. (eds.). Handbook of the Birds of the World Alive. Lynx Edicions, Barcelona.	Collated by Jeschke. J. and Kokko, H. 2008. Mortality and other determinants of bird divorce rate. Behavioral Ecology and Sociobiology 63(1) 1-9.
Anseriformes	Anatidae	Anser_anser	Greylag Goose	0	0.066		Occasional coop		28.5		0.14	0	1	Schreiber, I. B. R., Weiss, B. M., Hemetsburger, J., and Kotrschal, K. 2013. The Social Life of Greylag Geese: Patterns, Mechanisms and Evolutionary Function in an Avian Model System. Cambridge University Press	Extensive detail on behaviours with no mention of allopreening	Ens, B., S. Choudhury and J. M. Black 1996. Mate fidelity and divorce in monogamous birds. Pages 344-395 in J. M. Black, ed. Partnerships in Birds: The Study of Monogamy. Oxford University Press, Oxford.		Cockburn, A. 2006. Prevalence of different modes of parental care in birds. Proceedings of the Royal Society of London B 273:1375-1383.		Collated by Jeschke. J. and Kokko, H. 2008. Mortality and other determinants of bird divorce rate. Behavioral Ecology and Sociobiology 63(1) 1-9.		Ens, B., S. Choudhury and J. M. Black 1996. Mate fidelity and divorce in monogamous birds. Pages 344-395 in J. M. Black, ed. Partnerships in Birds: The Study of Monogamy. Oxford University Press, Oxford.	del Hoyo, J., Elliott, A., Sargatal, J., Christie, D.A. & de Juana, E. (eds.). Handbook of the Birds of the World Alive. Lynx Edicions, Barcelona.	Collated by Jeschke. J. and Kokko, H. 2008. Mortality and other determinants of bird divorce rate. Behavioral Ecology and Sociobiology 63(1) 1-9.
Anseriformes	Anatidae	Anser_brachyrhynchus	Pink Footed Goose	0	0.046		Pair	0.354267	26.5	52.5	0.08	0	1	Johnsgard, P. A. 1965. Handbook of Waterfowl Behaviour.Cornell University: CDS Associates.	Extensive detail on behaviours with no mention of allopreening	Ens, B., S. Choudhury and J. M. Black 1996. Mate fidelity and divorce in monogamous birds. Pages 344-395 in J. M. Black, ed. Partnerships in Birds: The Study of Monogamy. Oxford University Press, Oxford.		Cockburn, A. 2006. Prevalence of different modes of parental care in birds. Proceedings of the Royal Society of London B 273:1375-1383.	Remes, V., Freckleton, R. P., Tokolyi, J., Liker, A., and Szekely, T. 2015. The evolution of parental cooperation in birds. Proceeding of the National Academy of Sciences 112(44):13603-13608	del Hoyo, J., Elliott, A., Sargatal, J., Christie, D.A. & de Juana, E. (eds.). Handbook of the Birds of the World Alive. Lynx Edicions, Barcelona.	del Hoyo, J., Elliott, A., Sargatal, J., Christie, D.A. & de Juana, E. (eds.). Handbook of the Birds of the World Alive. Lynx Edicions, Barcelona.	Ens, B., S. Choudhury and J. M. Black 1996. Mate fidelity and divorce in monogamous birds. Pages 344-395 in J. M. Black, ed. Partnerships in Birds: The Study of Monogamy. Oxford University Press, Oxford.	del Hoyo, J., Elliott, A., Sargatal, J., Christie, D.A. & de Juana, E. (eds.). Handbook of the Birds of the World Alive. Lynx Edicions, Barcelona.	Collated by Jeschke. J. and Kokko, H. 2008. Mortality and other determinants of bird divorce rate. Behavioral Ecology and Sociobiology 63(1) 1-9.
Passeriformes	Motacillidae	Anthus_campestris	Tawny Pipit	0			Pair	0.0866575						Cramp, S. and Simmons, K. E. L. (eds) 1988. Handbook of the birds of Europe, the Middle East and North Africa: the birds of the Western Palearctic: Tyrant Flycatchers to Thrushes Volume 5. Oxford, Oxford University Press.	Extensive detail on behaviours with no mention of allopreening			Cockburn, A. 2006. Prevalence of different modes of parental care in birds. Proceedings of the Royal Society of London B 273:1375-1383.	Remes, V., Freckleton, R. P., Tokolyi, J., Liker, A., and Szekely, T. 2015. The evolution of parental cooperation in birds. Proceeding of the National Academy of Sciences 112(44):13603-13608
Passeriformes	Motacillidae	Anthus_pratensis	Meadow Pipit	0			Occasional coop	-0.501068						Cramp, S. and Simmons, K. E. L. (eds) 1988. Handbook of the birds of Europe, the Middle East and North Africa: the birds of the Western Palearctic: Tyrant Flycatchers to Thrushes Volume 5. Oxford, Oxford University Press.	Extensive detail on behaviours with no mention of allopreening			Cockburn, A. 2006. Prevalence of different modes of parental care in birds. Proceedings of the Royal Society of London B 273:1375-1383.	Remes, V., Freckleton, R. P., Tokolyi, J., Liker, A., and Szekely, T. 2015. The evolution of parental cooperation in birds. Proceeding of the National Academy of Sciences 112(44):13603-13608
Passeriformes	Corvidae	Aphelocoma_coerulescens	Florida Scrub Jay	0	0.026	0	Cooperative	-0.167641	18	85	0.25	0	1	Woolfenden, G. E. and Fitzpatrick, J. W. 1996. Florida Scrub-Jay. In The Birds of North America, No 228 (A. Poole & F. Gill eds) The Academy of Natural Sciences Philadelphia, and The American Ornithologists Union, Washington DC.	Extensive detail on behaviours with no mention of allopreening	Ens, B., S. Choudhury and J. M. Black 1996. Mate fidelity and divorce in monogamous birds. Pages 344-395 in J. M. Black, ed. Partnerships in Birds: The Study of Monogamy. Oxford University Press, Oxford.	Cornwallis, C. K., West, S. A., Davis, K. E., and Griffin, A. S. 2010. Promiscuity and the evolutionary transition to complex societies. Nature Letters 466: 969-975	Cockburn, A. 2006. Prevalence of different modes of parental care in birds. Proceedings of the Royal Society of London B 273:1375-1383.	Remes, V., Freckleton, R. P., Tokolyi, J., Liker, A., and Szekely, T. 2015. The evolution of parental cooperation in birds. Proceeding of the National Academy of Sciences 112(44):13603-13608	Collated by Jeschke. J. and Kokko, H. 2008. Mortality and other determinants of bird divorce rate. Behavioral Ecology and Sociobiology 63(1) 1-9.	Collated by Jeschke. J. and Kokko, H. 2008. Mortality and other determinants of bird divorce rate. Behavioral Ecology and Sociobiology 63(1) 1-9.	Ens, B., S. Choudhury and J. M. Black 1996. Mate fidelity and divorce in monogamous birds. Pages 344-395 in J. M. Black, ed. Partnerships in Birds: The Study of Monogamy. Oxford University Press, Oxford.	Kraaijeveld, K. 2003. Degree of mutual ornamentation in birds is related to divorce rate. Proceedings of the Royal Society of London B 270:1785-1791.	Collated by Jeschke. J. and Kokko, H. 2008. Mortality and other determinants of bird divorce rate. Behavioral Ecology and Sociobiology 63(1) 1-9.
Passeriformes	Corvidae	Aphelocoma_ultramarina	Mexican Jay	0			Cooperative	-0.202977						Brown, J. M. 1994. Mexican Jay (Aphelocoma ultramarina) In Birds of North America, No 118	"The term pair bond is often accurate and usually misleading for this species" - the ond is between the incuating female and gaurding male, bt the male also guards other females in the group			Cockburn, A. 2006. Prevalence of different modes of parental care in birds. Proceedings of the Royal Society of London B 273:1375-1383.	Remes, V., Freckleton, R. P., Tokolyi, J., Liker, A., and Szekely, T. 2015. The evolution of parental cooperation in birds. Proceeding of the National Academy of Sciences 112(44):13603-13608
Sphenisciformes	Spheniscidae	Aptenodytes_forsteri	Emperor Penguin	0	0.854		Pair		64.5	168.5	0.05	1	0	Williams 1995. The Penguins: Spheniscidae (Bird Families of the World). Oxford: Oxford University Press	Extensive detail on behaviours with no mention of allopreening	Ens, B., S. Choudhury and J. M. Black 1996. Mate fidelity and divorce in monogamous birds. Pages 344-395 in J. M. Black, ed. Partnerships in Birds: The Study of Monogamy. Oxford University Press, Oxford.		Cockburn, A. 2006. Prevalence of different modes of parental care in birds. Proceedings of the Royal Society of London B 273:1375-1383.		Collated by Jeschke. J. and Kokko, H. 2008. Mortality and other determinants of bird divorce rate. Behavioral Ecology and Sociobiology 63(1) 1-9.	Collated by Jeschke. J. and Kokko, H. 2008. Mortality and other determinants of bird divorce rate. Behavioral Ecology and Sociobiology 63(1) 1-9.	Ens, B., S. Choudhury and J. M. Black 1996. Mate fidelity and divorce in monogamous birds. Pages 344-395 in J. M. Black, ed. Partnerships in Birds: The Study of Monogamy. Oxford University Press, Oxford.	Dubois, F., Cezilly, F., and Pagel, M. 1998. Mate fidelity and coloniality in waterbirds: a comparative analysis. Oecologia 116: 433-553	Collated by Jeschke. J. and Kokko, H. 2008. Mortality and other determinants of bird divorce rate. Behavioral Ecology and Sociobiology 63(1) 1-9.
Sphenisciformes	Spheniscidae	Aptenodytes_patagonicus	King Penguin	0	0.714		Pair		53	313	0.07	1	0	Williams 1995. The Penguins: Spheniscidae (Bird Families of the World). Oxford: Oxford University Press	Extensive detail on behaviours with no mention of allopreening	Ens, B., S. Choudhury and J. M. Black 1996. Mate fidelity and divorce in monogamous birds. Pages 344-395 in J. M. Black, ed. Partnerships in Birds: The Study of Monogamy. Oxford University Press, Oxford.		Cockburn, A. 2006. Prevalence of different modes of parental care in birds. Proceedings of the Royal Society of London B 273:1375-1383.		Collated by Jeschke. J. and Kokko, H. 2008. Mortality and other determinants of bird divorce rate. Behavioral Ecology and Sociobiology 63(1) 1-9.	Collated by Jeschke. J. and Kokko, H. 2008. Mortality and other determinants of bird divorce rate. Behavioral Ecology and Sociobiology 63(1) 1-9.	Ens, B., S. Choudhury and J. M. Black 1996. Mate fidelity and divorce in monogamous birds. Pages 344-395 in J. M. Black, ed. Partnerships in Birds: The Study of Monogamy. Oxford University Press, Oxford.	Dubois, F., Cezilly, F., and Pagel, M. 1998. Mate fidelity and coloniality in waterbirds: a comparative analysis. Oecologia 116: 433-554	Collated by Jeschke. J. and Kokko, H. 2008. Mortality and other determinants of bird divorce rate. Behavioral Ecology and Sociobiology 63(1) 1-9.
Apterygiformes	Apterygidae	Apteryx_australis	Common Kiwi	1	0.125		Cooperative	0.107635	79.5	15	0.073	0		Davies, S. J. J. E. 2002. Ratites and Tinamous: Tinamidae, Rheidae, Dromaiidae, Casuariidae, Apterygidae, Struthionidae (Bird Families of the World). London: Oxford University Press.		Taborsky, B. and Taborsky, M. 1999. The mating system and stability of pairs in kiwi Apteryx spp. Journal of Avian Biology 30:143–151		Cockburn, A. 2006. Prevalence of different modes of parental care in birds. Proceedings of the Royal Society of London B 273:1375-1383.	Remes, V., Freckleton, R. P., Tokolyi, J., Liker, A., and Szekely, T. 2015. The evolution of parental cooperation in birds. Proceeding of the National Academy of Sciences 112(44):13603-13608	del Hoyo, J., Elliott, A., Sargatal, J., Christie, D.A. & de Juana, E. (eds.). Handbook of the Birds of the World Alive. Lynx Edicions, Barcelona.	del Hoyo, J., Elliott, A., Sargatal, J., Christie, D.A. & de Juana, E. (eds.). Handbook of the Birds of the World Alive. Lynx Edicions, Barcelona.	Taborsky, B. and Taborsky, M. 1999. The mating system and stability of pairs in kiwi Apteryx spp. Journal of Avian Biology 30:143–151	del Hoyo, J., Elliott, A., Sargatal, J., Christie, D.A. & de Juana, E. (eds.). Handbook of the Birds of the World Alive. Lynx Edicions, Barcelona.
Apodiformes	Apodidae	Apus_affinis	Little Swift	1	0.041		Cooperative		22.1		0.169	1	1	Chantler, P. and Driessens, G. 1995. Swifts: A guide to the Swifts and Treeswifts of the World. Sussex: Pica Press	"mutual preening will occur"	Ens, B., S. Choudhury and J. M. Black 1996. Mate fidelity and divorce in monogamous birds. Pages 344-395 in J. M. Black, ed. Partnerships in Birds: The Study of Monogamy. Oxford University Press, Oxford.		Cockburn, A. 2006. Prevalence of different modes of parental care in birds. Proceedings of the Royal Society of London B 273:1375-1383.		Collated by Jeschke. J. and Kokko, H. 2008. Mortality and other determinants of bird divorce rate. Behavioral Ecology and Sociobiology 63(1) 1-9.		Ens, B., S. Choudhury and J. M. Black 1996. Mate fidelity and divorce in monogamous birds. Pages 344-395 in J. M. Black, ed. Partnerships in Birds: The Study of Monogamy. Oxford University Press, Oxford.	del Hoyo, J., Elliott, A., Sargatal, J., Christie, D.A. & de Juana, E. (eds.). Handbook of the Birds of the World Alive. Lynx Edicions, Barcelona.	Collated by Jeschke. J. and Kokko, H. 2008. Mortality and other determinants of bird divorce rate. Behavioral Ecology and Sociobiology 63(1) 1-9.
Apodiformes	Apodidae	Apus_apus	Common Swift	1	0	9.5	Pair	0.919991	20.7	42.5	0.24	0	0	Lack, D. 1973. Swifts in a tower. New York: Chapman and Hall	Allopreening between partners, and to/between nestlings?	Rowley, I. 1983. Re-mating in birds. In Bateson, P.P.G. (ed.) Mate Choice: 331–360. Cambridge University Press, Cambridge.	Botero, C. A., and Rubenstein, D., R. 2012. Fluctuating environments, sexual selection and the evolution of flexible mate choice in birds. PLoS ONE 7,2:e32311	Cockburn, A. 2006. Prevalence of different modes of parental care in birds. Proceedings of the Royal Society of London B 273:1375-1383.	Remes, V., Freckleton, R. P., Tokolyi, J., Liker, A., and Szekely, T. 2015. The evolution of parental cooperation in birds. Proceeding of the National Academy of Sciences 112(44):13603-13608	Collated by Jeschke. J. and Kokko, H. 2008. Mortality and other determinants of bird divorce rate. Behavioral Ecology and Sociobiology 63(1) 1-9.	Collated by Jeschke. J. and Kokko, H. 2008. Mortality and other determinants of bird divorce rate. Behavioral Ecology and Sociobiology 63(1) 1-9.	Dobson, A. 1990. Survival rates and their relationship to life-history traits in some common British birds. Pages 115–146 in D. M. Power, editor. Current ornithology, Volume 7. Plenum Press, New York, New York, USA.	del Hoyo, J., Elliott, A., Sargatal, J., Christie, D.A. & de Juana, E. (eds.). Handbook of the Birds of the World Alive. Lynx Edicions, Barcelona.	Collated by Jeschke. J. and Kokko, H. 2008. Mortality and other determinants of bird divorce rate. Behavioral Ecology and Sociobiology 63(1) 1-9.
Apodiformes	Apodidae	Apus_pallidus	Pallid Swift	1	0.417		Pair		22.1			1		Chantler, P. and Driessens, G. 1995. Swifts: A guide to the Swifts and Treeswifts of the World. Sussex: Pica Press	"mutual preening will occur"	Boano, G., Cucco, M., Malacarne, G., and Orecchia, G. 1993. Survival rate and mate fidelity in the Pallid Swift Apus pallidus. Avocetta 17:189-197		Cockburn, A. 2006. Prevalence of different modes of parental care in birds. Proceedings of the Royal Society of London B 273:1375-1383.		Chantler, P. and Driessens, G. 1995. Swifts: A guide to the Swifts and Treeswifts of the World. Sussex: Pica Press			del Hoyo, J., Elliott, A., Sargatal, J., Christie, D.A. & de Juana, E. (eds.). Handbook of the Birds of the World Alive. Lynx Edicions, Barcelona.
Accipitriformes	Accipitridae	Aquila_verreauxii	Verreaux's Eagle (Black)	0			Pair	0.0256421	44					Steyn, P. 1983. Birds of Prey of Southern Africa. Croom Helm Ltd Publisers, Kent	Extensive detail on behaviours with no mention of allopreening			Cockburn, A. 2006. Prevalence of different modes of parental care in birds. Proceedings of the Royal Society of London B 273:1375-1383.	Remes, V., Freckleton, R. P., Tokolyi, J., Liker, A., and Szekely, T. 2015. The evolution of parental cooperation in birds. Proceeding of the National Academy of Sciences 112(44):13603-13608	Steyn, P. 1983. Birds of Prey of Southern Africa. Croom Helm Ltd Publisers, Kent
Gruiformes	Aramidae	Aramus_guarauna	Limpkin	0			Pair	-0.301068						Bryan, D. C. 2002. Limpkin (Aramus guarauna) In Birds of North America, No 627	"Allopreening not observed"; Extensive detail on behaviours with no mention of allopreening			Cockburn, A. 2006. Prevalence of different modes of parental care in birds. Proceedings of the Royal Society of London B 273:1375-1383.	Remes, V., Freckleton, R. P., Tokolyi, J., Liker, A., and Szekely, T. 2015. The evolution of parental cooperation in birds. Proceeding of the National Academy of Sciences 112(44):13603-13608
Apodiformes	Trochilidae	Archilochus_colubris	Ruby-Throated Hummingbird	0			Female only	-1.10107						Robinson, T. R., Sargent, R. R., and Sargent, M. B. 1996. Ruby-Throated Hummingbird (Archilochus colubris) In Birds of North America, No 204	Extensive detail on behaviours with no mention of allopreening; polygynous, polygyandry possible, no pair bond, only remain together for courtship and copulation			Cockburn, A. 2006. Prevalence of different modes of parental care in birds. Proceedings of the Royal Society of London B 273:1375-1383.	Remes, V., Freckleton, R. P., Tokolyi, J., Liker, A., and Szekely, T. 2015. The evolution of parental cooperation in birds. Proceeding of the National Academy of Sciences 112(44):13603-13608
Pelecaniformes	Ardeidae	Ardea_cinerea	Grey Heron	1	1		Pair		25.5	64	0.3	1	0	Kushlan, J. A. and Hancock, J. A. 2005. The Herons (Ardeidae). New York: Oxford University Press		Dubois, F., Cezilly, F., and Pagel, M. 1998. Mate fidelity and coloniality in waterbirds: a comparative analysis. Oecologia 116: 433-438		Cockburn, A. 2006. Prevalence of different modes of parental care in birds. Proceedings of the Royal Society of London B 273:1375-1383.		Collated by Jeschke. J. and Kokko, H. 2008. Mortality and other determinants of bird divorce rate. Behavioral Ecology and Sociobiology 63(1) 1-9.	Collated by Jeschke. J. and Kokko, H. 2008. Mortality and other determinants of bird divorce rate. Behavioral Ecology and Sociobiology 63(1) 1-9.	Mead, C., P. North, B. Watmough. 1979. The mortality of British grey herons. Bird Study, 26/1: 13-22.	Dubois, F., Cezilly, F., and Pagel, M. 1998. Mate fidelity and coloniality in waterbirds: a comparative analysis. Oecologia 116: 433-547	Collated by Jeschke. J. and Kokko, H. 2008. Mortality and other determinants of bird divorce rate. Behavioral Ecology and Sociobiology 63(1) 1-9.
Pelecaniformes	Ardeidae	Ardea_herodias	Great Blue Heron	1	1		Pair	0.858975	27	81	0.29	1	0	Kushlan, J. A. 2011. The terminology of courtship, nesting, feeding and maintenance in herons. Retreived from www.HeronConservation.org; Edford, L. 1976. Breeding biology of the Great Blue Heron in Southwestern Lake Erie. Thesis.		Dubois, F., Cezilly, F., and Pagel, M. 1998. Mate fidelity and coloniality in waterbirds: a comparative analysis. Oecologia 116: 433-439		Cockburn, A. 2006. Prevalence of different modes of parental care in birds. Proceedings of the Royal Society of London B 273:1375-1383.	Remes, V., Freckleton, R. P., Tokolyi, J., Liker, A., and Szekely, T. 2015. The evolution of parental cooperation in birds. Proceeding of the National Academy of Sciences 112(44):13603-13608	Collated by Jeschke. J. and Kokko, H. 2008. Mortality and other determinants of bird divorce rate. Behavioral Ecology and Sociobiology 63(1) 1-9.	Collated by Jeschke. J. and Kokko, H. 2008. Mortality and other determinants of bird divorce rate. Behavioral Ecology and Sociobiology 63(1) 1-9.	Owen, D.F. 1959. Mortality of the Grest Blue Heron as Shown By Banding Recoveries. AUK 76:464-470.	Dubois, F., Cezilly, F., and Pagel, M. 1998. Mate fidelity and coloniality in waterbirds: a comparative analysis. Oecologia 116: 433-548	Botero, C. A., and Rubenstein, D., R. 2012. Fluctuating environments, sexual selection and the evolution of flexible mate choice in birds. PLoS ONE 7,2:e32311
Charadriiformes	Scolopacidae	Arenaria_interpres	Ruddy Turnstone	0			Pair	0.24448						Nettleship, D. N. 2000. Ruddy Turnstone (Arenaria interpres) In Birds of North America, No 537; Whitfield, P. 2016. Personal communication	Extensive detail on behaviours with no mention of allopreening; Pers. Comm.			Cockburn, A. 2006. Prevalence of different modes of parental care in birds. Proceedings of the Royal Society of London B 273:1375-1383.	Remes, V., Freckleton, R. P., Tokolyi, J., Liker, A., and Szekely, T. 2015. The evolution of parental cooperation in birds. Proceeding of the National Academy of Sciences 112(44):13603-13608
Charadriiformes	Scolopacidae	Arenaria_melanocephala	Black Turnstone	0	0.11		Pair	0.617946	21.5	31	0.165	0	0	Handel, C. M. & Gill, R. E. 2001. Black Turnstone. In The Birds of North America, No 585. (A. Poole & F. Gill eds) The Birds of North America Inc, Philadelphia, PA.	Extensive detail on behaviours with no mention of allopreening	Kraaijeveld, K. 2003. Degree of mutual ornamentation in birds is related to divorce rate. Proceedings of the Royal Society of London B 270:1785-1791.		Cockburn, A. 2006. Prevalence of different modes of parental care in birds. Proceedings of the Royal Society of London B 273:1375-1383.	Remes, V., Freckleton, R. P., Tokolyi, J., Liker, A., and Szekely, T. 2015. The evolution of parental cooperation in birds. Proceeding of the National Academy of Sciences 112(44):13603-13608	Collated by Jeschke. J. and Kokko, H. 2008. Mortality and other determinants of bird divorce rate. Behavioral Ecology and Sociobiology 63(1) 1-9.	Handel, C. M. & Gill, R. E. 2001. Black Turnstone. In The Birds of North America, No 585. (A. Poole & F. Gill eds) The Birds of North America Inc, Philadelphia, PA.	Kraaijeveld, K. 2003. Degree of mutual ornamentation in birds is related to divorce rate. Proceedings of the Royal Society of London B 270:1785-1791.	Kraaijeveld, K. 2003. Degree of mutual ornamentation in birds is related to divorce rate. Proceedings of the Royal Society of London B 270:1785-1791.	Handel, C. M. & Gill, R. E. 2001. Black Turnstone. In The Birds of North America, No 585. (A. Poole & F. Gill eds) The Birds of North America Inc, Philadelphia, PA.
Strigiformes	Strigidae	Asio_otus	Northern Long-Eared Owl	1			Occasional coop	-0.391592						Forsman, E., & Wight, H. 1979. Allopreening in owls: what are its functions? The Auk 96: 525-531; Marks, J. S., Evans, D. L., and Holt, D. W. 1994. Long-Eared Owl (Asio otus) In Birds of North America, No 133				Cockburn, A. 2006. Prevalence of different modes of parental care in birds. Proceedings of the Royal Society of London B 273:1375-1383.	Remes, V., Freckleton, R. P., Tokolyi, J., Liker, A., and Szekely, T. 2015. The evolution of parental cooperation in birds. Proceeding of the National Academy of Sciences 112(44):13603-13608
Strigiformes	Strigidae	Athene_cunicularia	Burrowing Owl	1	0.04	1.47	Occasional coop	0.0470225	29	70	0.66	0		Forsman, E., & Wight, H. 1979. Allopreening in owls: what are its functions? The Auk 96: 525-531		Catlin, D. H., Rosenberg, D. K., and Haley, K. L. 2005. The effects of nesting success and mate fidelity on breeding dispersal in burrowing owls. Canadian Journal of Zoology 83:1574-1580	Rodriguez-Martinez, S., Carrete, M., Roques, S., Rebolo-Ifran, N., and Tella, J. 2014. High urban breeding densities do not disrupt genetic monogamy in a bird species. PLoS One 9(3): e91314	Cockburn, A. 2006. Prevalence of different modes of parental care in birds. Proceedings of the Royal Society of London B 273:1375-1383.	Remes, V., Freckleton, R. P., Tokolyi, J., Liker, A., and Szekely, T. 2015. The evolution of parental cooperation in birds. Proceeding of the National Academy of Sciences 112(44):13603-13608	del Hoyo, J., Elliott, A., Sargatal, J., Christie, D.A. & de Juana, E. (eds.). Handbook of the Birds of the World Alive. Lynx Edicions, Barcelona.	Burrowing Owl Conservation Society of BC, accessed 22/02/2016	Catlin, D. H., Rosenberg, D. K., and Haley, K. L. 2005. The effects of nesting success and mate fidelity on breeding dispersal in burrowing owls. Canadian Journal of Zoology 83:1574-1580	del Hoyo, J., Elliott, A., Sargatal, J., Christie, D.A. & de Juana, E. (eds.). Handbook of the Birds of the World Alive. Lynx Edicions, Barcelona.
Strigiformes	Strigidae	Athene_noctua	Little Owl	1			Pair	-0.391592						Scott, D. 1980. Owls allopreening in the wild. British Birds 73:436-439				Cockburn, A. 2006. Prevalence of different modes of parental care in birds. Proceedings of the Royal Society of London B 273:1375-1383.	Remes, V., Freckleton, R. P., Tokolyi, J., Liker, A., and Szekely, T. 2015. The evolution of parental cooperation in birds. Proceeding of the National Academy of Sciences 112(44):13603-13608
Anseriformes	Anatidae	Aythya_americana	Redhead	0			Female only	-0.982054	24.5					Woodin, M. C., and Michot, T. C. 2002. Redhead (Aythya americana) In Birds of North America, No 695	Extensive detail on behaviours with no mention of allopreening			Cockburn, A. 2006. Prevalence of different modes of parental care in birds. Proceedings of the Royal Society of London B 273:1375-1383.	Remes, V., Freckleton, R. P., Tokolyi, J., Liker, A., and Szekely, T. 2015. The evolution of parental cooperation in birds. Proceeding of the National Academy of Sciences 112(44):13603-13608	Woodin, M. C., and Michot, T. C. 2002. Redhead (Aythya americana) In Birds of North America, No 695
Anseriformes	Anatidae	Aythya_collaris	Ring-Necked Duck	0			Female only	-0.895733						Hohman, W. L., and Eberhardt, R. T. 1998. Ring-Necked Duck (Aythya collaris) In Birds of North America, No 329	Extensive detail on behaviours with no mention of allopreening			Cockburn, A. 2006. Prevalence of different modes of parental care in birds. Proceedings of the Royal Society of London B 273:1375-1383.	Remes, V., Freckleton, R. P., Tokolyi, J., Liker, A., and Szekely, T. 2015. The evolution of parental cooperation in birds. Proceeding of the National Academy of Sciences 112(44):13603-13608
Anseriformes	Anatidae	Aythya_marila	Greater Scaup	0			Female only	-0.782054	27					Kear, J. 2005. Ducks, Geese and Swana: Anseriformes (Bird Families of the World). Oxford, UK: Oxford University Press; Kessel. B., Rocque, D. A., and Barclay, J. S. 2002 Greater Scaup (Aythya marila). in Birds of North America: Life Histories for the Twenty-First Century. (ed. Poole A, Stettenheim P, Gill F) p. 1-32. American Ornithologist's Union and Academy of Natural Sciences, Philadelphia: Wa…	Extensive detail on behaviours with no mention of allopreening			Cockburn, A. 2006. Prevalence of different modes of parental care in birds. Proceedings of the Royal Society of London B 273:1375-1383.	Remes, V., Freckleton, R. P., Tokolyi, J., Liker, A., and Szekely, T. 2015. The evolution of parental cooperation in birds. Proceeding of the National Academy of Sciences 112(44):13603-13608	Kear, J. 2005. Ducks, Geese and Swana: Anseriformes (Bird Families of the World). Oxford, UK: Oxford University Press; Kessel. B., Rocque, D. A., and Barclay, J. S. 2002 Greater Scaup (Aythya marila). in Birds of North America: Life Histories for the Twenty-First Century. (ed. Poole A, Stettenheim P, Gill F) p. 1-32. American Ornithologist's Union and Academy of Natural Sciences, Philadelphia: Wa…
Anseriformes	Anatidae	Aythya_valisineria	Canvasback	0			Female only	-0.782054						Mowbray, T. B. 2002. Canvasback. in Birds of North America, No 659	Extensive detail on behaviours with no mention of allopreening			Cockburn, A. 2006. Prevalence of different modes of parental care in birds. Proceedings of the Royal Society of London B 273:1375-1383.	Remes, V., Freckleton, R. P., Tokolyi, J., Liker, A., and Szekely, T. 2015. The evolution of parental cooperation in birds. Proceeding of the National Academy of Sciences 112(44):13603-13608
Passeriformes	Paridae	Baeolophus_bicolor	Tufted Titmouse	0			Cooperative	-0.307907						Grubb. T. C. Jr., and Pravosudov, V. V. 1994. Tufted Titmouse (Baeolophus bicolor) In Birds of North America, No 86	Extensive detail on behaviours with no mention of allopreening			Cockburn, A. 2006. Prevalence of different modes of parental care in birds. Proceedings of the Royal Society of London B 273:1375-1383.	Remes, V., Freckleton, R. P., Tokolyi, J., Liker, A., and Szekely, T. 2015. The evolution of parental cooperation in birds. Proceeding of the National Academy of Sciences 112(44):13603-13608
Charadriiformes	Scolopacidae	Bartramia_longicauda	Upland Sandpiper	0			Pair	0.50557						Houston, C. S., and Bowen , D. E. Jr. 2001. Upland Sandpiper (Bartramia longicauda) In Birds of North America, No 580	Extensive detail on behaviours with no mention of allopreening			Cockburn, A. 2006. Prevalence of different modes of parental care in birds. Proceedings of the Royal Society of London B 273:1375-1383.	Remes, V., Freckleton, R. P., Tokolyi, J., Liker, A., and Szekely, T. 2015. The evolution of parental cooperation in birds. Proceeding of the National Academy of Sciences 112(44):13603-13608
Passeriformes	Bombycillidae	Bombycilla_cedrorum	Cedar Waxwing	1			Pair	-0.452977						Witmer, M. C., Mountjoy, D. J., Elliot, L. 1997. Cedar Waxwing (Bombycilla cedrorum) In Birds of North America, No 309				Cockburn, A. 2006. Prevalence of different modes of parental care in birds. Proceedings of the Royal Society of London B 273:1375-1383.	Remes, V., Freckleton, R. P., Tokolyi, J., Liker, A., and Szekely, T. 2015. The evolution of parental cooperation in birds. Proceeding of the National Academy of Sciences 112(44):13603-13608
Anseriformes	Anatidae	Branta_bernicla	Brant Goose	0	0.045		Pair	0.604267	23.5		0.162	1	1	Johnsgard, P. A. 1965. Handbook of Waterfowl Behaviour.Cornell University: CDS Associates.	Extensive detail on behaviours with no mention of allopreening	Ens, B., S. Choudhury and J. M. Black 1996. Mate fidelity and divorce in monogamous birds. Pages 344-395 in J. M. Black, ed. Partnerships in Birds: The Study of Monogamy. Oxford University Press, Oxford.		Cockburn, A. 2006. Prevalence of different modes of parental care in birds. Proceedings of the Royal Society of London B 273:1375-1383.	Remes, V., Freckleton, R. P., Tokolyi, J., Liker, A., and Szekely, T. 2015. The evolution of parental cooperation in birds. Proceeding of the National Academy of Sciences 112(44):13603-13608	Collated by Jeschke. J. and Kokko, H. 2008. Mortality and other determinants of bird divorce rate. Behavioral Ecology and Sociobiology 63(1) 1-9.		Ens, B., S. Choudhury and J. M. Black 1996. Mate fidelity and divorce in monogamous birds. Pages 344-395 in J. M. Black, ed. Partnerships in Birds: The Study of Monogamy. Oxford University Press, Oxford.	del Hoyo, J., Elliott, A., Sargatal, J., Christie, D.A. & de Juana, E. (eds.). Handbook of the Birds of the World Alive. Lynx Edicions, Barcelona.	Collated by Jeschke. J. and Kokko, H. 2008. Mortality and other determinants of bird divorce rate. Behavioral Ecology and Sociobiology 63(1) 1-9.
Anseriformes	Anatidae	Branta_canadensis	Canada Goose	0	0.022	14	Pair	0.354267	27	365	0.3	0	1	Johnsgard, P. A. 1965. Handbook of Waterfowl Behaviour.Cornell University: CDS Associates.	Extensive detail on behaviours with no mention of allopreening	Ens, B., S. Choudhury and J. M. Black 1996. Mate fidelity and divorce in monogamous birds. Pages 344-395 in J. M. Black, ed. Partnerships in Birds: The Study of Monogamy. Oxford University Press, Oxford.	Moore, J. A., Kamarainen, A. M., Scribner, K. T., Mykut, C. and Prince, H. H. 2012. The effects of anthropogenic alteration of nesting habitat on rates of extra-pair fertilization and intraspecific brood parasitism in Canada Geese Branta canadensis. Ibis 154: 354–362	Cockburn, A. 2006. Prevalence of different modes of parental care in birds. Proceedings of the Royal Society of London B 273:1375-1383.	Remes, V., Freckleton, R. P., Tokolyi, J., Liker, A., and Szekely, T. 2015. The evolution of parental cooperation in birds. Proceeding of the National Academy of Sciences 112(44):13603-13608	Collated by Jeschke. J. and Kokko, H. 2008. Mortality and other determinants of bird divorce rate. Behavioral Ecology and Sociobiology 63(1) 1-9.	Collated by Jeschke. J. and Kokko, H. 2008. Mortality and other determinants of bird divorce rate. Behavioral Ecology and Sociobiology 63(1) 1-9.	Ens, B., S. Choudhury and J. M. Black 1996. Mate fidelity and divorce in monogamous birds. Pages 344-395 in J. M. Black, ed. Partnerships in Birds: The Study of Monogamy. Oxford University Press, Oxford.	del Hoyo, J., Elliott, A., Sargatal, J., Christie, D.A. & de Juana, E. (eds.). Handbook of the Birds of the World Alive. Lynx Edicions, Barcelona.	Collated by Jeschke. J. and Kokko, H. 2008. Mortality and other determinants of bird divorce rate. Behavioral Ecology and Sociobiology 63(1) 1-9.
Anseriformes	Anatidae	Branta_leucopsis	Barnacle Goose	0	0.031	13.5	Pair	0.448903	25		0.1	1	1	Johnsgard, P. A. 1965. Handbook of Waterfowl Behaviour.Cornell University: CDS Associates.	Extensive detail on behaviours with no mention of allopreening	Ens, B., S. Choudhury and J. M. Black 1996. Mate fidelity and divorce in monogamous birds. Pages 344-395 in J. M. Black, ed. Partnerships in Birds: The Study of Monogamy. Oxford University Press, Oxford.	Botero, C. A., and Rubenstein, D., R. 2012. Fluctuating environments, sexual selection and the evolution of flexible mate choice in birds. PLoS ONE 7,2:e32311	Cockburn, A. 2006. Prevalence of different modes of parental care in birds. Proceedings of the Royal Society of London B 273:1375-1383.	Remes, V., Freckleton, R. P., Tokolyi, J., Liker, A., and Szekely, T. 2015. The evolution of parental cooperation in birds. Proceeding of the National Academy of Sciences 112(44):13603-13608	Collated by Jeschke. J. and Kokko, H. 2008. Mortality and other determinants of bird divorce rate. Behavioral Ecology and Sociobiology 63(1) 1-9.		Ens, B., S. Choudhury and J. M. Black 1996. Mate fidelity and divorce in monogamous birds. Pages 344-395 in J. M. Black, ed. Partnerships in Birds: The Study of Monogamy. Oxford University Press, Oxford.	del Hoyo, J., Elliott, A., Sargatal, J., Christie, D.A. & de Juana, E. (eds.). Handbook of the Birds of the World Alive. Lynx Edicions, Barcelona.	Collated by Jeschke. J. and Kokko, H. 2008. Mortality and other determinants of bird divorce rate. Behavioral Ecology and Sociobiology 63(1) 1-9.
Anseriformes	Anatidae	Branta_sandvicensis	Nene	0	0.009		Occasional coop	-0.382054	30		0.07	0	1	Johnsgard, P. A. 1965. Handbook of Waterfowl Behaviour.Cornell University: CDS Associates.	Extensive detail on behaviours with no mention of allopreening	Ens, B., S. Choudhury and J. M. Black 1996. Mate fidelity and divorce in monogamous birds. Pages 344-395 in J. M. Black, ed. Partnerships in Birds: The Study of Monogamy. Oxford University Press, Oxford.		Cockburn, A. 2006. Prevalence of different modes of parental care in birds. Proceedings of the Royal Society of London B 273:1375-1383.	Remes, V., Freckleton, R. P., Tokolyi, J., Liker, A., and Szekely, T. 2015. The evolution of parental cooperation in birds. Proceeding of the National Academy of Sciences 112(44):13603-13608	Collated by Jeschke. J. and Kokko, H. 2008. Mortality and other determinants of bird divorce rate. Behavioral Ecology and Sociobiology 63(1) 1-9.		Ens, B., S. Choudhury and J. M. Black 1996. Mate fidelity and divorce in monogamous birds. Pages 344-395 in J. M. Black, ed. Partnerships in Birds: The Study of Monogamy. Oxford University Press, Oxford.	del Hoyo, J., Elliott, A., Sargatal, J., Christie, D.A. & de Juana, E. (eds.). Handbook of the Birds of the World Alive. Lynx Edicions, Barcelona.	Collated by Jeschke. J. and Kokko, H. 2008. Mortality and other determinants of bird divorce rate. Behavioral Ecology and Sociobiology 63(1) 1-9.
Passeriformes	Ploceidae	Bubalornis_niger	Red-Billed Buffalo-Weaver	0			Cooperative	0.0451654	14					Hockey, P.A.R., Dean, W.R.J. & Ryan, P. 2005. Roberts Birds of Southern Africa. Trustees of the J. Voelcker Bird Book Fund	Polygynous; nibbles around base of bill			Cockburn, A. 2006. Prevalence of different modes of parental care in birds. Proceedings of the Royal Society of London B 273:1375-1383.	Remes, V., Freckleton, R. P., Tokolyi, J., Liker, A., and Szekely, T. 2015. The evolution of parental cooperation in birds. Proceeding of the National Academy of Sciences 112(44):13603-13608	Hockey, P.A.R., Dean, W.R.J. & Ryan, P. 2005. Roberts Birds of Southern Africa. Trustees of the J. Voelcker Bird Book Fund
Strigiformes	Strigidae	Bubo_bubo	Eurasian Eagle-Owl	1			Pair	-0.746676						aaa				Cockburn, A. 2006. Prevalence of different modes of parental care in birds. Proceedings of the Royal Society of London B 273:1375-1383.	Remes, V., Freckleton, R. P., Tokolyi, J., Liker, A., and Szekely, T. 2015. The evolution of parental cooperation in birds. Proceeding of the National Academy of Sciences 112(44):13603-13608
Pelecaniformes	Ardeidae	Bubulcus_ibis	Cattle Egret	1	1		Pair	0.858975	24	45	0.24	1	0	Rylander, K. 2010. The Behavior of Texas Birds. University of Texas Press		Dubois, F., Cezilly, F., and Pagel, M. 1998. Mate fidelity and coloniality in waterbirds: a comparative analysis. Oecologia 116: 433-421		Cockburn, A. 2006. Prevalence of different modes of parental care in birds. Proceedings of the Royal Society of London B 273:1375-1383.	Remes, V., Freckleton, R. P., Tokolyi, J., Liker, A., and Szekely, T. 2015. The evolution of parental cooperation in birds. Proceeding of the National Academy of Sciences 112(44):13603-13608	Collated by Jeschke. J. and Kokko, H. 2008. Mortality and other determinants of bird divorce rate. Behavioral Ecology and Sociobiology 63(1) 1-9.	Collated by Jeschke. J. and Kokko, H. 2008. Mortality and other determinants of bird divorce rate. Behavioral Ecology and Sociobiology 63(1) 1-9.	del Hoyo, J., Elliott, A., Sargatal, J., Christie, D.A. & de Juana, E. (eds.). Handbook of the Birds of the World Alive. Lynx Edicions, Barcelona.	del Hoyo, J., Elliott, A., Sargatal, J., Christie, D.A. & de Juana, E. (eds.). Handbook of the Birds of the World Alive. Lynx Edicions, Barcelona.	Collated by Jeschke. J. and Kokko, H. 2008. Mortality and other determinants of bird divorce rate. Behavioral Ecology and Sociobiology 63(1) 1-9.
Anseriformes	Anatidae	Bucephala_clangula	Common Goldeneye	0			Female only	-0.982054						Eadie, J. M., Mallory, M. L., and Lumsden, H. G. 1995. Common Goldeneye (Bucephala clangula) In Birds of North America, No 170	Extensive detail on behaviours with no mention of allopreening			Cockburn, A. 2006. Prevalence of different modes of parental care in birds. Proceedings of the Royal Society of London B 273:1375-1383.	Remes, V., Freckleton, R. P., Tokolyi, J., Liker, A., and Szekely, T. 2015. The evolution of parental cooperation in birds. Proceeding of the National Academy of Sciences 112(44):13603-13608
Anseriformes	Anatidae	Bucephala_islandica	Barrow's Goldeneye	0	0.167	0	Female only	-0.982054	30.2	38.5	0.323	0	0	Johnsgard, P. A. 1965. Handbook of Waterfowl Behaviour.Cornell University: CDS Associates.	Extensive detail on behaviours with no mention of allopreening	Ens, B., S. Choudhury and J. M. Black 1996. Mate fidelity and divorce in monogamous birds. Pages 344-395 in J. M. Black, ed. Partnerships in Birds: The Study of Monogamy. Oxford University Press, Oxford.	Cornwallis, C. K., West, S. A., Davis, K. E., and Griffin, A. S. 2010. Promiscuity and the evolutionary transition to complex societies. Nature Letters 466: 969-979	Cockburn, A. 2006. Prevalence of different modes of parental care in birds. Proceedings of the Royal Society of London B 273:1375-1383.	Remes, V., Freckleton, R. P., Tokolyi, J., Liker, A., and Szekely, T. 2015. The evolution of parental cooperation in birds. Proceeding of the National Academy of Sciences 112(44):13603-13608	Collated by Jeschke. J. and Kokko, H. 2008. Mortality and other determinants of bird divorce rate. Behavioral Ecology and Sociobiology 63(1) 1-9.	Collated by Jeschke. J. and Kokko, H. 2008. Mortality and other determinants of bird divorce rate. Behavioral Ecology and Sociobiology 63(1) 1-9.	Ens, B., S. Choudhury and J. M. Black 1996. Mate fidelity and divorce in monogamous birds. Pages 344-395 in J. M. Black, ed. Partnerships in Birds: The Study of Monogamy. Oxford University Press, Oxford.	del Hoyo, J., Elliott, A., Sargatal, J., Christie, D.A. & de Juana, E. (eds.). Handbook of the Birds of the World Alive. Lynx Edicions, Barcelona.	Collated by Jeschke. J. and Kokko, H. 2008. Mortality and other determinants of bird divorce rate. Behavioral Ecology and Sociobiology 63(1) 1-9.
Charadriiformes	Burhinidae	Burhinus_oedicnemus	Eurasian Stone-Curlew	0			Pair	0.919991	25					Cramp, S. and Simmons, K. E. L. (eds) 1977. Handbook of the birds of Europe, the Middle East and North Africa: the birds of the Western Palearctic: Ostrich to Ducks Volume 1. Oxford, Oxford University Press.	Extensive detail on behaviours with no mention of allopreening			Cockburn, A. 2006. Prevalence of different modes of parental care in birds. Proceedings of the Royal Society of London B 273:1375-1383.	Remes, V., Freckleton, R. P., Tokolyi, J., Liker, A., and Szekely, T. 2015. The evolution of parental cooperation in birds. Proceeding of the National Academy of Sciences 112(44):13603-13608	Cramp, S. and Simmons, K. E. L. (eds) 1977. Handbook of the birds of Europe, the Middle East and North Africa: the birds of the Western Palearctic: Ostrich to Ducks Volume 1. Oxford, Oxford University Press.
Accipitriformes	Accipitridae	Buteo_buteo	Common Buzzard	0			Pair	0.0256421	37					Brown, L. 1976. British Birds of Prey. William Collins Sons and Co Ltd, Glasgow	Extensive detail on behaviours with no mention of allopreening			Cockburn, A. 2006. Prevalence of different modes of parental care in birds. Proceedings of the Royal Society of London B 273:1375-1383.	Remes, V., Freckleton, R. P., Tokolyi, J., Liker, A., and Szekely, T. 2015. The evolution of parental cooperation in birds. Proceeding of the National Academy of Sciences 112(44):13603-13608	Brown, L. 1976. British Birds of Prey. William Collins Sons and Co Ltd, Glasgow
Bucerotiformes	Bucerotidae	Bycanistes_brevis	Silvery-Cheeked Hornbill	1			Pair	-0.368676						Campbell, B. and Lack, E. (eds.) 1985. A Dictionary of Birds. Calton, Staffordshire, Published for the British Ornithologists’ Union by Buteo Books,Vermillion, SD; Kemp, A. 1995. The Hornbills: Bucerotiformes, Bird Families of the World. Oxford: Oxford University Press.	Allopreening occurs in all hornbills - Campbell & Lack, and Kemp			Cockburn, A. 2006. Prevalence of different modes of parental care in birds. Proceedings of the Royal Society of London B 273:1375-1383.	Remes, V., Freckleton, R. P., Tokolyi, J., Liker, A., and Szekely, T. 2015. The evolution of parental cooperation in birds. Proceeding of the National Academy of Sciences 112(44):13603-13608
Psittaciformes	Psittacidae	Cacatua_leadbeateri	Major Mitchell's Cockatoo	1	0.013		Pair	0.369457	26.5	84	0.12	0	1	Higgins, P.J. (ed) 1999. Handbook of Australian, New Zealand and Antarctic Birds. Volume 4: Parrots to Dollarbird. Oxford University Press, Melbourne.		Ens, B., S. Choudhury and J. M. Black 1996. Mate fidelity and divorce in monogamous birds. Pages 344-395 in J. M. Black, ed. Partnerships in Birds: The Study of Monogamy. Oxford University Press, Oxford.		Cockburn, A. 2006. Prevalence of different modes of parental care in birds. Proceedings of the Royal Society of London B 273:1375-1383.	Remes, V., Freckleton, R. P., Tokolyi, J., Liker, A., and Szekely, T. 2015. The evolution of parental cooperation in birds. Proceeding of the National Academy of Sciences 112(44):13603-13608	Collated by Jeschke. J. and Kokko, H. 2008. Mortality and other determinants of bird divorce rate. Behavioral Ecology and Sociobiology 63(1) 1-9.	Collated by Jeschke. J. and Kokko, H. 2008. Mortality and other determinants of bird divorce rate. Behavioral Ecology and Sociobiology 63(1) 1-9.	Ens, B., S. Choudhury and J. M. Black 1996. Mate fidelity and divorce in monogamous birds. Pages 344-395 in J. M. Black, ed. Partnerships in Birds: The Study of Monogamy. Oxford University Press, Oxford.	Kraaijeveld, K. 2003. Degree of mutual ornamentation in birds is related to divorce rate. Proceedings of the Royal Society of London B 270:1785-1791.	Collated by Jeschke. J. and Kokko, H. 2008. Mortality and other determinants of bird divorce rate. Behavioral Ecology and Sociobiology 63(1) 1-9.
Psittaciformes	Cacatuidae	Cacatua_pastinator	Western Corella (Bare-Eyed Corella)	1			Pair	0.490245						Juniper, T., and Parr, M. 1998. Parrots: A Guide to the Parrots of the World. Pica Press. East Sussex, UK				Cockburn, A. 2006. Prevalence of different modes of parental care in birds. Proceedings of the Royal Society of London B 273:1375-1383.	Remes, V., Freckleton, R. P., Tokolyi, J., Liker, A., and Szekely, T. 2015. The evolution of parental cooperation in birds. Proceeding of the National Academy of Sciences 112(44):13603-13608
Psittaciformes	Psittacidae	Cacatua_roseicapilla	Galah	1	0.062		Pair		23.4	100	0.2	0	1	Rogers, L. J. 1981. Pair-bonding in the Galah Cacatua roseicapilla. Bird Behaviour 3(3):80-92; Higgins, P.J. (ed) 1999. Handbook of Australian, New Zealand and Antarctic Birds. Volume 4: Parrots to Dollarbird. Oxford University Press, Melbourne.		Ens, B., S. Choudhury and J. M. Black 1996. Mate fidelity and divorce in monogamous birds. Pages 344-395 in J. M. Black, ed. Partnerships in Birds: The Study of Monogamy. Oxford University Press, Oxford.		Cockburn, A. 2006. Prevalence of different modes of parental care in birds. Proceedings of the Royal Society of London B 273:1375-1383.		Collated by Jeschke. J. and Kokko, H. 2008. Mortality and other determinants of bird divorce rate. Behavioral Ecology and Sociobiology 63(1) 1-9.	Collated by Jeschke. J. and Kokko, H. 2008. Mortality and other determinants of bird divorce rate. Behavioral Ecology and Sociobiology 63(1) 1-9.	Ens, B., S. Choudhury and J. M. Black 1996. Mate fidelity and divorce in monogamous birds. Pages 344-395 in J. M. Black, ed. Partnerships in Birds: The Study of Monogamy. Oxford University Press, Oxford.	Kraaijeveld, K. 2003. Degree of mutual ornamentation in birds is related to divorce rate. Proceedings of the Royal Society of London B 270:1785-1791.	Collated by Jeschke. J. and Kokko, H. 2008. Mortality and other determinants of bird divorce rate. Behavioral Ecology and Sociobiology 63(1) 1-9.
Psittaciformes	Psittacidae	Cacatua_tenuirostris	Long Billed Corella	1	0.07		Pair		27	70		0		Higgins, P.J. (ed) 1999. Handbook of Australian, New Zealand and Antarctic Birds. Volume 4: Parrots to Dollarbird. Oxford University Press, Melbourne.		Rowley, I. 1983. Re-mating in birds. In Bateson, P.P.G. (ed.) Mate Choice: 331–360. Cambridge University Press, Cambridge.		Cockburn, A. 2006. Prevalence of different modes of parental care in birds. Proceedings of the Royal Society of London B 273:1375-1383.		Collated by Jeschke. J. and Kokko, H. 2008. Mortality and other determinants of bird divorce rate. Behavioral Ecology and Sociobiology 63(1) 1-9.	Collated by Jeschke. J. and Kokko, H. 2008. Mortality and other determinants of bird divorce rate. Behavioral Ecology and Sociobiology 63(1) 1-9.		del Hoyo, J., Elliott, A., Sargatal, J., Christie, D.A. & de Juana, E. (eds.). Handbook of the Birds of the World Alive. Lynx Edicions, Barcelona.
Passeriformes	Emberizidae	Calcarius_lapponicus	Lapland Longspur	0	0.67		Pair	-0.230543	12.4	10	0.65	0	0	Hussell, D. J. T. and Montgomerie, R. 2002. Lapland Longspur. In The Birds of North America, No 656. (A. Poole & F. Gill eds) The Birds of North America Inc, Philadelphia, PA.	Extensive detail on behaviours with no mention of allopreening	Ens, B., S. Choudhury and J. M. Black 1996. Mate fidelity and divorce in monogamous birds. Pages 344-395 in J. M. Black, ed. Partnerships in Birds: The Study of Monogamy. Oxford University Press, Oxford.		Cockburn, A. 2006. Prevalence of different modes of parental care in birds. Proceedings of the Royal Society of London B 273:1375-1383.	Remes, V., Freckleton, R. P., Tokolyi, J., Liker, A., and Szekely, T. 2015. The evolution of parental cooperation in birds. Proceeding of the National Academy of Sciences 112(44):13603-13608	Collated by Jeschke. J. and Kokko, H. 2008. Mortality and other determinants of bird divorce rate. Behavioral Ecology and Sociobiology 63(1) 1-9.	Hussell, D. J. T. and Montgomerie, R. 2002. Lapland Longspur. In The Birds of North America, No 656. (A. Poole & F. Gill eds) The Birds of North America Inc, Philadelphia, PA.	Ens, B., S. Choudhury and J. M. Black 1996. Mate fidelity and divorce in monogamous birds. Pages 344-395 in J. M. Black, ed. Partnerships in Birds: The Study of Monogamy. Oxford University Press, Oxford.	del Hoyo, J., Elliott, A., Sargatal, J., Christie, D.A. & de Juana, E. (eds.). Handbook of the Birds of the World Alive. Lynx Edicions, Barcelona.	Collated by Jeschke. J. and Kokko, H. 2008. Mortality and other determinants of bird divorce rate. Behavioral Ecology and Sociobiology 63(1) 1-9.
Passeriformes	Emberizidae	Calcarius_ornatus	Chesnut-Collared Longspur	0			Pair	-0.310498						Hill, D. P., and Gould, L. K. 1997. Chesnut-Collared Longspur (Calcarius ornatus) In Birds of North America, No 288	Extensive detail on behaviours with no mention of allopreening			Cockburn, A. 2006. Prevalence of different modes of parental care in birds. Proceedings of the Royal Society of London B 273:1375-1383.	Remes, V., Freckleton, R. P., Tokolyi, J., Liker, A., and Szekely, T. 2015. The evolution of parental cooperation in birds. Proceeding of the National Academy of Sciences 112(44):13603-13608
Passeriformes	Emberizidae	Calcarius_pictus	Smith's Longspur	0			Cooperative	-0.63878						Briskie, J. V. 1993. Smith's Longspur (Calcarius pictus) In Birds of North America, No 34	Extensive detail on behaviours with no mention of allopreening; Female-defense polygyandry, form bonds with 1-3 others.			Cockburn, A. 2006. Prevalence of different modes of parental care in birds. Proceedings of the Royal Society of London B 273:1375-1383.	Remes, V., Freckleton, R. P., Tokolyi, J., Liker, A., and Szekely, T. 2015. The evolution of parental cooperation in birds. Proceeding of the National Academy of Sciences 112(44):13603-13608
Charadriiformes	Scolopacidae	Calidris_alba	Sanderling	0			Pair	-1.07724						MacWhirter, B., Austin-Smith, P., and Kroodsma, D. 2002. Sanderling (Calidris alba) In Birds of North America, No 653	Extensive detail on behaviours with no mention of allopreening			Cockburn, A. 2006. Prevalence of different modes of parental care in birds. Proceedings of the Royal Society of London B 273:1375-1383.	Remes, V., Freckleton, R. P., Tokolyi, J., Liker, A., and Szekely, T. 2015. The evolution of parental cooperation in birds. Proceeding of the National Academy of Sciences 112(44):13603-13608
Charadriiformes	Scolopacidae	Calidris_alpina	Dunlin	0	0.279		Pair	0.217946	21	19	0.273	0	0	Hall, J. S et al. 2011. Experimental challenge and pathology of highly pathogenic avian influenza virus H5N1 in dunlin (Calidris alpina), an intercontinental migrant shorebird species. Influenza 5(5):365-372	"mutual preening does not happen to any great extent"	Ens, B., S. Choudhury and J. M. Black 1996. Mate fidelity and divorce in monogamous birds. Pages 344-395 in J. M. Black, ed. Partnerships in Birds: The Study of Monogamy. Oxford University Press, Oxford.		Cockburn, A. 2006. Prevalence of different modes of parental care in birds. Proceedings of the Royal Society of London B 273:1375-1383.	Remes, V., Freckleton, R. P., Tokolyi, J., Liker, A., and Szekely, T. 2015. The evolution of parental cooperation in birds. Proceeding of the National Academy of Sciences 112(44):13603-13608	Collated by Jeschke. J. and Kokko, H. 2008. Mortality and other determinants of bird divorce rate. Behavioral Ecology and Sociobiology 63(1) 1-9.	Collated by Jeschke. J. and Kokko, H. 2008. Mortality and other determinants of bird divorce rate. Behavioral Ecology and Sociobiology 63(1) 1-9.	Ens, B., S. Choudhury and J. M. Black 1996. Mate fidelity and divorce in monogamous birds. Pages 344-395 in J. M. Black, ed. Partnerships in Birds: The Study of Monogamy. Oxford University Press, Oxford.	Kraaijeveld, K. 2003. Degree of mutual ornamentation in birds is related to divorce rate. Proceedings of the Royal Society of London B 270:1785-1791.	Collated by Jeschke. J. and Kokko, H. 2008. Mortality and other determinants of bird divorce rate. Behavioral Ecology and Sociobiology 63(1) 1-9.
Charadriiformes	Scolopacidae	Calidris_bairdii	Baird's Sandpiper	0			Pair	0.617946						Moskoff, W., and Montgomerie, R. 2002. Baird's Sandpiper (Calidris bairdii) In Birds of North America, No 661	Extensive detail on behaviours with no mention of allopreening			Cockburn, A. 2006. Prevalence of different modes of parental care in birds. Proceedings of the Royal Society of London B 273:1375-1383.	Remes, V., Freckleton, R. P., Tokolyi, J., Liker, A., and Szekely, T. 2015. The evolution of parental cooperation in birds. Proceeding of the National Academy of Sciences 112(44):13603-13608
Charadriiformes	Scolopacidae	Calidris_canutus	Red Knot	0			Pair	-0.0055199						Harrington, B. A. 2001. Red Knot (Calidris canutus) In Birds of North America, No 563	Extensive detail on behaviours with no mention of allopreening			Cockburn, A. 2006. Prevalence of different modes of parental care in birds. Proceedings of the Royal Society of London B 273:1375-1383.	Remes, V., Freckleton, R. P., Tokolyi, J., Liker, A., and Szekely, T. 2015. The evolution of parental cooperation in birds. Proceeding of the National Academy of Sciences 112(44):13603-13608
Charadriiformes	Scolopacidae	Calidris_fuscicollis	White-Rumped Sandpiper	0			Female only	-0.895733						Parmelee, D. F. 1992. White-Rumped Sandpiper (Calidris fuscicollis) In Birds of North America, No 29	Extensive detail on behaviours with no mention of allopreening			Cockburn, A. 2006. Prevalence of different modes of parental care in birds. Proceedings of the Royal Society of London B 273:1375-1383.	Remes, V., Freckleton, R. P., Tokolyi, J., Liker, A., and Szekely, T. 2015. The evolution of parental cooperation in birds. Proceeding of the National Academy of Sciences 112(44):13603-13608
Charadriiformes	Scolopacidae	Calidris_himantopus	Stilt Sandpiper	0	0		Pair	0.854267	20	14	0.28	0	0	Klima, J. and Jehl, J. R. 1998. Stilt Sandpiper. In The Birds of North America, No 341. (A. Poole & F. Gill eds) The Birds of North America Inc, Philadelphia, PA.	Extensive detail on behaviours with no mention of allopreening	Ens, B., S. Choudhury and J. M. Black 1996. Mate fidelity and divorce in monogamous birds. Pages 344-395 in J. M. Black, ed. Partnerships in Birds: The Study of Monogamy. Oxford University Press, Oxford.		Cockburn, A. 2006. Prevalence of different modes of parental care in birds. Proceedings of the Royal Society of London B 273:1375-1383.	Remes, V., Freckleton, R. P., Tokolyi, J., Liker, A., and Szekely, T. 2015. The evolution of parental cooperation in birds. Proceeding of the National Academy of Sciences 112(44):13603-13608	Collated by Jeschke. J. and Kokko, H. 2008. Mortality and other determinants of bird divorce rate. Behavioral Ecology and Sociobiology 63(1) 1-9.	del Hoyo, J., Elliott, A., Sargatal, J., Christie, D.A. & de Juana, E. (eds.). Handbook of the Birds of the World Alive. Lynx Edicions, Barcelona.	Ens, B., S. Choudhury and J. M. Black 1996. Mate fidelity and divorce in monogamous birds. Pages 344-395 in J. M. Black, ed. Partnerships in Birds: The Study of Monogamy. Oxford University Press, Oxford.	Kraaijeveld, K. 2003. Degree of mutual ornamentation in birds is related to divorce rate. Proceedings of the Royal Society of London B 270:1785-1791.	Collated by Jeschke. J. and Kokko, H. 2008. Mortality and other determinants of bird divorce rate. Behavioral Ecology and Sociobiology 63(1) 1-9.
Charadriiformes	Scolopacidae	Calidris_maritima	Purple Sandpiper	0	0.08	3.7	Pair	0.0894233	21.5	31	0.205	0		Payne, L. X. and Pierce, E. P. 2002. Purple Sandpiper. In The Birds of North America, No 706. (A. Poole & F. Gill eds) The Birds of North America Inc, Philadelphia, PA.	Extensive detail on behaviours with no mention of allopreening	Botero, C. A., and Rubenstein, D., R. 2012. Fluctuating environments, sexual selection and the evolution of flexible mate choice in birds. PLoS ONE 7,2:e32312	Cornwallis, C. K., West, S. A., Davis, K. E., and Griffin, A. S. 2010. Promiscuity and the evolutionary transition to complex societies. Nature Letters 466: 969-1000	Cockburn, A. 2006. Prevalence of different modes of parental care in birds. Proceedings of the Royal Society of London B 273:1375-1383.	Remes, V., Freckleton, R. P., Tokolyi, J., Liker, A., and Szekely, T. 2015. The evolution of parental cooperation in birds. Proceeding of the National Academy of Sciences 112(44):13603-13608	Payne, L. X. and Pierce, E. P. 2002. Purple Sandpiper. In The Birds of North America, No 706. (A. Poole & F. Gill eds) The Birds of North America Inc, Philadelphia, PA.	Payne, L. X. and Pierce, E. P. 2002. Purple Sandpiper. In The Birds of North America, No 706. (A. Poole & F. Gill eds) The Birds of North America Inc, Philadelphia, PA.	Liker, A., Freckleton, R. P., and Székely, T. 2014. Divorce and infidelity are associated with skewed adult sex ratios in birds. Current Biology 24(8): 880-884	del Hoyo, J., Elliott, A., Sargatal, J., Christie, D.A. & de Juana, E. (eds.). Handbook of the Birds of the World Alive. Lynx Edicions, Barcelona.
Charadriiformes	Scolopacidae	Calidris_mauri	Western Sandpiper	0	0.385	7.5	Pair	0.617946	21	19	0.5	0	0	Wilson, W. H. 1994. Western Sandpiper. In The Birds of North America, No 90. (A. Poole & F. Gill eds) The Academy of Natural Sciences Philadelphia, and The American Ornithologists Union, Washington DC.	"As an important part of pair-bond formation, both sexes engage in neck-preening… most intently following nest scraping…" Extensive detail on behaviours with no mention of allopreening	Ens, B., S. Choudhury and J. M. Black 1996. Mate fidelity and divorce in monogamous birds. Pages 344-395 in J. M. Black, ed. Partnerships in Birds: The Study of Monogamy. Oxford University Press, Oxford.	Cornwallis, C. K., West, S. A., Davis, K. E., and Griffin, A. S. 2010. Promiscuity and the evolutionary transition to complex societies. Nature Letters 466: 969-1007	Cockburn, A. 2006. Prevalence of different modes of parental care in birds. Proceedings of the Royal Society of London B 273:1375-1383.	Remes, V., Freckleton, R. P., Tokolyi, J., Liker, A., and Szekely, T. 2015. The evolution of parental cooperation in birds. Proceeding of the National Academy of Sciences 112(44):13603-13608	Collated by Jeschke. J. and Kokko, H. 2008. Mortality and other determinants of bird divorce rate. Behavioral Ecology and Sociobiology 63(1) 1-9.	Collated by Jeschke. J. and Kokko, H. 2008. Mortality and other determinants of bird divorce rate. Behavioral Ecology and Sociobiology 63(1) 1-9.	Ens, B., S. Choudhury and J. M. Black 1996. Mate fidelity and divorce in monogamous birds. Pages 344-395 in J. M. Black, ed. Partnerships in Birds: The Study of Monogamy. Oxford University Press, Oxford.	Kraaijeveld, K. 2003. Degree of mutual ornamentation in birds is related to divorce rate. Proceedings of the Royal Society of London B 270:1785-1791.	Collated by Jeschke. J. and Kokko, H. 2008. Mortality and other determinants of bird divorce rate. Behavioral Ecology and Sociobiology 63(1) 1-9.
Charadriiformes	Scolopacidae	Calidris_minutilla	Least Sandpiper	0			Pair	0.25609						Cooper, J. M. 1994. Least Sandpiper (Calidris minutilla) In Birds of North America, No 115	Extensive detail on behaviours with no mention of allopreening			Cockburn, A. 2006. Prevalence of different modes of parental care in birds. Proceedings of the Royal Society of London B 273:1375-1383.	Remes, V., Freckleton, R. P., Tokolyi, J., Liker, A., and Szekely, T. 2015. The evolution of parental cooperation in birds. Proceeding of the National Academy of Sciences 112(44):13603-13608
Charadriiformes	Scolopacidae	Calidris_ptilocnemis	Rock Sandpiper	0			Pair	0.25609	23	23				Gill, R. E., Tomkorich, P. S., and McCaffery, B. J. 2002. Rock Sandpiper (Calidris ptilocnemis) In Birds of North America, No 686	Extensive detail on behaviours with no mention of allopreening			Cockburn, A. 2006. Prevalence of different modes of parental care in birds. Proceedings of the Royal Society of London B 273:1375-1383.	Remes, V., Freckleton, R. P., Tokolyi, J., Liker, A., and Szekely, T. 2015. The evolution of parental cooperation in birds. Proceeding of the National Academy of Sciences 112(44):13603-13608	Gill, R. E., Tomkorich, P. S., and McCaffery, B. J. 2002. Rock Sandpiper (Calidris ptilocnemis) In Birds of North America, No 686	Gill, R. E., Tomkorich, P. S., and McCaffery, B. J. 2002. Rock Sandpiper (Calidris ptilocnemis) In Birds of North America, No 686
Charadriiformes	Scolopacidae	Calidris_pusilla	Semipalmated Sandpiper	0	0.26		Pair	0.617946	21	17	0.34	0	0	Gratto-Trevor, C. L. 1992. Semipalmated Sandpiper. In The Birds of North America, No 6. (A. Poole & F. Gill eds) The Academy of Natural Sciences Philadelphia, and The American Ornithologists Union, Washington DC.	Extensive detail on behaviours with no mention of allopreening	Ens, B., S. Choudhury and J. M. Black 1996. Mate fidelity and divorce in monogamous birds. Pages 344-395 in J. M. Black, ed. Partnerships in Birds: The Study of Monogamy. Oxford University Press, Oxford.		Cockburn, A. 2006. Prevalence of different modes of parental care in birds. Proceedings of the Royal Society of London B 273:1375-1383.	Remes, V., Freckleton, R. P., Tokolyi, J., Liker, A., and Szekely, T. 2015. The evolution of parental cooperation in birds. Proceeding of the National Academy of Sciences 112(44):13603-13608	Collated by Jeschke. J. and Kokko, H. 2008. Mortality and other determinants of bird divorce rate. Behavioral Ecology and Sociobiology 63(1) 1-9.	Collated by Jeschke. J. and Kokko, H. 2008. Mortality and other determinants of bird divorce rate. Behavioral Ecology and Sociobiology 63(1) 1-9.	Ens, B., S. Choudhury and J. M. Black 1996. Mate fidelity and divorce in monogamous birds. Pages 344-395 in J. M. Black, ed. Partnerships in Birds: The Study of Monogamy. Oxford University Press, Oxford.	Kraaijeveld, K. 2003. Degree of mutual ornamentation in birds is related to divorce rate. Proceedings of the Royal Society of London B 270:1785-1791.	Collated by Jeschke. J. and Kokko, H. 2008. Mortality and other determinants of bird divorce rate. Behavioral Ecology and Sociobiology 63(1) 1-9.
Charadriiformes	Scolopacidae	Calidris_temminckii	Temminck's Stint	0			Pair	-1.11505						Cramp, S. and Simmons, K. E. L. (eds) 1983. Handbook of the birds of Europe, the Middle East and North Africa: the birds of the Western Palearctic: Waders to Gulls Volume 3. Oxford, Oxford University Press.	Extensive detail on behaviours with no mention of allopreening			Cockburn, A. 2006. Prevalence of different modes of parental care in birds. Proceedings of the Royal Society of London B 273:1375-1383.	Remes, V., Freckleton, R. P., Tokolyi, J., Liker, A., and Szekely, T. 2015. The evolution of parental cooperation in birds. Proceeding of the National Academy of Sciences 112(44):13603-13608
Galliformes	Odontophoridae	Callipepla_californica	California Quail	0			Pair	-0.382054	21.5					Calkins, J. D., Hagelin, J. C., Lott, D. F. 1999. California Quail (Callipepla californica) In Birds of North America, No 473	Extensive detail on behaviours with no mention of allopreening			Cockburn, A. 2006. Prevalence of different modes of parental care in birds. Proceedings of the Royal Society of London B 273:1375-1383.	Remes, V., Freckleton, R. P., Tokolyi, J., Liker, A., and Szekely, T. 2015. The evolution of parental cooperation in birds. Proceeding of the National Academy of Sciences 112(44):13603-13608	Calkins, J. D., Hagelin, J. C., Lott, D. F. 1999. California Quail (Callipepla californica) In Birds of North America, No 473
Procellariiformes	Procellariidae	Calonectris_diomedea	Cory's Shearwater	1	0.06	0	Pair		52	91	0.099	1	1	Warham, J. 1990. The petrels: their ecology and breeding systems. London: Academic Press; Warham, J. 1996. The behaviour, population biology and physiology of the petrels. Vancouver: Academic Press		Dubois, F., Cezilly, F., and Pagel, M. 1998. Mate fidelity and coloniality in waterbirds: a comparative analysis. Oecologia 116: 433-424	Cornwallis, C. K., West, S. A., Davis, K. E., and Griffin, A. S. 2010. Promiscuity and the evolutionary transition to complex societies. Nature Letters 466: 969-985	Cockburn, A. 2006. Prevalence of different modes of parental care in birds. Proceedings of the Royal Society of London B 273:1375-1383.		Collated by Jeschke. J. and Kokko, H. 2008. Mortality and other determinants of bird divorce rate. Behavioral Ecology and Sociobiology 63(1) 1-9.	Collated by Jeschke. J. and Kokko, H. 2008. Mortality and other determinants of bird divorce rate. Behavioral Ecology and Sociobiology 63(1) 1-9.	Kraaijeveld, K. 2003. Degree of mutual ornamentation in birds is related to divorce rate. Proceedings of the Royal Society of London B 270:1785-1791.	Dubois, F., Cezilly, F., and Pagel, M. 1998. Mate fidelity and coloniality in waterbirds: a comparative analysis. Oecologia 116: 433-540	Warham, J. 1990. The petrels: their ecology and breeding systems. London: Academic Press; Warham, J. 1996. The behaviour, population biology and physiology of the petrels. Vancouver: Academic Press
Apodiformes	Trochilidae	Calypte_anna	Anna's Hummingbird	0			Female only	-1.14102						Russell, S. M. 1996. Anna's Hummingbird (Calypte anna) In Birds of North America, No 226	Extensive detail on behaviours with no mention of allopreening			Cockburn, A. 2006. Prevalence of different modes of parental care in birds. Proceedings of the Royal Society of London B 273:1375-1383.	Remes, V., Freckleton, R. P., Tokolyi, J., Liker, A., and Szekely, T. 2015. The evolution of parental cooperation in birds. Proceeding of the National Academy of Sciences 112(44):13603-13608
Psittaciformes	Psittacidae	Calyptorhynchus_funereus	Yellow Tailed Black Cockatoo	1	0.01		Pair		29.5	174		0		Higgins, P.J. (ed) 1999. Handbook of Australian, New Zealand and Antarctic Birds. Volume 4: Parrots to Dollarbird. Oxford University Press, Melbourne.		Rowley, I. 1983. Re-mating in birds. In Bateson, P.P.G. (ed.) Mate Choice: 331–360. Cambridge University Press, Cambridge.		Cockburn, A. 2006. Prevalence of different modes of parental care in birds. Proceedings of the Royal Society of London B 273:1375-1383.		Collated by Jeschke. J. and Kokko, H. 2008. Mortality and other determinants of bird divorce rate. Behavioral Ecology and Sociobiology 63(1) 1-9.	Collated by Jeschke. J. and Kokko, H. 2008. Mortality and other determinants of bird divorce rate. Behavioral Ecology and Sociobiology 63(1) 1-9.		del Hoyo, J., Elliott, A., Sargatal, J., Christie, D.A. & de Juana, E. (eds.). Handbook of the Birds of the World Alive. Lynx Edicions, Barcelona.
Passeriformes	Cardinalidae	Cardinalis_cardinalis	Northern Cardinal	0			Occasional coop	-0.310498						Jawor, J. 2016. Personal communication	Extensive detail on behaviours with no mention of allopreening			Cockburn, A. 2006. Prevalence of different modes of parental care in birds. Proceedings of the Royal Society of London B 273:1375-1383.	Remes, V., Freckleton, R. P., Tokolyi, J., Liker, A., and Szekely, T. 2015. The evolution of parental cooperation in birds. Proceeding of the National Academy of Sciences 112(44):13603-13608
Passeriformes	Fringillidae	Carduelis_carduelis	European Goldfinch	0			Pair	-0.452977						Conder, P. J. 1948. The breeding biology and behaviour of the continental goldfinch Carduelis carduelis. Ibis 90: 493–525	Extensive detail on behaviours with no mention of allopreening			Cockburn, A. 2006. Prevalence of different modes of parental care in birds. Proceedings of the Royal Society of London B 273:1375-1383.	Remes, V., Freckleton, R. P., Tokolyi, J., Liker, A., and Szekely, T. 2015. The evolution of parental cooperation in birds. Proceeding of the National Academy of Sciences 112(44):13603-13608
Passeriformes	Fringillidae	Carduelis_chloris	European Greenfinch	0			Pair	-0.230543						Cramp, S., Perrins, C. M., and Brooks, D. J. (eds) 1994. Handbook of the birds of Europe, the Middle East and North Africa: the birds of the Western Palearctic: Crow to Finches Volume 8. Oxford, Oxford University Press.	Extensive detail on behaviours with no mention of allopreening			Cockburn, A. 2006. Prevalence of different modes of parental care in birds. Proceedings of the Royal Society of London B 273:1375-1383.	Remes, V., Freckleton, R. P., Tokolyi, J., Liker, A., and Szekely, T. 2015. The evolution of parental cooperation in birds. Proceeding of the National Academy of Sciences 112(44):13603-13608
Passeriformes	Fringillidae	Carduelis_flammea	Common Redpoll	0			Occasional coop	-0.230543						Knox, A. G., and Lowther, P. E. 2000. Redpoll (Carduelis flammea) In Birds of North America, No 543	Extensive detail on behaviours with no mention of allopreening			Cockburn, A. 2006. Prevalence of different modes of parental care in birds. Proceedings of the Royal Society of London B 273:1375-1383.	Remes, V., Freckleton, R. P., Tokolyi, J., Liker, A., and Szekely, T. 2015. The evolution of parental cooperation in birds. Proceeding of the National Academy of Sciences 112(44):13603-13608
Passeriformes	Fringillidae	Carduelis_spinus	Eurasian Siskin	0			Pair	-0.0305434						Senar, J. C. 2016. Personal communication	Pers. Comm.			Cockburn, A. 2006. Prevalence of different modes of parental care in birds. Proceedings of the Royal Society of London B 273:1375-1383.	Remes, V., Freckleton, R. P., Tokolyi, J., Liker, A., and Szekely, T. 2015. The evolution of parental cooperation in birds. Proceeding of the National Academy of Sciences 112(44):13603-13608
Passeriformes	Fringillidae	Carduelis_tristis	American Goldfinch	0			Pair	-0.805446						Middleton, A. L. A. 1993. American Goldfinch (Carduelis tristis) In Birds of North America, No 80; Hill, G. 2016. Personal communication	Extensive detail on behaviours with no mention of allopreening; Pers. Comm.			Cockburn, A. 2006. Prevalence of different modes of parental care in birds. Proceedings of the Royal Society of London B 273:1375-1383.	Remes, V., Freckleton, R. P., Tokolyi, J., Liker, A., and Szekely, T. 2015. The evolution of parental cooperation in birds. Proceeding of the National Academy of Sciences 112(44):13603-13608
Passeriformes	Fringillidae	Carpodacus_erythrinus	Common Rosefinch	0			Occasional coop	-0.430543	11.5	26				Cramp, S., Perrins, C. M., and Brooks, D. J. (eds) 1994. Handbook of the birds of Europe, the Middle East and North Africa: the birds of the Western Palearctic: Crow to Finches Volume 8. Oxford, Oxford University Press.	Extensive detail on behaviours with no mention of allopreening			Cockburn, A. 2006. Prevalence of different modes of parental care in birds. Proceedings of the Royal Society of London B 273:1375-1383.	Remes, V., Freckleton, R. P., Tokolyi, J., Liker, A., and Szekely, T. 2015. The evolution of parental cooperation in birds. Proceeding of the National Academy of Sciences 112(44):13603-13608	Cramp, S., Perrins, C. M., and Brooks, D. J. (eds) 1994. Handbook of the birds of Europe, the Middle East and North Africa: the birds of the Western Palearctic: Crow to Finches Volume 8. Oxford, Oxford University Press.	Cramp, S., Perrins, C. M., and Brooks, D. J. (eds) 1994. Handbook of the birds of Europe, the Middle East and North Africa: the birds of the Western Palearctic: Crow to Finches Volume 8. Oxford, Oxford University Press.
Passeriformes	Fringillidae	Carpodacus_mexicanus	House Finch	0	0.06	14.9	Pair	0.0256421	13.5		0.4485	0		Newton, I. 1972. Finches. London, Collins.	Extensive detail on behaviours with no mention of allopreening	Botero, C. A., and Rubenstein, D., R. 2012. Fluctuating environments, sexual selection and the evolution of flexible mate choice in birds. PLoS ONE 7,2:e32312	Cornwallis, C. K., West, S. A., Davis, K. E., and Griffin, A. S. 2010. Promiscuity and the evolutionary transition to complex societies. Nature Letters 466: 969-1020	Cockburn, A. 2006. Prevalence of different modes of parental care in birds. Proceedings of the Royal Society of London B 273:1375-1383.	Remes, V., Freckleton, R. P., Tokolyi, J., Liker, A., and Szekely, T. 2015. The evolution of parental cooperation in birds. Proceeding of the National Academy of Sciences 112(44):13603-13608	del Hoyo, J., Elliott, A., Sargatal, J., Christie, D.A. & de Juana, E. (eds.). Handbook of the Birds of the World Alive. Lynx Edicions, Barcelona.		Liker, A., Freckleton, R. P., and Székely, T. 2014. Divorce and infidelity are associated with skewed adult sex ratios in birds. Current Biology 24(8): 880-884	del Hoyo, J., Elliott, A., Sargatal, J., Christie, D.A. & de Juana, E. (eds.). Handbook of the Birds of the World Alive. Lynx Edicions, Barcelona.
Passeriformes	Cotingidae	Casmerodius_albus	White Bellbird	0			Female only	1.04702						Snow, B. (1973). Notes on the Behavior of the White Bellbird. The Auk, 90(4), 743-751	Extensive detail on behaviours with no mention of allopreening			Cockburn, A. 2006. Prevalence of different modes of parental care in birds. Proceedings of the Royal Society of London B 273:1375-1383.	Remes, V., Freckleton, R. P., Tokolyi, J., Liker, A., and Szekely, T. 2015. The evolution of parental cooperation in birds. Proceeding of the National Academy of Sciences 112(44):13603-13608
Charadriiformes	Stercorariidae	Catharacta_maccormicki	South Polar Skua	0	0.015	7.7	Pair		29.5	40.5	0.046	0	0	Olsen, K. M. & Larsson, H. 1997. Skuas and Jaegers: A guide to the Skuas and Jaegers of the World. Sussex: Pica Press	Extensive detail on behaviours with no mention of allopreening	Ens, B., S. Choudhury and J. M. Black 1996. Mate fidelity and divorce in monogamous birds. Pages 344-395 in J. M. Black, ed. Partnerships in Birds: The Study of Monogamy. Oxford University Press, Oxford.	Cornwallis, C. K., West, S. A., Davis, K. E., and Griffin, A. S. 2010. Promiscuity and the evolutionary transition to complex societies. Nature Letters 466: 969-1008	Cockburn, A. 2006. Prevalence of different modes of parental care in birds. Proceedings of the Royal Society of London B 273:1375-1383.		del Hoyo, J., Elliott, A., Sargatal, J., Christie, D.A. & de Juana, E. (eds.). Handbook of the Birds of the World Alive. Lynx Edicions, Barcelona.	del Hoyo, J., Elliott, A., Sargatal, J., Christie, D.A. & de Juana, E. (eds.). Handbook of the Birds of the World Alive. Lynx Edicions, Barcelona.	Ens, B., S. Choudhury and J. M. Black 1996. Mate fidelity and divorce in monogamous birds. Pages 344-395 in J. M. Black, ed. Partnerships in Birds: The Study of Monogamy. Oxford University Press, Oxford.	Dubois, F., Cezilly, F., and Pagel, M. 1998. Mate fidelity and coloniality in waterbirds: a comparative analysis. Oecologia 116: 433-485	Collated by Jeschke. J. and Kokko, H. 2008. Mortality and other determinants of bird divorce rate. Behavioral Ecology and Sociobiology 63(1) 1-9.
Charadriiformes	Stercorariidae	Catharacta_skua	Great Skua	0	0.257		Pair		28	55	0.076	0	0	Olsen, K. M. & Larsson, H. 1997. Skuas and Jaegers: A guide to the Skuas and Jaegers of the World. Sussex: Pica Press	Extensive detail on behaviours with no mention of allopreening	Dubois, F., Cezilly, F., and Pagel, M. 1998. Mate fidelity and coloniality in waterbirds: a comparative analysis. Oecologia 116: 433-421; Kraaijeveld, K. 2003. Degree of mutual ornamentation in birds is related to divorce rate. Proceedings of the Royal Society of London B 270:1785-1791.		Cockburn, A. 2006. Prevalence of different modes of parental care in birds. Proceedings of the Royal Society of London B 273:1375-1383.		Collated by Jeschke. J. and Kokko, H. 2008. Mortality and other determinants of bird divorce rate. Behavioral Ecology and Sociobiology 63(1) 1-9.	Collated by Jeschke. J. and Kokko, H. 2008. Mortality and other determinants of bird divorce rate. Behavioral Ecology and Sociobiology 63(1) 1-9.	Dubois, F., Cezilly, F., and Pagel, M. 1998. Mate fidelity and coloniality in waterbirds: a comparative analysis. Oecologia 116: 433-421; Kraaijeveld, K. 2003. Degree of mutual ornamentation in birds is related to divorce rate. Proceedings of the Royal Society of London B 270:1785-1791.	Dubois, F., Cezilly, F., and Pagel, M. 1998. Mate fidelity and coloniality in waterbirds: a comparative analysis. Oecologia 116: 433-426	Collated by Jeschke. J. and Kokko, H. 2008. Mortality and other determinants of bird divorce rate. Behavioral Ecology and Sociobiology 63(1) 1-9.
Passeriformes	Turdidae	Catharus_bicknelli	Bicknell's Thrush	0			Cooperative	-0.701068						McFarland, K. 2016. Personal communication	Pers. Comm.			Cockburn, A. 2006. Prevalence of different modes of parental care in birds. Proceedings of the Royal Society of London B 273:1375-1383.	Remes, V., Freckleton, R. P., Tokolyi, J., Liker, A., and Szekely, T. 2015. The evolution of parental cooperation in birds. Proceeding of the National Academy of Sciences 112(44):13603-13608
Galliformes	Phasianidae	Centrocercus_urophasianus	Greater Sage-Grouse	0			Female only	-1.00552						Schroeder, M. A., Young, J. R., and Braun, C. E. (1999). Sage Grouse (Centrocercus urophasianus). In The Birds of North America, No 425	Extensive detail on behaviours with no mention of allopreening; Lek			Cockburn, A. 2006. Prevalence of different modes of parental care in birds. Proceedings of the Royal Society of London B 273:1375-1383.	Remes, V., Freckleton, R. P., Tokolyi, J., Liker, A., and Szekely, T. 2015. The evolution of parental cooperation in birds. Proceeding of the National Academy of Sciences 112(44):13603-13608
Charadriiformes	Alcidae	Cepphus_grylle	Black Guillemot	0	0.045	0	Pair		30	36.5	0.13	0	0	Gaston, A. J. and Jones, I. L. 1998. The Auks: Alcidae (Bird Families of the World). London: Oxford University Press	Extensive detail on behaviours with no mention of allopreening	Ens, B., S. Choudhury and J. M. Black 1996. Mate fidelity and divorce in monogamous birds. Pages 344-395 in J. M. Black, ed. Partnerships in Birds: The Study of Monogamy. Oxford University Press, Oxford.	Cornwallis, C. K., West, S. A., Davis, K. E., and Griffin, A. S. 2010. Promiscuity and the evolutionary transition to complex societies. Nature Letters 466: 969-980	Cockburn, A. 2006. Prevalence of different modes of parental care in birds. Proceedings of the Royal Society of London B 273:1375-1383.		Collated by Jeschke. J. and Kokko, H. 2008. Mortality and other determinants of bird divorce rate. Behavioral Ecology and Sociobiology 63(1) 1-9.	Collated by Jeschke. J. and Kokko, H. 2008. Mortality and other determinants of bird divorce rate. Behavioral Ecology and Sociobiology 63(1) 1-9.	Ens, B., S. Choudhury and J. M. Black 1996. Mate fidelity and divorce in monogamous birds. Pages 344-395 in J. M. Black, ed. Partnerships in Birds: The Study of Monogamy. Oxford University Press, Oxford.	Dubois, F., Cezilly, F., and Pagel, M. 1998. Mate fidelity and coloniality in waterbirds: a comparative analysis. Oecologia 116: 433-442	Collated by Jeschke. J. and Kokko, H. 2008. Mortality and other determinants of bird divorce rate. Behavioral Ecology and Sociobiology 63(1) 1-9.
Passeriformes	Thamnophilidae	Cercomacra_tyrannina	Dusky Antbird	0			Pair	0.391081						Stutchbury, B. 2016. Personal communication	Extensive detail on behaviours with no mention of allopreening			Cockburn, A. 2006. Prevalence of different modes of parental care in birds. Proceedings of the Royal Society of London B 273:1375-1383.	Remes, V., Freckleton, R. P., Tokolyi, J., Liker, A., and Szekely, T. 2015. The evolution of parental cooperation in birds. Proceeding of the National Academy of Sciences 112(44):13603-13608
Passeriformes	Certhiidae	Certhia_familiaris	Eurasian Treecreeper	0			Pair	-0.453355	14.5					Cramp, S. and Perrins, C. M. (eds) 1993. Handbook of the birds of Europe, the Middle East and North Africa: the birds of the Western Palearctic: Flycatchers to Shrikes Volume 7. Oxford, Oxford University Press.	Extensive detail on behaviours with no mention of allopreening			Cockburn, A. 2006. Prevalence of different modes of parental care in birds. Proceedings of the Royal Society of London B 273:1375-1383.	Remes, V., Freckleton, R. P., Tokolyi, J., Liker, A., and Szekely, T. 2015. The evolution of parental cooperation in birds. Proceeding of the National Academy of Sciences 112(44):13603-13608	Cramp, S. and Perrins, C. M. (eds) 1993. Handbook of the birds of Europe, the Middle East and North Africa: the birds of the Western Palearctic: Flycatchers to Shrikes Volume 7. Oxford, Oxford University Press.
Passeriformes	Sylviidae	Cettia_cetti	Cetti's Warbler	0			Pair	-0.641025	16	35				Cramp, S. and Simmons, K. E. L. (eds) 1992. Handbook of the birds of Europe, the Middle East and North Africa: the birds of the Western Palearctic: Warblers Volume 6. Oxford, Oxford University Press.	Extensive detail on behaviours with no mention of allopreening; More often polygynous, associate little			Cockburn, A. 2006. Prevalence of different modes of parental care in birds. Proceedings of the Royal Society of London B 273:1375-1383.	Remes, V., Freckleton, R. P., Tokolyi, J., Liker, A., and Szekely, T. 2015. The evolution of parental cooperation in birds. Proceeding of the National Academy of Sciences 112(44):13603-13608	Cramp, S. and Simmons, K. E. L. (eds) 1992. Handbook of the birds of Europe, the Middle East and North Africa: the birds of the Western Palearctic: Warblers Volume 6. Oxford, Oxford University Press.	Cramp, S. and Simmons, K. E. L. (eds) 1992. Handbook of the birds of Europe, the Middle East and North Africa: the birds of the Western Palearctic: Warblers Volume 6. Oxford, Oxford University Press.
Passeriformes	Timaliidae	Chamaea_fasciata	Wrentit	1			Pair	0.689502						Guepel, G. R., and Ballard, G. 2002. Wrentit (Chamaea fasciata) In Birds of North America, No 654				Cockburn, A. 2006. Prevalence of different modes of parental care in birds. Proceedings of the Royal Society of London B 273:1375-1383.	Remes, V., Freckleton, R. P., Tokolyi, J., Liker, A., and Szekely, T. 2015. The evolution of parental cooperation in birds. Proceeding of the National Academy of Sciences 112(44):13603-13608
Charadriiformes	Charadriidae	Charadrius_alexandrinus	Kentish Plover (Snowy Plover)	0			Pair	0.417946						Page, G. W., Warriner, J. S., Warriner, J. C., and Paton, P. W. C. 1995. Snowy Plover (Charadrius alexandrinus) In Birds of North America, No 154	Extensive detail on behaviours with no mention of allopreening			Cockburn, A. 2006. Prevalence of different modes of parental care in birds. Proceedings of the Royal Society of London B 273:1375-1383.	Remes, V., Freckleton, R. P., Tokolyi, J., Liker, A., and Szekely, T. 2015. The evolution of parental cooperation in birds. Proceeding of the National Academy of Sciences 112(44):13603-13608
Charadriiformes	Charadridae	Charadrius_bicinctus	Double Banded Plover	0	0.56		Pair		26.5	38.5	0.22	0	0	Marchant, S., & P.J. Higgins (eds) 1993. Handbook of Australian, New Zealand and Antarctic Birds. Volume 2: Raptors to Lapwings. Oxford University Press, Melbourne. ISBN 0-19-553069-1	Extensive detail on behaviours with no mention of allopreening	Cezilly, F and Nager, R. 1995. Comparative evidence for a positive association between divorce and extra-pair paternity in birds. Proceedings: Biological Sciences 262(1363) 7-12		Cockburn, A. 2006. Prevalence of different modes of parental care in birds. Proceedings of the Royal Society of London B 273:1375-1383.		Collated by Jeschke. J. and Kokko, H. 2008. Mortality and other determinants of bird divorce rate. Behavioral Ecology and Sociobiology 63(1) 1-9.	Collated by Jeschke. J. and Kokko, H. 2008. Mortality and other determinants of bird divorce rate. Behavioral Ecology and Sociobiology 63(1) 1-9.	Barter, M. (1989). Survival rate of Double-banded Plovers, Charadrius bicinctus bicinctus, spending the non-breeding season in Victoria. Stilt. 15:34-36.	Kraaijeveld, K. 2003. Degree of mutual ornamentation in birds is related to divorce rate. Proceedings of the Royal Society of London B 270:1785-1791.	Marchant, S., & P.J. Higgins (eds) 1993. Handbook of Australian, New Zealand and Antarctic Birds. Volume 2: Raptors to Lapwings. Oxford University Press, Melbourne. ISBN 0-19-553069-1
Charadriiformes	Charadriidae	Charadrius_dubius	Little Ringed Plover	0			Occasional coop	0.617946	24.5					Cramp, S. and Simmons, K. E. L. (eds) 1983. Handbook of the birds of Europe, the Middle East and North Africa: the birds of the Western Palearctic: Waders to Gulls Volume 3. Oxford, Oxford University Press.	Extensive detail on behaviours with no mention of allopreening			Cockburn, A. 2006. Prevalence of different modes of parental care in birds. Proceedings of the Royal Society of London B 273:1375-1383.	Remes, V., Freckleton, R. P., Tokolyi, J., Liker, A., and Szekely, T. 2015. The evolution of parental cooperation in birds. Proceeding of the National Academy of Sciences 112(44):13603-13608	Cramp, S. and Simmons, K. E. L. (eds) 1983. Handbook of the birds of Europe, the Middle East and North Africa: the birds of the Western Palearctic: Waders to Gulls Volume 3. Oxford, Oxford University Press.
Charadriiformes	Charadriidae	Charadrius_hiaticula	Common Ringed Plover	0			Occasional coop	0.604267	24					Cramp, S. and Simmons, K. E. L. (eds) 1983. Handbook of the birds of Europe, the Middle East and North Africa: the birds of the Western Palearctic: Waders to Gulls Volume 3. Oxford, Oxford University Press.	Extensive detail on behaviours with no mention of allopreening			Cockburn, A. 2006. Prevalence of different modes of parental care in birds. Proceedings of the Royal Society of London B 273:1375-1383.	Remes, V., Freckleton, R. P., Tokolyi, J., Liker, A., and Szekely, T. 2015. The evolution of parental cooperation in birds. Proceeding of the National Academy of Sciences 112(44):13603-13608	Cramp, S. and Simmons, K. E. L. (eds) 1983. Handbook of the birds of Europe, the Middle East and North Africa: the birds of the Western Palearctic: Waders to Gulls Volume 3. Oxford, Oxford University Press.
Charadriiformes	Charadridae	Charadrius_melodus	Piping Plover	0	0.667		Pair	1.01795	27	25	0.3	0	0	Haig, S. M. 1992. Piping Plover. In The Birds of North America, No 2. (A. Poole & F. Gill eds) The Academy of Natural Sciences Philadelphia, and The American Ornithologists Union, Washington DC.	Extensive detail on behaviours with no mention of allopreening	Ens, B., S. Choudhury and J. M. Black 1996. Mate fidelity and divorce in monogamous birds. Pages 344-395 in J. M. Black, ed. Partnerships in Birds: The Study of Monogamy. Oxford University Press, Oxford.		Cockburn, A. 2006. Prevalence of different modes of parental care in birds. Proceedings of the Royal Society of London B 273:1375-1383.	Remes, V., Freckleton, R. P., Tokolyi, J., Liker, A., and Szekely, T. 2015. The evolution of parental cooperation in birds. Proceeding of the National Academy of Sciences 112(44):13603-13608	Collated by Jeschke. J. and Kokko, H. 2008. Mortality and other determinants of bird divorce rate. Behavioral Ecology and Sociobiology 63(1) 1-9.	Marchant, S., & P.J. Higgins (eds) 1993. Handbook of Australian, New Zealand and Antarctic Birds. Volume 2: Raptors to Lapwings. Oxford University Press, Melbourne.	Ens, B., S. Choudhury and J. M. Black 1996. Mate fidelity and divorce in monogamous birds. Pages 344-395 in J. M. Black, ed. Partnerships in Birds: The Study of Monogamy. Oxford University Press, Oxford.	Kraaijeveld, K. 2003. Degree of mutual ornamentation in birds is related to divorce rate. Proceedings of the Royal Society of London B 270:1785-1791.	Collated by Jeschke. J. and Kokko, H. 2008. Mortality and other determinants of bird divorce rate. Behavioral Ecology and Sociobiology 63(1) 1-9.
Charadriiformes	Charadriidae	Charadrius_montanus	Mountain Plover	0			Male only	-0.895733						Knopf, F. L. 1996. Mountain Plover (Charadrius montanus) In Birds of North America, No 517	Extensive detail on behaviours with no mention of allopreening			Cockburn, A. 2006. Prevalence of different modes of parental care in birds. Proceedings of the Royal Society of London B 273:1375-1383.	Remes, V., Freckleton, R. P., Tokolyi, J., Liker, A., and Szekely, T. 2015. The evolution of parental cooperation in birds. Proceeding of the National Academy of Sciences 112(44):13603-13608
Charadriiformes	Charadridae	Charadrius_semipalmatus	Semipalmated Plover	0	0.42	4.2	Pair	0.817946	24.2	21	0.5	0	0	Nol, E. & Blanken, M. S. 1999. Semipalmated Plover. In The Birds of North America, No 444. (A. Poole & F. Gill eds) The Birds of North America Inc, Philadelphia, PA; Gauthier J. and Aubry Y. (eds.) 1996. The breeding birds of Québec: atlas of the breeding birds of southern Québec. Association Québécoise des Groupes d'Ornithologues, Province of Québec Society for the Protection of Birds, Canadian …	Extensive detail on behaviours with no mention of allopreening	Cezilly, F and Nager, R. 1995. Comparative evidence for a positive association between divorce and extra-pair paternity in birds. Proceedings: Biological Sciences 262(1363) 7-12	Cornwallis, C. K., West, S. A., Davis, K. E., and Griffin, A. S. 2010. Promiscuity and the evolutionary transition to complex societies. Nature Letters 466: 969-1002	Cockburn, A. 2006. Prevalence of different modes of parental care in birds. Proceedings of the Royal Society of London B 273:1375-1383.	Remes, V., Freckleton, R. P., Tokolyi, J., Liker, A., and Szekely, T. 2015. The evolution of parental cooperation in birds. Proceeding of the National Academy of Sciences 112(44):13603-13608	Collated by Jeschke. J. and Kokko, H. 2008. Mortality and other determinants of bird divorce rate. Behavioral Ecology and Sociobiology 63(1) 1-9.	Gauthier, J. & Aubry, Y. (eds) (1996) The breeding birds of Québec: atlas of the breeding birds of Southern Québec. Association Québécoise des Groupes d’Ornithologues, The Province of Québec Society for the Protection of Birds, and Canadian Wildlife Service, Environment Canada (Québec region), Montréal	Kraaijeveld, K. 2003. Degree of mutual ornamentation in birds is related to divorce rate. Proceedings of the Royal Society of London B 270:1785-1791.	Kraaijeveld, K. 2003. Degree of mutual ornamentation in birds is related to divorce rate. Proceedings of the Royal Society of London B 270:1785-1791.	Botero, C. A., and Rubenstein, D., R. 2012. Fluctuating environments, sexual selection and the evolution of flexible mate choice in birds. PLoS ONE 7,2:e32311
Charadriiformes	Charadriidae	Charadrius_vociferus	Killdeer	0			Pair	0.817946						Jackson, B.J.S., Jackson, J. A. 2000. Killdeer (Charadrius vociferous). In Birds of North America, No. 517	Extensive detail on behaviours with no mention of allopreening			Cockburn, A. 2006. Prevalence of different modes of parental care in birds. Proceedings of the Royal Society of London B 273:1375-1383.	Remes, V., Freckleton, R. P., Tokolyi, J., Liker, A., and Szekely, T. 2015. The evolution of parental cooperation in birds. Proceeding of the National Academy of Sciences 112(44):13603-13608
Anseriformes	Anatidae	Chen_caerulescens	Snow Goose	0	0.004	13	Pair	-0.182054	23	35	0.25	1	1	Cooke, F., Rockwell, R. F. and Lank, D. B. 1995. The Snow Geese of La Pérouse Bay. Natural Selection in the Wild. Oxford University Press, Oxford	Extensive detail on behaviours with no mention of allopreening	Ens, B., S. Choudhury and J. M. Black 1996. Mate fidelity and divorce in monogamous birds. Pages 344-395 in J. M. Black, ed. Partnerships in Birds: The Study of Monogamy. Oxford University Press, Oxford.	Cornwallis, C. K., West, S. A., Davis, K. E., and Griffin, A. S. 2010. Promiscuity and the evolutionary transition to complex societies. Nature Letters 466: 969-1016	Cockburn, A. 2006. Prevalence of different modes of parental care in birds. Proceedings of the Royal Society of London B 273:1375-1383.	Remes, V., Freckleton, R. P., Tokolyi, J., Liker, A., and Szekely, T. 2015. The evolution of parental cooperation in birds. Proceeding of the National Academy of Sciences 112(44):13603-13608	Collated by Jeschke. J. and Kokko, H. 2008. Mortality and other determinants of bird divorce rate. Behavioral Ecology and Sociobiology 63(1) 1-9.	Cooke, F., Rockwell, R. F. and Lank, D. B. 1995. The Snow Geese of La Pérouse Bay. Natural Selection in the Wild. Oxford University Press, Oxford	Ens, B., S. Choudhury and J. M. Black 1996. Mate fidelity and divorce in monogamous birds. Pages 344-395 in J. M. Black, ed. Partnerships in Birds: The Study of Monogamy. Oxford University Press, Oxford.	del Hoyo, J., Elliott, A., Sargatal, J., Christie, D.A. & de Juana, E. (eds.). Handbook of the Birds of the World Alive. Lynx Edicions, Barcelona.	Collated by Jeschke. J. and Kokko, H. 2008. Mortality and other determinants of bird divorce rate. Behavioral Ecology and Sociobiology 63(1) 1-9.
Anseriformes	Anatidae	Chenonetta_jubata	Australian Wood Duck	0	0		Pair		28	71		0	1	Johnsgard, P. A. 1965. Handbook of Waterfowl Behaviour.Cornell University: CDS Associates.	Extensive detail on behaviours with no mention of allopreening	Ens, B., S. Choudhury and J. M. Black 1996. Mate fidelity and divorce in monogamous birds. Pages 344-395 in J. M. Black, ed. Partnerships in Birds: The Study of Monogamy. Oxford University Press, Oxford.		Cockburn, A. 2006. Prevalence of different modes of parental care in birds. Proceedings of the Royal Society of London B 273:1375-1383.		Collated by Jeschke. J. and Kokko, H. 2008. Mortality and other determinants of bird divorce rate. Behavioral Ecology and Sociobiology 63(1) 1-9.	Collated by Jeschke. J. and Kokko, H. 2008. Mortality and other determinants of bird divorce rate. Behavioral Ecology and Sociobiology 63(1) 1-9.		del Hoyo, J., Elliott, A., Sargatal, J., Christie, D.A. & de Juana, E. (eds.). Handbook of the Birds of the World Alive. Lynx Edicions, Barcelona.	Collated by Jeschke. J. and Kokko, H. 2008. Mortality and other determinants of bird divorce rate. Behavioral Ecology and Sociobiology 63(1) 1-9.
Charadriiformes	Chionidae	Chionis_minor	Blackfaced Sheathbill	1	1		Pair	0.452451	29	55		1		Burger, A. 2016. Personal communication		Dubois, F., Cezilly, F., and Pagel, M. 1998. Mate fidelity and coloniality in waterbirds: a comparative analysis. Oecologia 116: 433-421		Cockburn, A. 2006. Prevalence of different modes of parental care in birds. Proceedings of the Royal Society of London B 273:1375-1383.	Remes, V., Freckleton, R. P., Tokolyi, J., Liker, A., and Szekely, T. 2015. The evolution of parental cooperation in birds. Proceeding of the National Academy of Sciences 112(44):13603-13608	Collated by Jeschke. J. and Kokko, H. 2008. Mortality and other determinants of bird divorce rate. Behavioral Ecology and Sociobiology 63(1) 1-9.	Collated by Jeschke. J. and Kokko, H. 2008. Mortality and other determinants of bird divorce rate. Behavioral Ecology and Sociobiology 63(1) 1-9.		Dubois, F., Cezilly, F., and Pagel, M. 1998. Mate fidelity and coloniality in waterbirds: a comparative analysis. Oecologia 116: 433-539
Passeriformes	Pipridae	Chiroxiphia_lanceolata	Lance-Tailed Manakin	0	0.589		Female only					0		Kirwan, G.M. and Green, G., 2011. Cotingas and manakins. London, United Kingdom: Christopher Helm.	Extensive detail on behaviours with no mention of allopreening	DuVal, E.H. 2013. Female Mate Fidelity in a Lek Mating System and Its Implications for the Evolution of Cooperative Lekking Behavior. American Naturalist 181: 213-222.		Cockburn, A. 2006. Prevalence of different modes of parental care in birds. Proceedings of the Royal Society of London B 273:1375-1383.					del Hoyo, J., Elliott, A., Sargatal, J., Christie, D.A. & de Juana, E. (eds.). Handbook of the Birds of the World Alive. Lynx Edicions, Barcelona.
Anseriformes	Anatidae	Chloephaga_picta	Upland Goose	0	0.154		Pair		28.5	212	0.18	0	1	Johnsgard, P. A. 1965. Handbook of Waterfowl Behaviour.Cornell University: CDS Associates.	Extensive detail on behaviours with no mention of allopreening	Ens, B., S. Choudhury and J. M. Black 1996. Mate fidelity and divorce in monogamous birds. Pages 344-395 in J. M. Black, ed. Partnerships in Birds: The Study of Monogamy. Oxford University Press, Oxford.		Cockburn, A. 2006. Prevalence of different modes of parental care in birds. Proceedings of the Royal Society of London B 273:1375-1383.		Collated by Jeschke. J. and Kokko, H. 2008. Mortality and other determinants of bird divorce rate. Behavioral Ecology and Sociobiology 63(1) 1-9.	del Hoyo, J., Elliott, A., Sargatal, J., Christie, D.A. & de Juana, E. (eds.). Handbook of the Birds of the World Alive. Lynx Edicions, Barcelona.	Ens, B., S. Choudhury and J. M. Black 1996. Mate fidelity and divorce in monogamous birds. Pages 344-395 in J. M. Black, ed. Partnerships in Birds: The Study of Monogamy. Oxford University Press, Oxford.	del Hoyo, J., Elliott, A., Sargatal, J., Christie, D.A. & de Juana, E. (eds.). Handbook of the Birds of the World Alive. Lynx Edicions, Barcelona.	Collated by Jeschke. J. and Kokko, H. 2008. Mortality and other determinants of bird divorce rate. Behavioral Ecology and Sociobiology 63(1) 1-9.
Galliformes	Phasianidae	Chrysolophus_pictus	Golden Pheasant	0			Unknown	-0.895733						Cramp, S. and Simmons, K. E. L. (eds) 1979. Handbook of the birds of Europe, the Middle East and North Africa: the birds of the Western Palearctic: Hawks to Bustards Volume 2. Oxford, Oxford University Press.	Extensive detail on behaviours with no mention of allopreening			Cockburn, A. 2006. Prevalence of different modes of parental care in birds. Proceedings of the Royal Society of London B 273:1375-1383.	Remes, V., Freckleton, R. P., Tokolyi, J., Liker, A., and Szekely, T. 2015. The evolution of parental cooperation in birds. Proceeding of the National Academy of Sciences 112(44):13603-13608
Passeriformes	Acanthizidae	Chthonicola_sagittatus	Speckled Warbler	0			Group	0.0858087						Gardner, J. 2016. Personal communication	Pers. Comm.			Cockburn, A. 2006. Prevalence of different modes of parental care in birds. Proceedings of the Royal Society of London B 273:1375-1383.	Remes, V., Freckleton, R. P., Tokolyi, J., Liker, A., and Szekely, T. 2015. The evolution of parental cooperation in birds. Proceeding of the National Academy of Sciences 112(44):13603-13608
Ciconiiformes	Ciconiidae	Ciconia_ciconia	White Stork	1	0.166		Occasional coop	0.797023	33.5	73.5	0.061	0	0	Gocek, C. 2006. Breeding success and reproductive behaviour in a white stork (Ciconia ciconia) colony in Ankara. Thesis.		Kraaijeveld, K. 2003. Degree of mutual ornamentation in birds is related to divorce rate. Proceedings of the Royal Society of London B 270:1785-1791.		Cockburn, A. 2006. Prevalence of different modes of parental care in birds. Proceedings of the Royal Society of London B 273:1375-1383.	Remes, V., Freckleton, R. P., Tokolyi, J., Liker, A., and Szekely, T. 2015. The evolution of parental cooperation in birds. Proceeding of the National Academy of Sciences 112(44):13603-13608	Collated by Jeschke. J. and Kokko, H. 2008. Mortality and other determinants of bird divorce rate. Behavioral Ecology and Sociobiology 63(1) 1-9.	Collated by Jeschke. J. and Kokko, H. 2008. Mortality and other determinants of bird divorce rate. Behavioral Ecology and Sociobiology 63(1) 1-9.	Kraaijeveld, K. 2003. Degree of mutual ornamentation in birds is related to divorce rate. Proceedings of the Royal Society of London B 270:1785-1791.	Kraaijeveld, K. 2003. Degree of mutual ornamentation in birds is related to divorce rate. Proceedings of the Royal Society of London B 270:1785-1791.	Collated by Jeschke. J. and Kokko, H. 2008. Mortality and other determinants of bird divorce rate. Behavioral Ecology and Sociobiology 63(1) 1-9.
Passeriformes	Cinclidae	Cinclus_cinclus	White-Throated Dipper	0			Pair	0.192309	16					Cramp, S. and Simmons, K. E. L. (eds) 1988. Handbook of the birds of Europe, the Middle East and North Africa: the birds of the Western Palearctic: Tyrant Flycatchers to Thrushes Volume 5. Oxford, Oxford University Press.	Extensive detail on behaviours with no mention of allopreening			Cockburn, A. 2006. Prevalence of different modes of parental care in birds. Proceedings of the Royal Society of London B 273:1375-1383.	Remes, V., Freckleton, R. P., Tokolyi, J., Liker, A., and Szekely, T. 2015. The evolution of parental cooperation in birds. Proceeding of the National Academy of Sciences 112(44):13603-13608	Cramp, S. and Simmons, K. E. L. (eds) 1988. Handbook of the birds of Europe, the Middle East and North Africa: the birds of the Western Palearctic: Tyrant Flycatchers to Thrushes Volume 5. Oxford, Oxford University Press.
Accipitriformes	Accipitridae	Circus_aeruginosus	Western Marsh Harrier	0			Occasional coop	-0.167641	36					Brown, L. 1976. British Birds of Prey. William Collins Sons and Co Ltd, Glasgow; Simmons, R. 2016. Personal communication	Extensive detail on behaviours with no mention of allopreening			Cockburn, A. 2006. Prevalence of different modes of parental care in birds. Proceedings of the Royal Society of London B 273:1375-1383.	Remes, V., Freckleton, R. P., Tokolyi, J., Liker, A., and Szekely, T. 2015. The evolution of parental cooperation in birds. Proceeding of the National Academy of Sciences 112(44):13603-13608	Brown, L. 1976. British Birds of Prey. William Collins Sons and Co Ltd, Glasgow; Simmons, R. 2016. Personal communication
Accipitriformes	Accipitridae	Circus_cyaneus	Hen Harrier (Northern Harrier)	0			Occasional coop	-0.230543						MacWhirter, R. B., and Bildstein, K. L. 1996. Northern Harrier (Circus cyaneus) In Birds of North America, No 210; Murphy, S. 2016. Personal communication	Extensive detail on behaviours with no mention of allopreening; Pers. Comm.			Cockburn, A. 2006. Prevalence of different modes of parental care in birds. Proceedings of the Royal Society of London B 273:1375-1383.	Remes, V., Freckleton, R. P., Tokolyi, J., Liker, A., and Szekely, T. 2015. The evolution of parental cooperation in birds. Proceeding of the National Academy of Sciences 112(44):13603-13608
Accipitriformes	Accipitridae	Circus_maurus	Black Harrier	0			Occasional coop	0.0256421						Simmons, R. 2016. Personal communication	Pers. Comm.			Cockburn, A. 2006. Prevalence of different modes of parental care in birds. Proceedings of the Royal Society of London B 273:1375-1383.	Remes, V., Freckleton, R. P., Tokolyi, J., Liker, A., and Szekely, T. 2015. The evolution of parental cooperation in birds. Proceeding of the National Academy of Sciences 112(44):13603-13608
Accipitriformes	Accipitridae	Circus_pygargus	Montagu's Harrier	0			Occasional coop	-0.701068	30					Brown, L. 1976. British Birds of Prey. William Collins Sons and Co Ltd, Glasgow	Extensive detail on behaviours with no mention of allopreening			Cockburn, A. 2006. Prevalence of different modes of parental care in birds. Proceedings of the Royal Society of London B 273:1375-1383.	Remes, V., Freckleton, R. P., Tokolyi, J., Liker, A., and Szekely, T. 2015. The evolution of parental cooperation in birds. Proceeding of the National Academy of Sciences 112(44):13603-13608	Brown, L. 1976. British Birds of Prey. William Collins Sons and Co Ltd, Glasgow
Passeriformes	Cisticolidae	Cisticola_juncidis	Zitting Cisticola (Fan-tailed Warbler)	0			Female only	-0.453355						Cramp, S. and Simmons, K. E. L. (eds) 1992. Handbook of the birds of Europe, the Middle East and North Africa: the birds of the Western Palearctic: Warblers Volume 6. Oxford, Oxford University Press.	Extensive detail on behaviours with no mention of allopreening; Polygynous, no pair bond formed			Cockburn, A. 2006. Prevalence of different modes of parental care in birds. Proceedings of the Royal Society of London B 273:1375-1383.	Remes, V., Freckleton, R. P., Tokolyi, J., Liker, A., and Szekely, T. 2015. The evolution of parental cooperation in birds. Proceeding of the National Academy of Sciences 112(44):13603-13608
Passeriformes	Troglodytidae	Cistothorus_palustris	Marsh Wren	0			Pair	-0.596212						Kroodsma, D. E., and Veiner, J. 1997. Marsh Wren (Cistothorus palustris) In Birds of North America, No 308	Extensive detail on behaviours with no mention of allopreening			Cockburn, A. 2006. Prevalence of different modes of parental care in birds. Proceedings of the Royal Society of London B 273:1375-1383.	Remes, V., Freckleton, R. P., Tokolyi, J., Liker, A., and Szekely, T. 2015. The evolution of parental cooperation in birds. Proceeding of the National Academy of Sciences 112(44):13603-13608
Cuculiformes	Cuculidae	Coccyzus_americanus	Yellow-Billed Cuckoo	0			Occasional coop	0.586657	10					Hughes, J. M. 1999. Yellow-Billed Cuckoo (Coccyzus americanus) In Birds of North America, No 418	Extensive detail on behaviours with no mention of allopreening			Cockburn, A. 2006. Prevalence of different modes of parental care in birds. Proceedings of the Royal Society of London B 273:1375-1383.	Remes, V., Freckleton, R. P., Tokolyi, J., Liker, A., and Szekely, T. 2015. The evolution of parental cooperation in birds. Proceeding of the National Academy of Sciences 112(44):13603-13608	Hughes, J. M. 1999. Yellow-Billed Cuckoo (Coccyzus americanus) In Birds of North America, No 418
Charadriiformes	Scolopacidae	Coenocorypha_aucklandica	Subantarctic Snipe	0			Pair	-0.914191	22	65				Higgins, P.J. & Davies S.J.J.F. (eds) 1996. Handbook of Australian, New Zealand and Antarctic Birds. Volume 3: Snipe to Pigeons. Oxford University Press, Melbourne	"Allopreening is not recorded"			Cockburn, A. 2006. Prevalence of different modes of parental care in birds. Proceedings of the Royal Society of London B 273:1375-1383.	Remes, V., Freckleton, R. P., Tokolyi, J., Liker, A., and Szekely, T. 2015. The evolution of parental cooperation in birds. Proceeding of the National Academy of Sciences 112(44):13603-13608	Higgins, P.J. & Davies S.J.J.F. (eds) 1996. Handbook of Australian, New Zealand and Antarctic Birds. Volume 3: Snipe to Pigeons. Oxford University Press, Melbourne	Higgins, P.J. & Davies S.J.J.F. (eds) 1996. Handbook of Australian, New Zealand and Antarctic Birds. Volume 3: Snipe to Pigeons. Oxford University Press, Melbourne
Piciformes	Picidae	Colaptes_auratus	Northern Flicker	0			Pair	0.419991						Moore, W. S. 1995. Northern Flicker (Colaptes auratus) In Birds of North America, No 166; Weibe, K. 2016. Personal communication	Extensive detail on behaviours with no mention of allopreening; Pers. Comm.			Cockburn, A. 2006. Prevalence of different modes of parental care in birds. Proceedings of the Royal Society of London B 273:1375-1383.	Remes, V., Freckleton, R. P., Tokolyi, J., Liker, A., and Szekely, T. 2015. The evolution of parental cooperation in birds. Proceeding of the National Academy of Sciences 112(44):13603-13608
Galliformes	Odontophoridae	Colinus_virginianus	Northern Bobwhite	1			Pair	-0.395733						Stokes, A. W. 1967. Behavior of the bobwhite, Colinus virginianus. Auk 84: 1-33				Cockburn, A. 2006. Prevalence of different modes of parental care in birds. Proceedings of the Royal Society of London B 273:1375-1383.	Remes, V., Freckleton, R. P., Tokolyi, J., Liker, A., and Szekely, T. 2015. The evolution of parental cooperation in birds. Proceeding of the National Academy of Sciences 112(44):13603-13608
Columbiformes	Columbidae	Columba_livia	Domestic Pigeon	1	0		Pair		17	25		1		Abs, M. 1983. Physiology and Behaviour of the Pigeon. Academic Press, London		Rowley, I. 1983. Re-mating in birds. In Bateson, P.P.G. (ed.) Mate Choice: 331–360. Cambridge University Press, Cambridge.		Cockburn, A. 2006. Prevalence of different modes of parental care in birds. Proceedings of the Royal Society of London B 273:1375-1383.		Collated by Jeschke. J. and Kokko, H. 2008. Mortality and other determinants of bird divorce rate. Behavioral Ecology and Sociobiology 63(1) 1-9.	Collated by Jeschke. J. and Kokko, H. 2008. Mortality and other determinants of bird divorce rate. Behavioral Ecology and Sociobiology 63(1) 1-9.		del Hoyo, J., Elliott, A., Sargatal, J., Christie, D.A. & de Juana, E. (eds.). Handbook of the Birds of the World Alive. Lynx Edicions, Barcelona.
Accipitriformes	Cathartidae	Coragyps_atratus	Black Vulture	1			Group	0.845712						Rabenold, P. P. 1986. Family Associations in Communally Roosting Black Vultures. The Auk, 103(1), 32-41.				Cockburn, A. 2006. Prevalence of different modes of parental care in birds. Proceedings of the Royal Society of London B 273:1375-1383.	Remes, V., Freckleton, R. P., Tokolyi, J., Liker, A., and Szekely, T. 2015. The evolution of parental cooperation in birds. Proceeding of the National Academy of Sciences 112(44):13603-13608
Passeriformes	Corcoracidae	Corcorax_melanorhamphos	White-Winged Chough	1			Cooperative	0.534165	20					Heinsohn, R. 2016. Personal communication				Cockburn, A. 2006. Prevalence of different modes of parental care in birds. Proceedings of the Royal Society of London B 273:1375-1383.	Remes, V., Freckleton, R. P., Tokolyi, J., Liker, A., and Szekely, T. 2015. The evolution of parental cooperation in birds. Proceeding of the National Academy of Sciences 112(44):13603-13608	Collated by Jeschke. J. and Kokko, H. 2008. Mortality and other determinants of bird divorce rate. Behavioral Ecology and Sociobiology 63(1) 1-9.
Passeriformes	Climacteridae	Cormobates_leucophaea	White-Throated Treecreeper	0			Pair	-0.739069						Higgins, P.J., J.M. Peter & W.K. Steele (eds) 2001. Handbook of Australian, New Zealand and Antarctic Birds. Volume 5: Tyrant-flycatchers to Chats. Oxford University Press, Melbourne.	Extensive detail on behaviours with no mention of allopreening			Cockburn, A. 2006. Prevalence of different modes of parental care in birds. Proceedings of the Royal Society of London B 273:1375-1383.	Remes, V., Freckleton, R. P., Tokolyi, J., Liker, A., and Szekely, T. 2015. The evolution of parental cooperation in birds. Proceeding of the National Academy of Sciences 112(44):13603-13608
Passeriformes	Corvidae	Corvus_brachyrhynchos	American Crow	1			Cooperative	0.0989319						Kilham, L. 1985. Behavior of American Crows in the early part of the breeding cycle. Florida Field Naturalist, Florida Ornithological Society. 13(2): 25-48				Cockburn, A. 2006. Prevalence of different modes of parental care in birds. Proceedings of the Royal Society of London B 273:1375-1383.	Remes, V., Freckleton, R. P., Tokolyi, J., Liker, A., and Szekely, T. 2015. The evolution of parental cooperation in birds. Proceeding of the National Academy of Sciences 112(44):13603-13608
Passeriformes	Corvidae	Corvus_corone	Carrion Crow	1			Cooperative	0.260931	18.5	60				Cramp, S., Perrins, C. M., and Brooks, D. J. (eds) 1994. Handbook of the birds of Europe, the Middle East and North Africa: the birds of the Western Palearctic: Crow to Finches Volume 8. Oxford, Oxford University Press.				Cockburn, A. 2006. Prevalence of different modes of parental care in birds. Proceedings of the Royal Society of London B 273:1375-1383.	Remes, V., Freckleton, R. P., Tokolyi, J., Liker, A., and Szekely, T. 2015. The evolution of parental cooperation in birds. Proceeding of the National Academy of Sciences 112(44):13603-13608	Cramp, S., Perrins, C. M., and Brooks, D. J. (eds) 1994. Handbook of the birds of Europe, the Middle East and North Africa: the birds of the Western Palearctic: Crow to Finches Volume 8. Oxford, Oxford University Press.	Cramp, S., Perrins, C. M., and Brooks, D. J. (eds) 1994. Handbook of the birds of Europe, the Middle East and North Africa: the birds of the Western Palearctic: Crow to Finches Volume 8. Oxford, Oxford University Press.
Passeriformes	Corvidae	Corvus_coronoides	Australian Raven	1	0		Pair	0.284165	20	163	0.23	0	1	Higgins, P.J., Peter, J.M. & Cowling, S.J. (eds) 2006. Handbook of Australian, New Zealand and Antarctic Birds. Volume 7: Boatbill to Starlings. Oxford University Press, Melbourne.		Ens, B., S. Choudhury and J. M. Black 1996. Mate fidelity and divorce in monogamous birds. Pages 344-395 in J. M. Black, ed. Partnerships in Birds: The Study of Monogamy. Oxford University Press, Oxford.		Cockburn, A. 2006. Prevalence of different modes of parental care in birds. Proceedings of the Royal Society of London B 273:1375-1383.	Remes, V., Freckleton, R. P., Tokolyi, J., Liker, A., and Szekely, T. 2015. The evolution of parental cooperation in birds. Proceeding of the National Academy of Sciences 112(44):13603-13608	Collated by Jeschke. J. and Kokko, H. 2008. Mortality and other determinants of bird divorce rate. Behavioral Ecology and Sociobiology 63(1) 1-9.	Collated by Jeschke. J. and Kokko, H. 2008. Mortality and other determinants of bird divorce rate. Behavioral Ecology and Sociobiology 63(1) 1-9.	Ens, B., S. Choudhury and J. M. Black 1996. Mate fidelity and divorce in monogamous birds. Pages 344-395 in J. M. Black, ed. Partnerships in Birds: The Study of Monogamy. Oxford University Press, Oxford.	Kraaijeveld, K. 2003. Degree of mutual ornamentation in birds is related to divorce rate. Proceedings of the Royal Society of London B 270:1785-1791.	Collated by Jeschke. J. and Kokko, H. 2008. Mortality and other determinants of bird divorce rate. Behavioral Ecology and Sociobiology 63(1) 1-9.
Passeriformes	Corvidae	Corvus_frugilegus	Rook	1			Pair	-0.141025						Scheid, C., Schmidt, J. and Noe, R. 2008. Distinct patterns of food offering and co-feeding in rooks. Animal Behaviour 76: 1701-1707				Cockburn, A. 2006. Prevalence of different modes of parental care in birds. Proceedings of the Royal Society of London B 273:1375-1383.	Remes, V., Freckleton, R. P., Tokolyi, J., Liker, A., and Szekely, T. 2015. The evolution of parental cooperation in birds. Proceeding of the National Academy of Sciences 112(44):13603-13608
Passeriformes	Corvidae	Corvus_mellori	Little Raven	1	0.075		Pair		19.1	106	0.153	0	0	Higgins, P.J., Peter, J.M. & Cowling, S.J. (eds) 2006. Handbook of Australian, New Zealand and Antarctic Birds. Volume 7: Boatbill to Starlings. Oxford University Press, Melbourne.		Ens, B., S. Choudhury and J. M. Black 1996. Mate fidelity and divorce in monogamous birds. Pages 344-395 in J. M. Black, ed. Partnerships in Birds: The Study of Monogamy. Oxford University Press, Oxford.		Cockburn, A. 2006. Prevalence of different modes of parental care in birds. Proceedings of the Royal Society of London B 273:1375-1383.		Collated by Jeschke. J. and Kokko, H. 2008. Mortality and other determinants of bird divorce rate. Behavioral Ecology and Sociobiology 63(1) 1-9.	Rowley, Ian (1973). "The Comparative Ecology of Australian Corvids. IV. Nesting and the rearing of young to independence". CSIRO Wildlife Research. 18 (1): 91–129	Ens, B., S. Choudhury and J. M. Black 1996. Mate fidelity and divorce in monogamous birds. Pages 344-395 in J. M. Black, ed. Partnerships in Birds: The Study of Monogamy. Oxford University Press, Oxford.	Kraaijeveld, K. 2003. Degree of mutual ornamentation in birds is related to divorce rate. Proceedings of the Royal Society of London B 270:1785-1791.	Collated by Jeschke. J. and Kokko, H. 2008. Mortality and other determinants of bird divorce rate. Behavioral Ecology and Sociobiology 63(1) 1-9.
Passeriformes	Corvidae	Corvus_monedula	Jackdaw	1	0.06	0	Pair	0.0989319	17	75	0.2	1	1	Emery, N. J., Seed, A. M., von Bayern, A. M. P., and Clayton, N. S. 2007. Cognitive adaptations of social bonding in birds. Philosophical transactions of the Royal Society of London. Series B, Biological Sciences. 362(1480):489-505		Ens, B., S. Choudhury and J. M. Black 1996. Mate fidelity and divorce in monogamous birds. Pages 344-395 in J. M. Black, ed. Partnerships in Birds: The Study of Monogamy. Oxford University Press, Oxford.	Henderson, I. G., Hart, P. J. B., and Burke, T. 2000. Strict monogamy in a semi-colonial passerine: the jackdaw Corvus modeula. Journal of Avian Biology 31(2):177-182	Cockburn, A. 2006. Prevalence of different modes of parental care in birds. Proceedings of the Royal Society of London B 273:1375-1383.	Remes, V., Freckleton, R. P., Tokolyi, J., Liker, A., and Szekely, T. 2015. The evolution of parental cooperation in birds. Proceeding of the National Academy of Sciences 112(44):13603-13608	Collated by Jeschke. J. and Kokko, H. 2008. Mortality and other determinants of bird divorce rate. Behavioral Ecology and Sociobiology 63(1) 1-9.	Collated by Jeschke. J. and Kokko, H. 2008. Mortality and other determinants of bird divorce rate. Behavioral Ecology and Sociobiology 63(1) 1-9.	Ens, B., S. Choudhury and J. M. Black 1996. Mate fidelity and divorce in monogamous birds. Pages 344-395 in J. M. Black, ed. Partnerships in Birds: The Study of Monogamy. Oxford University Press, Oxford.	Kraaijeveld, K. 2003. Degree of mutual ornamentation in birds is related to divorce rate. Proceedings of the Royal Society of London B 270:1785-1791.	Collated by Jeschke. J. and Kokko, H. 2008. Mortality and other determinants of bird divorce rate. Behavioral Ecology and Sociobiology 63(1) 1-9.
Musophagiformes	Musophagidae	Corythaeola_cristata	Great Blue Turaco	1			Cooperative	1.04702						Fry, C.H., Keith, S. & Urban, E.K. (eds) 1988. The Birds of Africa, Volume 3: Parrots to Woodpeckers. Academic Press.				Cockburn, A. 2006. Prevalence of different modes of parental care in birds. Proceedings of the Royal Society of London B 273:1375-1383.	Remes, V., Freckleton, R. P., Tokolyi, J., Liker, A., and Szekely, T. 2015. The evolution of parental cooperation in birds. Proceeding of the National Academy of Sciences 112(44):13603-13608
Passeriformes	Muscicapidae	Cossypha_natalensis	Red Capped Robin Chat	0	0.308		Pair		15	42	0.161	0	1	Keith, S., Urban, E.K. & Fry, C.H. (eds) 1992. The Birds of Africa Volume 4: Broadbills to Chats. Academic Press, London	Extensive detail on behaviours with no mention of allopreening	Ens, B., S. Choudhury and J. M. Black 1996. Mate fidelity and divorce in monogamous birds. Pages 344-395 in J. M. Black, ed. Partnerships in Birds: The Study of Monogamy. Oxford University Press, Oxford.		Cockburn, A. 2006. Prevalence of different modes of parental care in birds. Proceedings of the Royal Society of London B 273:1375-1383.		Hockey, P.A.R., Dean, W.R.J. & Ryan, P. 2005. Roberts Birds of Southern Africa. Trustees of the J. Voelcker Bird Book Fund	Hockey, P.A.R., Dean, W.R.J. & Ryan, P. 2005. Roberts Birds of Southern Africa. Trustees of the J. Voelcker Bird Book Fund	Ens, B., S. Choudhury and J. M. Black 1996. Mate fidelity and divorce in monogamous birds. Pages 344-395 in J. M. Black, ed. Partnerships in Birds: The Study of Monogamy. Oxford University Press, Oxford.	Kraaijeveld, K. 2003. Degree of mutual ornamentation in birds is related to divorce rate. Proceedings of the Royal Society of London B 270:1785-1791.	Collated by Jeschke. J. and Kokko, H. 2008. Mortality and other determinants of bird divorce rate. Behavioral Ecology and Sociobiology 63(1) 1-9.
Turniciformes	Turnicidae	Coturnix_chinensis	King Quail (Asian Blue Quail, Synoicus chinensis)	1			Pair	-0.648052	18					Marchant, S., & P.J. Higgins (eds) 1993. Handbook of Australian, New Zealand and Antarctic Birds. Volume 2: Raptors to Lapwings. Oxford University Press, Melbourne.				Cockburn, A. 2006. Prevalence of different modes of parental care in birds. Proceedings of the Royal Society of London B 273:1375-1383.	Remes, V., Freckleton, R. P., Tokolyi, J., Liker, A., and Szekely, T. 2015. The evolution of parental cooperation in birds. Proceeding of the National Academy of Sciences 112(44):13603-13608	Marchant, S., & P.J. Higgins (eds) 1993. Handbook of Australian, New Zealand and Antarctic Birds. Volume 2: Raptors to Lapwings. Oxford University Press, Melbourne.
Passeriformes	Ptilogonatidae	Cyanocorax_morio	Brown Jay	1			Cooperative	0.23188						Williams, D. 2016. Personal communication				Cockburn, A. 2006. Prevalence of different modes of parental care in birds. Proceedings of the Royal Society of London B 273:1375-1383.	Remes, V., Freckleton, R. P., Tokolyi, J., Liker, A., and Szekely, T. 2015. The evolution of parental cooperation in birds. Proceeding of the National Academy of Sciences 112(44):13603-13608
Psittaciformes	Psittacidae	Cyanoliseus_patagonus	Burrowing Parrot	1			Pair	0.029577						Masello, J. 2016. Personal communication	Pers. Comm.			Cockburn, A. 2006. Prevalence of different modes of parental care in birds. Proceedings of the Royal Society of London B 273:1375-1383.	Remes, V., Freckleton, R. P., Tokolyi, J., Liker, A., and Szekely, T. 2015. The evolution of parental cooperation in birds. Proceeding of the National Academy of Sciences 112(44):13603-13608
Anseriformes	Anatidae	Cygnus_atratus	Black Swan	0	0.062	37.6	Pair	0.817946	40.5	125	0.16	0		Wood, K. 2016. Personal communication; Johnsgard, P. A. 1965. Handbook of Waterfowl Behaviour.Cornell University: CDS Associates.	Extensive detail on behaviours with no mention of allopreening	Kraaijeveld, K. 2003. Degree of mutual ornamentation in birds is related to divorce rate. Proceedings of the Royal Society of London B 270:1785-1791.	Botero, C. A., and Rubenstein, D., R. 2012. Fluctuating environments, sexual selection and the evolution of flexible mate choice in birds. PLoS ONE 7,2:e32311	Cockburn, A. 2006. Prevalence of different modes of parental care in birds. Proceedings of the Royal Society of London B 273:1375-1383.	Remes, V., Freckleton, R. P., Tokolyi, J., Liker, A., and Szekely, T. 2015. The evolution of parental cooperation in birds. Proceeding of the National Academy of Sciences 112(44):13603-13608	Collated by Jeschke. J. and Kokko, H. 2008. Mortality and other determinants of bird divorce rate. Behavioral Ecology and Sociobiology 63(1) 1-9.	Collated by Jeschke. J. and Kokko, H. 2008. Mortality and other determinants of bird divorce rate. Behavioral Ecology and Sociobiology 63(1) 1-9.	Liker, A., Freckleton, R. P., and Székely, T. 2014. Divorce and infidelity are associated with skewed adult sex ratios in birds. Current Biology 24(8): 880-884	Kraaijeveld, K. 2003. Degree of mutual ornamentation in birds is related to divorce rate. Proceedings of the Royal Society of London B 270:1785-1791.
Anseriformes	Anatidae	Cygnus_columbianus	Tundra Swan	0	0		Pair	0.354267	31.5		0.16	0	1	Wood, K. 2016. Personal communication; Johnsgard, P. A. 1965. Handbook of Waterfowl Behaviour.Cornell University: CDS Associates.	Extensive detail on behaviours with no mention of allopreening	Ens, B., S. Choudhury and J. M. Black 1996. Mate fidelity and divorce in monogamous birds. Pages 344-395 in J. M. Black, ed. Partnerships in Birds: The Study of Monogamy. Oxford University Press, Oxford.		Cockburn, A. 2006. Prevalence of different modes of parental care in birds. Proceedings of the Royal Society of London B 273:1375-1383.	Remes, V., Freckleton, R. P., Tokolyi, J., Liker, A., and Szekely, T. 2015. The evolution of parental cooperation in birds. Proceeding of the National Academy of Sciences 112(44):13603-13608	Collated by Jeschke. J. and Kokko, H. 2008. Mortality and other determinants of bird divorce rate. Behavioral Ecology and Sociobiology 63(1) 1-9.		Ens, B., S. Choudhury and J. M. Black 1996. Mate fidelity and divorce in monogamous birds. Pages 344-395 in J. M. Black, ed. Partnerships in Birds: The Study of Monogamy. Oxford University Press, Oxford.	Kraaijeveld, K. 2003. Degree of mutual ornamentation in birds is related to divorce rate. Proceedings of the Royal Society of London B 270:1785-1791.	Collated by Jeschke. J. and Kokko, H. 2008. Mortality and other determinants of bird divorce rate. Behavioral Ecology and Sociobiology 63(1) 1-9.
Anseriformes	Anatidae	Cygnus_cygnus	Whooper Swan	0	0.056	0	Pair	0.217946	35	87	0.149	0	1	Wood, K. 2016. Personal communication; Brazil, M. 2003. The whooper swan. London, UK: T and AD Poyser, in A&C Black Publishers Ltd.	Extensive detail on behaviours with no mention of allopreening	Ens, B., S. Choudhury and J. M. Black 1996. Mate fidelity and divorce in monogamous birds. Pages 344-395 in J. M. Black, ed. Partnerships in Birds: The Study of Monogamy. Oxford University Press, Oxford.	Cornwallis, C. K., West, S. A., Davis, K. E., and Griffin, A. S. 2010. Promiscuity and the evolutionary transition to complex societies. Nature Letters 466: 969-981	Cockburn, A. 2006. Prevalence of different modes of parental care in birds. Proceedings of the Royal Society of London B 273:1375-1383.	Remes, V., Freckleton, R. P., Tokolyi, J., Liker, A., and Szekely, T. 2015. The evolution of parental cooperation in birds. Proceeding of the National Academy of Sciences 112(44):13603-13608	Collated by Jeschke. J. and Kokko, H. 2008. Mortality and other determinants of bird divorce rate. Behavioral Ecology and Sociobiology 63(1) 1-9.	Collated by Jeschke. J. and Kokko, H. 2008. Mortality and other determinants of bird divorce rate. Behavioral Ecology and Sociobiology 63(1) 1-9.	Ens, B., S. Choudhury and J. M. Black 1996. Mate fidelity and divorce in monogamous birds. Pages 344-395 in J. M. Black, ed. Partnerships in Birds: The Study of Monogamy. Oxford University Press, Oxford.	Kraaijeveld, K. 2003. Degree of mutual ornamentation in birds is related to divorce rate. Proceedings of the Royal Society of London B 270:1785-1791.	Collated by Jeschke. J. and Kokko, H. 2008. Mortality and other determinants of bird divorce rate. Behavioral Ecology and Sociobiology 63(1) 1-9.
Anseriformes	Anatidae	Cygnus_olor	Mute Swan	0	0.057		Occasional coop	0.0179463	36		0.208	0	1	Wood, K. 2016. Personal communication; Boase, H. 1959. Notes on the display, nesting and moult of the mute swan. British Birds 52:114-123	False preening' -rubs head on another's feathers, but does not use beak	Ens, B., S. Choudhury and J. M. Black 1996. Mate fidelity and divorce in monogamous birds. Pages 344-395 in J. M. Black, ed. Partnerships in Birds: The Study of Monogamy. Oxford University Press, Oxford.		Cockburn, A. 2006. Prevalence of different modes of parental care in birds. Proceedings of the Royal Society of London B 273:1375-1383.	Remes, V., Freckleton, R. P., Tokolyi, J., Liker, A., and Szekely, T. 2015. The evolution of parental cooperation in birds. Proceeding of the National Academy of Sciences 112(44):13603-13608	Collated by Jeschke. J. and Kokko, H. 2008. Mortality and other determinants of bird divorce rate. Behavioral Ecology and Sociobiology 63(1) 1-9.		Ens, B., S. Choudhury and J. M. Black 1996. Mate fidelity and divorce in monogamous birds. Pages 344-395 in J. M. Black, ed. Partnerships in Birds: The Study of Monogamy. Oxford University Press, Oxford.	Kraaijeveld, K. 2003. Degree of mutual ornamentation in birds is related to divorce rate. Proceedings of the Royal Society of London B 270:1785-1791.	Collated by Jeschke. J. and Kokko, H. 2008. Mortality and other determinants of bird divorce rate. Behavioral Ecology and Sociobiology 63(1) 1-9.
Coraciiformes	Alcedinidae	Dacelo_novaeguineae	Laughing Kookaburra	1			Cooperative	0.525642						Legge, S. 2016. Personal communication	Pers. Comm.			Cockburn, A. 2006. Prevalence of different modes of parental care in birds. Proceedings of the Royal Society of London B 273:1375-1383.	Remes, V., Freckleton, R. P., Tokolyi, J., Liker, A., and Szekely, T. 2015. The evolution of parental cooperation in birds. Proceeding of the National Academy of Sciences 112(44):13603-13608
Procellariiformes	Procellariidae	Daption_capense	Cape Petrel	1	0.027		Pair		45.5	49	0.1	0	0	Warham, J. 1990. The petrels: their ecology and breeding systems. London: Academic Press; Warham, J. 1996. The behaviour, population biology and physiology of the petrels. Vancouver: Academic Press		Ens, B., S. Choudhury and J. M. Black 1996. Mate fidelity and divorce in monogamous birds. Pages 344-395 in J. M. Black, ed. Partnerships in Birds: The Study of Monogamy. Oxford University Press, Oxford.		Cockburn, A. 2006. Prevalence of different modes of parental care in birds. Proceedings of the Royal Society of London B 273:1375-1383.		Collated by Jeschke. J. and Kokko, H. 2008. Mortality and other determinants of bird divorce rate. Behavioral Ecology and Sociobiology 63(1) 1-9.	Collated by Jeschke. J. and Kokko, H. 2008. Mortality and other determinants of bird divorce rate. Behavioral Ecology and Sociobiology 63(1) 1-9.	Ens, B., S. Choudhury and J. M. Black 1996. Mate fidelity and divorce in monogamous birds. Pages 344-395 in J. M. Black, ed. Partnerships in Birds: The Study of Monogamy. Oxford University Press, Oxford.	Dubois, F., Cezilly, F., and Pagel, M. 1998. Mate fidelity and coloniality in waterbirds: a comparative analysis. Oecologia 116: 433-438	Collated by Jeschke. J. and Kokko, H. 2008. Mortality and other determinants of bird divorce rate. Behavioral Ecology and Sociobiology 63(1) 1-9.
Passeriformes	Hirundinidae	Delichon_urbicum	House Martin	1	1	46	Pair	0.753324	18.5	25	0.571	1	0	Turner, A. 2016. Personal communication		Ens, B., S. Choudhury and J. M. Black 1996. Mate fidelity and divorce in monogamous birds. Pages 344-395 in J. M. Black, ed. Partnerships in Birds: The Study of Monogamy. Oxford University Press, Oxford.	Riley, H. T., Bryant, D. M., Carter, R. E., and Parking, D. T. 1995. Extra-pair fertilisations and paternity defence in house martins, Delichon urbica. Animal Behavior 49(2): 495-509; Whittingham, L., and Lifjeld, J. 1995. Extra-Pair Fertilizations Increase the Opportunity for Sexual Selection in the Monogamous House Martin Delichon urbica. Journal of Avian Biology 26(4): 283-288	Cockburn, A. 2006. Prevalence of different modes of parental care in birds. Proceedings of the Royal Society of London B 273:1375-1383.	Remes, V., Freckleton, R. P., Tokolyi, J., Liker, A., and Szekely, T. 2015. The evolution of parental cooperation in birds. Proceeding of the National Academy of Sciences 112(44):13603-13608	Collated by Jeschke. J. and Kokko, H. 2008. Mortality and other determinants of bird divorce rate. Behavioral Ecology and Sociobiology 63(1) 1-9.	Bryant, D. M. (1975). Breeding biology of house martins Delichon urbicum in relation to aerial insect abundance. Ibis, 117: 180–216	Ens, B., S. Choudhury and J. M. Black 1996. Mate fidelity and divorce in monogamous birds. Pages 344-395 in J. M. Black, ed. Partnerships in Birds: The Study of Monogamy. Oxford University Press, Oxford.	Kraaijeveld, K. 2003. Degree of mutual ornamentation in birds is related to divorce rate. Proceedings of the Royal Society of London B 270:1785-1791.	Collated by Jeschke. J. and Kokko, H. 2008. Mortality and other determinants of bird divorce rate. Behavioral Ecology and Sociobiology 63(1) 1-9.
Galliformes	Phasianidae	Dendragapus_canadensis	Spruce Grouse	0			Female only	-1.02722						Boag, D. A., and Schroeder, M. A. 1992. Spruce Grouse (Dendragapus canadensis) In Birds of North America, No 5	Extensive detail on behaviours with no mention of allopreening			Cockburn, A. 2006. Prevalence of different modes of parental care in birds. Proceedings of the Royal Society of London B 273:1375-1383.	Remes, V., Freckleton, R. P., Tokolyi, J., Liker, A., and Szekely, T. 2015. The evolution of parental cooperation in birds. Proceeding of the National Academy of Sciences 112(44):13603-13608
Piciformes	Picidae	Dendrocopos_medius	Middle Spotted Woodpecker	0			Occasional coop	0.298932						Pasinelli, G. 2016. Personal communication	Pers. Comm.			Cockburn, A. 2006. Prevalence of different modes of parental care in birds. Proceedings of the Royal Society of London B 273:1375-1383.	Remes, V., Freckleton, R. P., Tokolyi, J., Liker, A., and Szekely, T. 2015. The evolution of parental cooperation in birds. Proceeding of the National Academy of Sciences 112(44):13603-13608
Piciformes	Picidae	Dendrocopos_minor	Lesser Spotted Woodpecker	0			Cooperative	0.369457						Olsson, O. 2016. Personal communication	Pers. Comm.			Cockburn, A. 2006. Prevalence of different modes of parental care in birds. Proceedings of the Royal Society of London B 273:1375-1383.	Remes, V., Freckleton, R. P., Tokolyi, J., Liker, A., and Szekely, T. 2015. The evolution of parental cooperation in birds. Proceeding of the National Academy of Sciences 112(44):13603-13608
Anseriformes	Anatidae	Dendrocygna_autumnalis	Black Bellied Whistling Duck	1	0.105		Pair	0.99448	28		0.49	0	1	Young, P. 2016. Personal communication		Ens, B., S. Choudhury and J. M. Black 1996. Mate fidelity and divorce in monogamous birds. Pages 344-395 in J. M. Black, ed. Partnerships in Birds: The Study of Monogamy. Oxford University Press, Oxford.		Cockburn, A. 2006. Prevalence of different modes of parental care in birds. Proceedings of the Royal Society of London B 273:1375-1383.	Remes, V., Freckleton, R. P., Tokolyi, J., Liker, A., and Szekely, T. 2015. The evolution of parental cooperation in birds. Proceeding of the National Academy of Sciences 112(44):13603-13608	Collated by Jeschke. J. and Kokko, H. 2008. Mortality and other determinants of bird divorce rate. Behavioral Ecology and Sociobiology 63(1) 1-9.		Blumstein, D. L. and Moller, A. P. 2008. Is sociality associated with high longevity in North American birds? Biol Lett. 2008 Apr 23;4(2):146-8.	Kraaijeveld, K. 2003. Degree of mutual ornamentation in birds is related to divorce rate. Proceedings of the Royal Society of London B 270:1785-1791.	Collated by Jeschke. J. and Kokko, H. 2008. Mortality and other determinants of bird divorce rate. Behavioral Ecology and Sociobiology 63(1) 1-9.
Anseriformes	Anatidae	Dendrocygna_bicolor	Fulvous Whistling Duck	0			Pair	0.99448						Hohman, W. L., and Lee, S. A. 2001. Fulvous Whistling Duck (Dendrocygna bicolor) In Birds of North America, No 562	"Mutual nibbling evident in Black Bellied Whistling Ducks, but not recorded for this species" (Johnsgard, 1965)			Cockburn, A. 2006. Prevalence of different modes of parental care in birds. Proceedings of the Royal Society of London B 273:1375-1383.	Remes, V., Freckleton, R. P., Tokolyi, J., Liker, A., and Szekely, T. 2015. The evolution of parental cooperation in birds. Proceeding of the National Academy of Sciences 112(44):13603-13608
Passeriformes	Parulidae	Dendroica_discolor	Prairie Warbler	0	0.54		Occasional coop	-0.230543	11.9	50		0		Morse, D. H. 1989. American Warblers. Harvard University Press	Extensive detail on behaviours with no mention of allopreening	Rowley, I. 1983. Re-mating in birds. In Bateson, P.P.G. (ed.) Mate Choice: 331–360. Cambridge University Press, Cambridge.		Cockburn, A. 2006. Prevalence of different modes of parental care in birds. Proceedings of the Royal Society of London B 273:1375-1383.	Remes, V., Freckleton, R. P., Tokolyi, J., Liker, A., and Szekely, T. 2015. The evolution of parental cooperation in birds. Proceeding of the National Academy of Sciences 112(44):13603-13608	Collated by Jeschke. J. and Kokko, H. 2008. Mortality and other determinants of bird divorce rate. Behavioral Ecology and Sociobiology 63(1) 1-9.	National Audubon Society, accessed 22/02/2016		del Hoyo, J., Elliott, A., Sargatal, J., Christie, D.A. & de Juana, E. (eds.). Handbook of the Birds of the World Alive. Lynx Edicions, Barcelona.
Passeriformes	Parulidae	Dendroica_fusca	Blackburnian Warbler	0			Pair	-0.892365						Morse, D. H. 1994. Blackburnian Warbler (Dendroica fusca) In Birds of North America, No 102	Extensive detail on behaviours with no mention of allopreening			Cockburn, A. 2006. Prevalence of different modes of parental care in birds. Proceedings of the Royal Society of London B 273:1375-1383.	Remes, V., Freckleton, R. P., Tokolyi, J., Liker, A., and Szekely, T. 2015. The evolution of parental cooperation in birds. Proceeding of the National Academy of Sciences 112(44):13603-13608
Passeriformes	Parulidae	Dendroica_kirtlandii	Kirtland's Warbler	0			Pair	-0.230543						Mayfield, H. F. 1992. Kirtland's Warbler (Dendroica kirtlandii) In Birds of North America, No 19	"Male does not touch female except in copulation"			Cockburn, A. 2006. Prevalence of different modes of parental care in birds. Proceedings of the Royal Society of London B 273:1375-1383.	Remes, V., Freckleton, R. P., Tokolyi, J., Liker, A., and Szekely, T. 2015. The evolution of parental cooperation in birds. Proceeding of the National Academy of Sciences 112(44):13603-13608
Procellariiformes	Diomedeidae	Diomedea_exulans	Wandering Albatross	1	0	10.8	Pair		63	278	0.0515	0	0	Warham, J. 1990. The petrels: their ecology and breeding systems. London: Academic Press; Warham, J. 1996. The behaviour, population biology and physiology of the petrels. Vancouver: Academic Press; Pickering, S. P. C. and Berrow, S. D. 2001. Courtship behaviour of the Wandering Albatross Diomedea exulans at Bird Island, South Georgia. Marine Ornithology 29: 29–37.		Dubois, F., Cezilly, F., and Pagel, M. 1998. Mate fidelity and coloniality in waterbirds: a comparative analysis. Oecologia 116: 433-440	Cornwallis, C. K., West, S. A., Davis, K. E., and Griffin, A. S. 2010. Promiscuity and the evolutionary transition to complex societies. Nature Letters 466: 969-1011	Cockburn, A. 2006. Prevalence of different modes of parental care in birds. Proceedings of the Royal Society of London B 273:1375-1383.		Collated by Jeschke. J. and Kokko, H. 2008. Mortality and other determinants of bird divorce rate. Behavioral Ecology and Sociobiology 63(1) 1-9.	Collated by Jeschke. J. and Kokko, H. 2008. Mortality and other determinants of bird divorce rate. Behavioral Ecology and Sociobiology 63(1) 1-9.	Liker, A., Freckleton, R. P., and Székely, T. 2014. Divorce and infidelity are associated with skewed adult sex ratios in birds. Current Biology 24(8): 880-884	Dubois, F., Cezilly, F., and Pagel, M. 1998. Mate fidelity and coloniality in waterbirds: a comparative analysis. Oecologia 116: 433-434	Collated by Jeschke. J. and Kokko, H. 2008. Mortality and other determinants of bird divorce rate. Behavioral Ecology and Sociobiology 63(1) 1-9.
Passeriformes	Icteridae	Dolichonyx_oryzivorus	Bobolink	0			Cooperative	-0.0247837						Martin, S. G., and Gavin, T. A. 1995. Bobolink (Dolichonyx oryzivorus) In Birds of North America, No 176	Extensive detail on behaviours with no mention of allopreening			Cockburn, A. 2006. Prevalence of different modes of parental care in birds. Proceedings of the Royal Society of London B 273:1375-1383.	Remes, V., Freckleton, R. P., Tokolyi, J., Liker, A., and Szekely, T. 2015. The evolution of parental cooperation in birds. Proceeding of the National Academy of Sciences 112(44):13603-13608
Casuariiformes	Dromaiidae	Dromaius_novaehollandiae	Emu	1	1	51	Pair	-1.02722	56	152		0	0	Davies, S. J. J. E. 2002. Ratites and Tinamous: Tinamidae, Rheidae, Dromaiidae, Casuariidae, Apterygidae, Struthionidae (Bird Families of the World). London: Oxford University Press.		Ens, B., S. Choudhury and J. M. Black 1996. Mate fidelity and divorce in monogamous birds. Pages 344-395 in J. M. Black, ed. Partnerships in Birds: The Study of Monogamy. Oxford University Press, Oxford.	Taylor, E. L., Blache, D., Groth, G., Wetherall, J. D., and Martin, G. B. 2000. Genetic evidence for ixed parentage in nests of the emu (Dromaius novaehollandiae) Behavioral Ecology and Sociobiology 47: 359-364	Cockburn, A. 2006. Prevalence of different modes of parental care in birds. Proceedings of the Royal Society of London B 273:1375-1383.	Remes, V., Freckleton, R. P., Tokolyi, J., Liker, A., and Szekely, T. 2015. The evolution of parental cooperation in birds. Proceeding of the National Academy of Sciences 112(44):13603-13608	Davies, S. J. J. E. 2002. Ratites and Tinamous: Tinamidae, Rheidae, Dromaiidae, Casuariidae, Apterygidae, Struthionidae (Bird Families of the World). London: Oxford University Press.	del Hoyo, J., Elliott, A., Sargatal, J., Christie, D.A. & de Juana, E. (eds.). Handbook of the Birds of the World Alive. Lynx Edicions, Barcelona.		Dubois, F., Cezilly, F., and Pagel, M. 1998. Mate fidelity and coloniality in waterbirds: a comparative analysis. Oecologia 116: 433-508	Collated by Jeschke. J. and Kokko, H. 2008. Mortality and other determinants of bird divorce rate. Behavioral Ecology and Sociobiology 63(1) 1-9.
Passeriformes	Mimidae	Dumetella_carolinensis	Grey Catbird	0			Pair	-0.0305434						Cimprich, D., and Moore, F. 1995. Grey Catbird (Dumetella carolinensis) In Birds of North America, No 167	Extensive detail on behaviours with no mention of allopreening			Cockburn, A. 2006. Prevalence of different modes of parental care in birds. Proceedings of the Royal Society of London B 273:1375-1383.	Remes, V., Freckleton, R. P., Tokolyi, J., Liker, A., and Szekely, T. 2015. The evolution of parental cooperation in birds. Proceeding of the National Academy of Sciences 112(44):13603-13608
Psittaciformes	Psittacidae	Eclectus_roratus	Eclectus Parrot	1			Cooperative	-1.19159						Low, R. 1980. Parrots. Their care and breeding. Blandford Press, Link House, West Street..				Cockburn, A. 2006. Prevalence of different modes of parental care in birds. Proceedings of the Royal Society of London B 273:1375-1383.	Remes, V., Freckleton, R. P., Tokolyi, J., Liker, A., and Szekely, T. 2015. The evolution of parental cooperation in birds. Proceeding of the National Academy of Sciences 112(44):13603-13608
Pelecaniformes	Ardeidae	Egretta_garzetta	Little Egret	0			Pair	0.964658						Cramp, S. and Simmons, K. E. L. (eds) 1977. Handbook of the birds of Europe, the Middle East and North Africa: the birds of the Western Palearctic: Ostrich to Ducks Volume 1. Oxford, Oxford University Press.	"No allopreening of any sort reported"			Cockburn, A. 2006. Prevalence of different modes of parental care in birds. Proceedings of the Royal Society of London B 273:1375-1383.	Remes, V., Freckleton, R. P., Tokolyi, J., Liker, A., and Szekely, T. 2015. The evolution of parental cooperation in birds. Proceeding of the National Academy of Sciences 112(44):13603-13608
Passeriformes	Emberizidae	Emberiza_bruniceps	Red-Headed Bunting	0			Female only	-0.630543						Cramp, S. and Perrins, C. M. (eds) 1994. Handbook of the birds of Europe, the Middle East and North Africa: the birds of the Western Palearctic: Buntings and New World Warblers Volume 9. Oxford, Oxford University Press.; Andrew, R. 1956. The aggressive and courtship behaviour of certain Emberizines. 255-308	Extensive detail on behaviours with no mention of allopreening			Cockburn, A. 2006. Prevalence of different modes of parental care in birds. Proceedings of the Royal Society of London B 273:1375-1383.	Remes, V., Freckleton, R. P., Tokolyi, J., Liker, A., and Szekely, T. 2015. The evolution of parental cooperation in birds. Proceeding of the National Academy of Sciences 112(44):13603-13608
Passeriformes	Emberizidae	Emberiza_citrinella	Yellowhammer	0			Pair	-0.141025						Cramp, S. and Perrins, C. M. (eds) 1994. Handbook of the birds of Europe, the Middle East and North Africa: the birds of the Western Palearctic: Buntings and New World Warblers Volume 9. Oxford, Oxford University Press.; Andrew, R. 1956. The aggressive and courtship behaviour of certain Emberizines. 255-308	Extensive detail on behaviours with no mention of allopreening			Cockburn, A. 2006. Prevalence of different modes of parental care in birds. Proceedings of the Royal Society of London B 273:1375-1383.	Remes, V., Freckleton, R. P., Tokolyi, J., Liker, A., and Szekely, T. 2015. The evolution of parental cooperation in birds. Proceeding of the National Academy of Sciences 112(44):13603-13608
Passeriformes	Emberizidae	Emberiza_hortulana	Ortolan Bunting	0			Pair	-0.702977	13	23				Cramp, S. and Perrins, C. M. (eds) 1994. Handbook of the birds of Europe, the Middle East and North Africa: the birds of the Western Palearctic: Buntings and New World Warblers Volume 9. Oxford, Oxford University Press.	Extensive detail on behaviours with no mention of allopreening			Cockburn, A. 2006. Prevalence of different modes of parental care in birds. Proceedings of the Royal Society of London B 273:1375-1383.	Remes, V., Freckleton, R. P., Tokolyi, J., Liker, A., and Szekely, T. 2015. The evolution of parental cooperation in birds. Proceeding of the National Academy of Sciences 112(44):13603-13608	Cramp, S. and Perrins, C. M. (eds) 1994. Handbook of the birds of Europe, the Middle East and North Africa: the birds of the Western Palearctic: Buntings and New World Warblers Volume 9. Oxford, Oxford University Press.	Cramp, S. and Perrins, C. M. (eds) 1994. Handbook of the birds of Europe, the Middle East and North Africa: the birds of the Western Palearctic: Buntings and New World Warblers Volume 9. Oxford, Oxford University Press.
Passeriformes	Emberizidae	Emberiza_melanocephala	Black-Headed Bunting	0			Female only	-0.952977						Cramp, S. and Perrins, C. M. (eds) 1994. Handbook of the birds of Europe, the Middle East and North Africa: the birds of the Western Palearctic: Buntings and New World Warblers Volume 9. Oxford, Oxford University Press.	Extensive detail on behaviours with no mention of allopreening			Cockburn, A. 2006. Prevalence of different modes of parental care in birds. Proceedings of the Royal Society of London B 273:1375-1383.	Remes, V., Freckleton, R. P., Tokolyi, J., Liker, A., and Szekely, T. 2015. The evolution of parental cooperation in birds. Proceeding of the National Academy of Sciences 112(44):13603-13608
Passeriformes	Emberizidae	Emberiza_schoeniclus	Common Reed Bunting	0			Pair	-0.0305434						Cramp, S. and Perrins, C. M. (eds) 1994. Handbook of the birds of Europe, the Middle East and North Africa: the birds of the Western Palearctic: Buntings and New World Warblers Volume 9. Oxford, Oxford University Press.; Andrew, R. 1956. The aggressive and courtship behaviour of certain Emberizines. 255-308	Extensive detail on behaviours with no mention of allopreening			Cockburn, A. 2006. Prevalence of different modes of parental care in birds. Proceedings of the Royal Society of London B 273:1375-1383.	Remes, V., Freckleton, R. P., Tokolyi, J., Liker, A., and Szekely, T. 2015. The evolution of parental cooperation in birds. Proceeding of the National Academy of Sciences 112(44):13603-13608
Passeriformes	Tyrannidae	Empidonax_traillii	Willow Flycatcher	0			Pair	-0.452977						Sedgwick, J.A., 2000. Willow Flycatcher (Empidonax traillii), Birds of North America, No. 533; Soroka, D. E., and M. L. Morrison. 2005. Behavioral activities and breeding success of Willow Flycatchers in the Sierra Nevada. Western North American Naturalist 65:441–450	Extensive detail on behaviours with no mention of allopreening			Cockburn, A. 2006. Prevalence of different modes of parental care in birds. Proceedings of the Royal Society of London B 273:1375-1383.	Remes, V., Freckleton, R. P., Tokolyi, J., Liker, A., and Szekely, T. 2015. The evolution of parental cooperation in birds. Proceeding of the National Academy of Sciences 112(44):13603-13608
Passeriformes	Alaudidae	Eremophila_alpestris	Horned Lark	0			Occasional coop	-0.62785						Beason, R. C. 1995. Horned lark. in Birds of North America, No 195	Extensive detail on behaviours with no mention of allopreening			Cockburn, A. 2006. Prevalence of different modes of parental care in birds. Proceedings of the Royal Society of London B 273:1375-1383.	Remes, V., Freckleton, R. P., Tokolyi, J., Liker, A., and Szekely, T. 2015. The evolution of parental cooperation in birds. Proceeding of the National Academy of Sciences 112(44):13603-13608
Passeriformes	Alaudidae	Eremopterix_nigriceps	Black-Crowned Sparow-Lark	0			Pair	0.169457						Cramp, S. and Simmons, K. E. L. (eds) 1988. Handbook of the birds of Europe, the Middle East and North Africa: the birds of the Western Palearctic: Tyrant Flycatchers to Thrushes Volume 5. Oxford, Oxford University Press.	Extensive detail on behaviours with no mention of allopreening			Cockburn, A. 2006. Prevalence of different modes of parental care in birds. Proceedings of the Royal Society of London B 273:1375-1383.	Remes, V., Freckleton, R. P., Tokolyi, J., Liker, A., and Szekely, T. 2015. The evolution of parental cooperation in birds. Proceeding of the National Academy of Sciences 112(44):13603-13608
Passeriformes	Muscicapidae	Erithacus_rubecula	European Robin	0	0.14	16.57	Occasional coop	-0.596212	13.7	33.4	0.6	0	0	Lack, D. 1965. The Life of the Robin. London: Fontana; Read, M., King, M. & Allsop, J. 1992. The Robin. London	Extensive detail on behaviours with no mention of allopreening	Rowley, I. 1983. Re-mating in birds. In Bateson, P.P.G. (ed.) Mate Choice: 331–360. Cambridge University Press, Cambridge.	Cornwallis, C. K., West, S. A., Davis, K. E., and Griffin, A. S. 2010. Promiscuity and the evolutionary transition to complex societies. Nature Letters 466: 969-1023	Cockburn, A. 2006. Prevalence of different modes of parental care in birds. Proceedings of the Royal Society of London B 273:1375-1383.	Remes, V., Freckleton, R. P., Tokolyi, J., Liker, A., and Szekely, T. 2015. The evolution of parental cooperation in birds. Proceeding of the National Academy of Sciences 112(44):13603-13608	Collated by Jeschke. J. and Kokko, H. 2008. Mortality and other determinants of bird divorce rate. Behavioral Ecology and Sociobiology 63(1) 1-9.	Collated by Jeschke. J. and Kokko, H. 2008. Mortality and other determinants of bird divorce rate. Behavioral Ecology and Sociobiology 63(1) 1-9.	del Hoyo, J., Elliott, A., Sargatal, J., Christie, D.A. & de Juana, E. (eds.). Handbook of the Birds of the World Alive. Lynx Edicions, Barcelona.	del Hoyo, J., Elliott, A., Sargatal, J., Christie, D.A. & de Juana, E. (eds.). Handbook of the Birds of the World Alive. Lynx Edicions, Barcelona.	Collated by Jeschke. J. and Kokko, H. 2008. Mortality and other determinants of bird divorce rate. Behavioral Ecology and Sociobiology 63(1) 1-9.
Passeriformes	Estrildidae	Estrilda_astrild	Common Waxbill	1			Pair	0.498932						Kunkel, P. 1967. Displays Facilitating Sociability in Waxbills of the Genera Estrilda and Lagonosticta (Fam. Estrildidae). Behaviour, Vol 29 No 2/4: 237-261.				Cockburn, A. 2006. Prevalence of different modes of parental care in birds. Proceedings of the Royal Society of London B 273:1375-1383.	Remes, V., Freckleton, R. P., Tokolyi, J., Liker, A., and Szekely, T. 2015. The evolution of parental cooperation in birds. Proceeding of the National Academy of Sciences 112(44):13603-13608
Pelecaniformes	Threskiornithidae	Eudocimus_albus	White Ibis	1			Pair	0.253324						Campbell, B. and Lack, E. (eds.) 1985. A Dictionary of Birds. Calton, Staffordshire, Published for the British Ornithologists’ Union by Buteo Books,Vermillion, SD; Kemp, A. 1995. The Hornbills: Bucerotiformes, Bird Families of the World. Oxford: Oxford University Press.	Allopreening occurs in all ibis species, according to campbell & lack, a dictionary of birds			Cockburn, A. 2006. Prevalence of different modes of parental care in birds. Proceedings of the Royal Society of London B 273:1375-1383.	Remes, V., Freckleton, R. P., Tokolyi, J., Liker, A., and Szekely, T. 2015. The evolution of parental cooperation in birds. Proceeding of the National Academy of Sciences 112(44):13603-13608
Pelecaniformes	Threskiornithidae	Eudromias_morinellus	Eurasian Dotterel	1			Male only	-0.182054	26					Cramp, S. and Simmons, K. E. L. (eds) 1977. Handbook of the birds of Europe, the Middle East and North Africa: the birds of the Western Palearctic: Ostrich to Ducks Volume 1. Oxford, Oxford University Press.	Allopreening occurs in all ibis species, according to campbell & lack, a dictionary of birds; BEMENA "gently nibbling her nAllopreeninge"			Cockburn, A. 2006. Prevalence of different modes of parental care in birds. Proceedings of the Royal Society of London B 273:1375-1383.	Remes, V., Freckleton, R. P., Tokolyi, J., Liker, A., and Szekely, T. 2015. The evolution of parental cooperation in birds. Proceeding of the National Academy of Sciences 112(44):13603-13608	Cramp, S. and Simmons, K. E. L. (eds) 1977. Handbook of the birds of Europe, the Middle East and North Africa: the birds of the Western Palearctic: Ostrich to Ducks Volume 1. Oxford, Oxford University Press.
Sphenisciformes	Spheniscidae	Eudyptes_chrysocome	Rockhopper Penguin	1	0.209		Pair		36	69	0.1	1	0	Brooke, M de L. 1985. The Effect of Allopreening on Tick Burdens of Molting Eudyptid Penguins. The Auk. 102(4):893-895		Ens, B., S. Choudhury and J. M. Black 1996. Mate fidelity and divorce in monogamous birds. Pages 344-395 in J. M. Black, ed. Partnerships in Birds: The Study of Monogamy. Oxford University Press, Oxford.		Cockburn, A. 2006. Prevalence of different modes of parental care in birds. Proceedings of the Royal Society of London B 273:1375-1383.		Collated by Jeschke. J. and Kokko, H. 2008. Mortality and other determinants of bird divorce rate. Behavioral Ecology and Sociobiology 63(1) 1-9.	Collated by Jeschke. J. and Kokko, H. 2008. Mortality and other determinants of bird divorce rate. Behavioral Ecology and Sociobiology 63(1) 1-9.	Dehnhard, N., Poisbleau, M., Demongin, L., Ludynia, K., Lecoq, M., Masello, J. F., and Quillfeldt, P. 2013. Survival of rockhopper penguins in times of global climate change. Aquatic Conserv: Mar. Freshw. Ecosyst. 23: 777–789	Dubois, F., Cezilly, F., and Pagel, M. 1998. Mate fidelity and coloniality in waterbirds: a comparative analysis. Oecologia 116: 433-563	Collated by Jeschke. J. and Kokko, H. 2008. Mortality and other determinants of bird divorce rate. Behavioral Ecology and Sociobiology 63(1) 1-9.
Sphenisciformes	Spheniscidae	Eudyptes_chrysolophus	Macaroni Penguin	1	0.092		Pair		36	65	0.33	1	0	Williams 1995. The Penguins: Spheniscidae (Bird Families of the World). Oxford: Oxford University Press	Haftorn (1986) has rate of preening, but it is not clear whether it is allopreening or autopreening. confusing - 0.6% of observation time	Ens, B., S. Choudhury and J. M. Black 1996. Mate fidelity and divorce in monogamous birds. Pages 344-395 in J. M. Black, ed. Partnerships in Birds: The Study of Monogamy. Oxford University Press, Oxford.		Cockburn, A. 2006. Prevalence of different modes of parental care in birds. Proceedings of the Royal Society of London B 273:1375-1383.		Collated by Jeschke. J. and Kokko, H. 2008. Mortality and other determinants of bird divorce rate. Behavioral Ecology and Sociobiology 63(1) 1-9.	Collated by Jeschke. J. and Kokko, H. 2008. Mortality and other determinants of bird divorce rate. Behavioral Ecology and Sociobiology 63(1) 1-9.	Williams 1995. The Penguins: Spheniscidae (Bird Families of the World). Oxford: Oxford University Press	Dubois, F., Cezilly, F., and Pagel, M. 1998. Mate fidelity and coloniality in waterbirds: a comparative analysis. Oecologia 116: 433-564	Collated by Jeschke. J. and Kokko, H. 2008. Mortality and other determinants of bird divorce rate. Behavioral Ecology and Sociobiology 63(1) 1-9.
Sphenisciformes	Spheniscidae	Eudyptes_pachyrhynchus	Fiordland Crested Penguin	1	0.09	0	Pair		34	75	0.29	0	0	Williams 1995. The Penguins: Spheniscidae (Bird Families of the World). Oxford: Oxford University Press		Dubois, F., Cezilly, F., and Pagel, M. 1998. Mate fidelity and coloniality in waterbirds: a comparative analysis. Oecologia 116: 433-428	Cornwallis, C. K., West, S. A., Davis, K. E., and Griffin, A. S. 2010. Promiscuity and the evolutionary transition to complex societies. Nature Letters 466: 969-987	Cockburn, A. 2006. Prevalence of different modes of parental care in birds. Proceedings of the Royal Society of London B 273:1375-1383.		Collated by Jeschke. J. and Kokko, H. 2008. Mortality and other determinants of bird divorce rate. Behavioral Ecology and Sociobiology 63(1) 1-9.	Collated by Jeschke. J. and Kokko, H. 2008. Mortality and other determinants of bird divorce rate. Behavioral Ecology and Sociobiology 63(1) 1-9.	St Clair, C. C., McLean, I. G., Murie, J. O., Phillipson, S. M., and Studholme, B. J. S. 1999. Fidelity to nest site and mate in Fiordland Crested Penguins Eudyptes pachyrhynchus: Marine Ornithology [Mar. Ornithol.], vol. 27, pp. 37-41	Dubois, F., Cezilly, F., and Pagel, M. 1998. Mate fidelity and coloniality in waterbirds: a comparative analysis. Oecologia 116: 433-430	Collated by Jeschke. J. and Kokko, H. 2008. Mortality and other determinants of bird divorce rate. Behavioral Ecology and Sociobiology 63(1) 1-9.
Sphenisciformes	Spheniscidae	Eudyptula_minor	Little Penguin	1	0.03		Pair		41.5	58	0.14	0	1	Williams 1995. The Penguins: Spheniscidae (Bird Families of the World). Oxford: Oxford University Press; Wachmeister, C. A. 2001. Display in monogamous pairs: a review of empirical data and evolutionary explanations. Animal Behaviour 61(5): 861-868	Common, in Wachmeister 2001	Ens, B., S. Choudhury and J. M. Black 1996. Mate fidelity and divorce in monogamous birds. Pages 344-395 in J. M. Black, ed. Partnerships in Birds: The Study of Monogamy. Oxford University Press, Oxford.		Cockburn, A. 2006. Prevalence of different modes of parental care in birds. Proceedings of the Royal Society of London B 273:1375-1383.		Collated by Jeschke. J. and Kokko, H. 2008. Mortality and other determinants of bird divorce rate. Behavioral Ecology and Sociobiology 63(1) 1-9.	Collated by Jeschke. J. and Kokko, H. 2008. Mortality and other determinants of bird divorce rate. Behavioral Ecology and Sociobiology 63(1) 1-9.	Ens, B., S. Choudhury and J. M. Black 1996. Mate fidelity and divorce in monogamous birds. Pages 344-395 in J. M. Black, ed. Partnerships in Birds: The Study of Monogamy. Oxford University Press, Oxford.	Dubois, F., Cezilly, F., and Pagel, M. 1998. Mate fidelity and coloniality in waterbirds: a comparative analysis. Oecologia 116: 433-444	Collated by Jeschke. J. and Kokko, H. 2008. Mortality and other determinants of bird divorce rate. Behavioral Ecology and Sociobiology 63(1) 1-9.
Passeriformes	Icteridae	Euphagus_cyanocephalus	Brewers Blackbird	0			Pair	-0.0908347						Martin, S. G. 2002. Poole, A.; Gill, F., eds. "Brewer’s Blackbird (Euphagus cyanocephalus)". The Birds of North America Online. Philadelphia, PA: The Birds of North America, Inc; Verbeek, N. A. M., Butler, W., and Richardson, H. 1989. Interspecific Allopreening Solicitation in Female Brewer's Blackbirds. Condor 83: 179-180	Extensive detail on behaviours with no mention of allopreening			Cockburn, A. 2006. Prevalence of different modes of parental care in birds. Proceedings of the Royal Society of London B 273:1375-1383.	Remes, V., Freckleton, R. P., Tokolyi, J., Liker, A., and Szekely, T. 2015. The evolution of parental cooperation in birds. Proceeding of the National Academy of Sciences 112(44):13603-13608
Passeriformes	Ploceidae	Euplectes_orix	Southern Red Bishop	0			Female only	-0.702009						Skead, C. J. 1956. A study of the Red Bishop. Ostrich 27: 112 -126	Extensive detail on behaviours with no mention of allopreening			Cockburn, A. 2006. Prevalence of different modes of parental care in birds. Proceedings of the Royal Society of London B 273:1375-1383.	Remes, V., Freckleton, R. P., Tokolyi, J., Liker, A., and Szekely, T. 2015. The evolution of parental cooperation in birds. Proceeding of the National Academy of Sciences 112(44):13603-13608
Gruiformes	Otididae	Eupodotis_afraoides	Northern Black Bustard	0			Female only	-0.898247						Hockey, P.A.R., Dean, W.R.J. & Ryan, P. 2005. Roberts Birds of Southern Africa. Trustees of the J. Voelcker Bird Book Fund	Extensive detail on behaviours with no mention of allopreening			Cockburn, A. 2006. Prevalence of different modes of parental care in birds. Proceedings of the Royal Society of London B 273:1375-1383.	Remes, V., Freckleton, R. P., Tokolyi, J., Liker, A., and Szekely, T. 2015. The evolution of parental cooperation in birds. Proceeding of the National Academy of Sciences 112(44):13603-13608
Falconiformes	Falconidae	Falco_columbarius	Merlin	0	0.684	0	Cooperative	-0.380883	30	46.5	0.3	0	0	Sale, R. 2015. The Merlin. Snowfinch Publishing	Extensive detail on behaviours with no mention of allopreening	Ens, B., S. Choudhury and J. M. Black 1996. Mate fidelity and divorce in monogamous birds. Pages 344-395 in J. M. Black, ed. Partnerships in Birds: The Study of Monogamy. Oxford University Press, Oxford.	Cornwallis, C. K., West, S. A., Davis, K. E., and Griffin, A. S. 2010. Promiscuity and the evolutionary transition to complex societies. Nature Letters 466: 969-976	Cockburn, A. 2006. Prevalence of different modes of parental care in birds. Proceedings of the Royal Society of London B 273:1375-1383.	Remes, V., Freckleton, R. P., Tokolyi, J., Liker, A., and Szekely, T. 2015. The evolution of parental cooperation in birds. Proceeding of the National Academy of Sciences 112(44):13603-13608	Collated by Jeschke. J. and Kokko, H. 2008. Mortality and other determinants of bird divorce rate. Behavioral Ecology and Sociobiology 63(1) 1-9.	Collated by Jeschke. J. and Kokko, H. 2008. Mortality and other determinants of bird divorce rate. Behavioral Ecology and Sociobiology 63(1) 1-9.	Ens, B., S. Choudhury and J. M. Black 1996. Mate fidelity and divorce in monogamous birds. Pages 344-395 in J. M. Black, ed. Partnerships in Birds: The Study of Monogamy. Oxford University Press, Oxford.	Sale, R. 2015. The Merlin. Snowfinch Publishing	Collated by Jeschke. J. and Kokko, H. 2008. Mortality and other determinants of bird divorce rate. Behavioral Ecology and Sociobiology 63(1) 1-9.
Falconiformes	Falconidae	Falco_eleonorae	Eleonora's Falcon	1			Pair	-0.316132	28					Cramp, S. and Simmons, K. E. L. (eds) 1979. Handbook of the birds of Europe, the Middle East and North Africa: the birds of the Western Palearctic: Hawks to Bustards Volume 2. Oxford, Oxford University Press.				Cockburn, A. 2006. Prevalence of different modes of parental care in birds. Proceedings of the Royal Society of London B 273:1375-1383.	Remes, V., Freckleton, R. P., Tokolyi, J., Liker, A., and Szekely, T. 2015. The evolution of parental cooperation in birds. Proceeding of the National Academy of Sciences 112(44):13603-13608	Cramp, S. and Simmons, K. E. L. (eds) 1979. Handbook of the birds of Europe, the Middle East and North Africa: the birds of the Western Palearctic: Hawks to Bustards Volume 2. Oxford, Oxford University Press.
Falconiformes	Falconidae	Falco_naumanni	Lesser Kestrel	0			Occasional coop	-0.307907	28					Cramp, S. and Simmons, K. E. L. (eds) 1979. Handbook of the birds of Europe, the Middle East and North Africa: the birds of the Western Palearctic: Hawks to Bustards Volume 2. Oxford, Oxford University Press.	Extensive detail on behaviours with no mention of allopreening			Cockburn, A. 2006. Prevalence of different modes of parental care in birds. Proceedings of the Royal Society of London B 273:1375-1383.	Remes, V., Freckleton, R. P., Tokolyi, J., Liker, A., and Szekely, T. 2015. The evolution of parental cooperation in birds. Proceeding of the National Academy of Sciences 112(44):13603-13608	Cramp, S. and Simmons, K. E. L. (eds) 1979. Handbook of the birds of Europe, the Middle East and North Africa: the birds of the Western Palearctic: Hawks to Bustards Volume 2. Oxford, Oxford University Press.
Falconiformes	Falconidae	Falco_peregrinus	Peregrine Falcon	1			Cooperative	0.358975						White, C. M., Clum, N. J., Cade, T. J., and Hunt, W. G. 2002. Peregrine Falcon (Falco peregrinus) In Birds of North America, No 660				Cockburn, A. 2006. Prevalence of different modes of parental care in birds. Proceedings of the Royal Society of London B 273:1375-1383.	Remes, V., Freckleton, R. P., Tokolyi, J., Liker, A., and Szekely, T. 2015. The evolution of parental cooperation in birds. Proceeding of the National Academy of Sciences 112(44):13603-13608
Falconiformes	Falconidae	Falco_rupicoloides	Greater Kestrel	0	0.07		Pair		33	28		0		Ferguson-Lees, J. and Christie, D.A., 2001. Raptors of the world. Houghton Mifflin Harcourt.	Extensive detail on behaviours with no mention of allopreening	Rowley, I. 1983. Re-mating in birds. In Bateson, P.P.G. (ed.) Mate Choice: 331–360. Cambridge University Press, Cambridge.		Cockburn, A. 2006. Prevalence of different modes of parental care in birds. Proceedings of the Royal Society of London B 273:1375-1383.		Collated by Jeschke. J. and Kokko, H. 2008. Mortality and other determinants of bird divorce rate. Behavioral Ecology and Sociobiology 63(1) 1-9.	del Hoyo, J., Elliott, A., Sargatal, J., Christie, D.A. & de Juana, E. (eds.). Handbook of the Birds of the World Alive. Lynx Edicions, Barcelona.		Ferguson-Lees, J. and Christie, D.A., 2001. Raptors of the world. Houghton Mifflin Harcourt.
Falconiformes	Falconidae	Falco_tinnunculus	Common Kestrel (Rock Kestrel)	1			Occasional coop	-0.316132	30					Steyn, P. 1983. Birds of Prey of Southern Africa. Croom Helm Ltd Publisers, Kent				Cockburn, A. 2006. Prevalence of different modes of parental care in birds. Proceedings of the Royal Society of London B 273:1375-1383.	Remes, V., Freckleton, R. P., Tokolyi, J., Liker, A., and Szekely, T. 2015. The evolution of parental cooperation in birds. Proceeding of the National Academy of Sciences 112(44):13603-13608	Steyn, P. 1983. Birds of Prey of Southern Africa. Croom Helm Ltd Publisers, Kent
Passeriformes	Muscicapidae	Ficedula_albicollis	Collared Flycatcher	0			Occasional coop	-0.230543						Gustafsson, L. 2016. Personal communication	Pers. Comm.			Cockburn, A. 2006. Prevalence of different modes of parental care in birds. Proceedings of the Royal Society of London B 273:1375-1383.	Remes, V., Freckleton, R. P., Tokolyi, J., Liker, A., and Szekely, T. 2015. The evolution of parental cooperation in birds. Proceeding of the National Academy of Sciences 112(44):13603-13608
Psittaciformes	Psittacidae	Forpus_passerinus	Green-Rumped Parrotlet	1			Pair	-0.307907						Waltman, J. R., and Beissinger, S. 1992. Breeding Behavior of the Green-Rumped Parrotlet. The Wilson Bulletin, 104(1), 65-84				Cockburn, A. 2006. Prevalence of different modes of parental care in birds. Proceedings of the Royal Society of London B 273:1375-1383.	Remes, V., Freckleton, R. P., Tokolyi, J., Liker, A., and Szekely, T. 2015. The evolution of parental cooperation in birds. Proceeding of the National Academy of Sciences 112(44):13603-13608
Charadriiformes	Alcidae	Fratercula_arctica	Atlantic Puffin	0	0.108	0	Pair		46	50	0.09	1	0	Harris, M. P. & Wanless, S. 2011. The Puffin. Bloomsbury Publishing	Extensive detail on behaviours ('billing') with no mention of allopreening	Ens, B., S. Choudhury and J. M. Black 1996. Mate fidelity and divorce in monogamous birds. Pages 344-395 in J. M. Black, ed. Partnerships in Birds: The Study of Monogamy. Oxford University Press, Oxford.	Cornwallis, C. K., West, S. A., Davis, K. E., and Griffin, A. S. 2010. Promiscuity and the evolutionary transition to complex societies. Nature Letters 466: 969-982	Cockburn, A. 2006. Prevalence of different modes of parental care in birds. Proceedings of the Royal Society of London B 273:1375-1383.		Collated by Jeschke. J. and Kokko, H. 2008. Mortality and other determinants of bird divorce rate. Behavioral Ecology and Sociobiology 63(1) 1-9.	Collated by Jeschke. J. and Kokko, H. 2008. Mortality and other determinants of bird divorce rate. Behavioral Ecology and Sociobiology 63(1) 1-9.	Ens, B., S. Choudhury and J. M. Black 1996. Mate fidelity and divorce in monogamous birds. Pages 344-395 in J. M. Black, ed. Partnerships in Birds: The Study of Monogamy. Oxford University Press, Oxford.	Dubois, F., Cezilly, F., and Pagel, M. 1998. Mate fidelity and coloniality in waterbirds: a comparative analysis. Oecologia 116: 433-555	Collated by Jeschke. J. and Kokko, H. 2008. Mortality and other determinants of bird divorce rate. Behavioral Ecology and Sociobiology 63(1) 1-9.
Passeriformes	Fringillidae	Fringilla_coelebs	Common Chaffinch	0			Pair	-0.307691	12.6					Cramp, S., Perrins, C. M., and Brooks, D. J. (eds) 1994. Handbook of the birds of Europe, the Middle East and North Africa: the birds of the Western Palearctic: Crow to Finches Volume 8. Oxford, Oxford University Press.	Extensive detail on behaviours with no mention of allopreening			Cockburn, A. 2006. Prevalence of different modes of parental care in birds. Proceedings of the Royal Society of London B 273:1375-1383.	Remes, V., Freckleton, R. P., Tokolyi, J., Liker, A., and Szekely, T. 2015. The evolution of parental cooperation in birds. Proceeding of the National Academy of Sciences 112(44):13603-13608	Cramp, S., Perrins, C. M., and Brooks, D. J. (eds) 1994. Handbook of the birds of Europe, the Middle East and North Africa: the birds of the Western Palearctic: Crow to Finches Volume 8. Oxford, Oxford University Press.
Passeriformes	Fringillidae	Fringilla_montifringilla	Brambling	0			Pair	-0.430543	12					Cramp, S., Perrins, C. M., and Brooks, D. J. (eds) 1994. Handbook of the birds of Europe, the Middle East and North Africa: the birds of the Western Palearctic: Crow to Finches Volume 8. Oxford, Oxford University Press.	Extensive detail on behaviours with no mention of allopreening			Cockburn, A. 2006. Prevalence of different modes of parental care in birds. Proceedings of the Royal Society of London B 273:1375-1383.	Remes, V., Freckleton, R. P., Tokolyi, J., Liker, A., and Szekely, T. 2015. The evolution of parental cooperation in birds. Proceeding of the National Academy of Sciences 112(44):13603-13608	Cramp, S., Perrins, C. M., and Brooks, D. J. (eds) 1994. Handbook of the birds of Europe, the Middle East and North Africa: the birds of the Western Palearctic: Crow to Finches Volume 8. Oxford, Oxford University Press.
Gruiformes	Rallidae	Fulica_atra	Eurasian Coot	1	0.385		Cooperative	1.04702	22.5	57.5	0.539	0	0	Taylor, B. & Van Perlo, B. 1998. Rails: A Guide to the Rails, Crakes, Gallinules and Coots of the World. Yale University Press.		Ens, B., S. Choudhury and J. M. Black 1996. Mate fidelity and divorce in monogamous birds. Pages 344-395 in J. M. Black, ed. Partnerships in Birds: The Study of Monogamy. Oxford University Press, Oxford.		Cockburn, A. 2006. Prevalence of different modes of parental care in birds. Proceedings of the Royal Society of London B 273:1375-1383.	Remes, V., Freckleton, R. P., Tokolyi, J., Liker, A., and Szekely, T. 2015. The evolution of parental cooperation in birds. Proceeding of the National Academy of Sciences 112(44):13603-13608	Collated by Jeschke. J. and Kokko, H. 2008. Mortality and other determinants of bird divorce rate. Behavioral Ecology and Sociobiology 63(1) 1-9.	Collated by Jeschke. J. and Kokko, H. 2008. Mortality and other determinants of bird divorce rate. Behavioral Ecology and Sociobiology 63(1) 1-9.	Ens, B., S. Choudhury and J. M. Black 1996. Mate fidelity and divorce in monogamous birds. Pages 344-395 in J. M. Black, ed. Partnerships in Birds: The Study of Monogamy. Oxford University Press, Oxford.	Kraaijeveld, K. 2003. Degree of mutual ornamentation in birds is related to divorce rate. Proceedings of the Royal Society of London B 270:1785-1791.	Collated by Jeschke. J. and Kokko, H. 2008. Mortality and other determinants of bird divorce rate. Behavioral Ecology and Sociobiology 63(1) 1-9.
Procellariiformes	Procellariidae	Fulmarus_glacialis	Northern Fulamr	1	0.035	0	Pair		48.4	53	0.023	0	0	Warham, J. 1990. The petrels: their ecology and breeding systems. London: Academic Press; Warham, J. 1996. The behaviour, population biology and physiology of the petrels. Vancouver: Academic Press		Ens, B., S. Choudhury and J. M. Black 1996. Mate fidelity and divorce in monogamous birds. Pages 344-395 in J. M. Black, ed. Partnerships in Birds: The Study of Monogamy. Oxford University Press, Oxford.	Cornwallis, C. K., West, S. A., Davis, K. E., and Griffin, A. S. 2010. Promiscuity and the evolutionary transition to complex societies. Nature Letters 466: 969-988	Cockburn, A. 2006. Prevalence of different modes of parental care in birds. Proceedings of the Royal Society of London B 273:1375-1383.		Collated by Jeschke. J. and Kokko, H. 2008. Mortality and other determinants of bird divorce rate. Behavioral Ecology and Sociobiology 63(1) 1-9.	Collated by Jeschke. J. and Kokko, H. 2008. Mortality and other determinants of bird divorce rate. Behavioral Ecology and Sociobiology 63(1) 1-9.	Ens, B., S. Choudhury and J. M. Black 1996. Mate fidelity and divorce in monogamous birds. Pages 344-395 in J. M. Black, ed. Partnerships in Birds: The Study of Monogamy. Oxford University Press, Oxford.	Dubois, F., Cezilly, F., and Pagel, M. 1998. Mate fidelity and coloniality in waterbirds: a comparative analysis. Oecologia 116: 433-435	Collated by Jeschke. J. and Kokko, H. 2008. Mortality and other determinants of bird divorce rate. Behavioral Ecology and Sociobiology 63(1) 1-9.
Procellariiformes	Procellariidae	Fulmarus_glacialoides	Southern Fulmar	1	0.03		Pair		46.5	52	0.022	1	0	Warham, J. 1990. The petrels: their ecology and breeding systems. London: Academic Press; Warham, J. 1996. The behaviour, population biology and physiology of the petrels. Vancouver: Academic Press		Ens, B., S. Choudhury and J. M. Black 1996. Mate fidelity and divorce in monogamous birds. Pages 344-395 in J. M. Black, ed. Partnerships in Birds: The Study of Monogamy. Oxford University Press, Oxford.		Cockburn, A. 2006. Prevalence of different modes of parental care in birds. Proceedings of the Royal Society of London B 273:1375-1383.		Collated by Jeschke. J. and Kokko, H. 2008. Mortality and other determinants of bird divorce rate. Behavioral Ecology and Sociobiology 63(1) 1-9.	Collated by Jeschke. J. and Kokko, H. 2008. Mortality and other determinants of bird divorce rate. Behavioral Ecology and Sociobiology 63(1) 1-9.	Ens, B., S. Choudhury and J. M. Black 1996. Mate fidelity and divorce in monogamous birds. Pages 344-395 in J. M. Black, ed. Partnerships in Birds: The Study of Monogamy. Oxford University Press, Oxford.	Dubois, F., Cezilly, F., and Pagel, M. 1998. Mate fidelity and coloniality in waterbirds: a comparative analysis. Oecologia 116: 433-551	Collated by Jeschke. J. and Kokko, H. 2008. Mortality and other determinants of bird divorce rate. Behavioral Ecology and Sociobiology 63(1) 1-9.
Passeriformes	Alaudidae	Galerida_cristata	Crested Lark	0			Occasional coop	-0.0570484						Cramp, S. and Simmons, K. E. L. (eds) 1988. Handbook of the birds of Europe, the Middle East and North Africa: the birds of the Western Palearctic: Tyrant Flycatchers to Thrushes Volume 5. Oxford, Oxford University Press.	"Male may stand crossways to female and peck repeatedly at her neck"			Cockburn, A. 2006. Prevalence of different modes of parental care in birds. Proceedings of the Royal Society of London B 273:1375-1383.	Remes, V., Freckleton, R. P., Tokolyi, J., Liker, A., and Szekely, T. 2015. The evolution of parental cooperation in birds. Proceeding of the National Academy of Sciences 112(44):13603-13608
Charadriiformes	Scolopacidae	Gallinago_gallinago	Common Snipe	0			Pair	-0.952977						Mueller, H. 1999. Common Snipe (Gallinago gallinago) In Birds of North America, No 417	Extensive detail on behaviours with no mention of allopreening			Cockburn, A. 2006. Prevalence of different modes of parental care in birds. Proceedings of the Royal Society of London B 273:1375-1383.	Remes, V., Freckleton, R. P., Tokolyi, J., Liker, A., and Szekely, T. 2015. The evolution of parental cooperation in birds. Proceeding of the National Academy of Sciences 112(44):13603-13608
Charadriiformes	Scolopacidae	Gallinago_media	Great Snipe	0			Female only	-1.02722						Cramp, S. and Simmons, K. E. L. (eds) 1983. Handbook of the birds of Europe, the Middle East and North Africa: the birds of the Western Palearctic: Waders to Gulls Volume 3. Oxford, Oxford University Press.	Extensive detail on behaviours with no mention of allopreening			Cockburn, A. 2006. Prevalence of different modes of parental care in birds. Proceedings of the Royal Society of London B 273:1375-1383.	Remes, V., Freckleton, R. P., Tokolyi, J., Liker, A., and Szekely, T. 2015. The evolution of parental cooperation in birds. Proceeding of the National Academy of Sciences 112(44):13603-13608
Gruiformes	Rallidae	Gallinula_chloropus	Common Moorhen	1			Cooperative	0.77215						Cramp, S. and Simmons, K. E. L. (eds) 1979. Handbook of the birds of Europe, the Middle East and North Africa: the birds of the Western Palearctic: Hawks to Bustards Volume 2. Oxford, Oxford University Press; Bannor, B. K., and Kiviat, E. 2002. Common Moorhen (Gallinula chloropus) In Birds of North America, No 685	"Simultaneous Nibbling indicates completion of pair formation" Cramp and Simmons 1980, Birds of the western palearctice vol2, IN Bannor & Kaviat 2002			Cockburn, A. 2006. Prevalence of different modes of parental care in birds. Proceedings of the Royal Society of London B 273:1375-1383.	Remes, V., Freckleton, R. P., Tokolyi, J., Liker, A., and Szekely, T. 2015. The evolution of parental cooperation in birds. Proceeding of the National Academy of Sciences 112(44):13603-13608
Gruiformes	Rallidae	Gallinula_mortierii	Tasmanian Nativehen	1			Cooperative	0.969457	22					Marchant, S. & Higgins, P.J. (eds) 1993. Handbook of Australian, New Zealand and Antarctic Birds. Volume 2: Raptors to Lapwings. Oxford University Press, Melbourne.	"Allopreening within family group"			Cockburn, A. 2006. Prevalence of different modes of parental care in birds. Proceedings of the Royal Society of London B 273:1375-1383.	Remes, V., Freckleton, R. P., Tokolyi, J., Liker, A., and Szekely, T. 2015. The evolution of parental cooperation in birds. Proceeding of the National Academy of Sciences 112(44):13603-13608	Marchant, S. & Higgins, P.J. (eds) 1993. Handbook of Australian, New Zealand and Antarctic Birds. Volume 2: Raptors to Lapwings. Oxford University Press, Melbourne.
Gruiformes	Rallidae	Gallirallus_australis	Weka	1			Unknown	0.769457	27					Marchant, S. & Higgins, P.J. (eds) 1993. Handbook of Australian, New Zealand and Antarctic Birds. Volume 2: Raptors to Lapwings. Oxford University Press, Melbourne.				Cockburn, A. 2006. Prevalence of different modes of parental care in birds. Proceedings of the Royal Society of London B 273:1375-1383.	Remes, V., Freckleton, R. P., Tokolyi, J., Liker, A., and Szekely, T. 2015. The evolution of parental cooperation in birds. Proceeding of the National Academy of Sciences 112(44):13603-13608	Marchant, S. & Higgins, P.J. (eds) 1993. Handbook of Australian, New Zealand and Antarctic Birds. Volume 2: Raptors to Lapwings. Oxford University Press, Melbourne.
Passeriformes	Corvidae	Garrulus_glandarius	Eusrasian Jay	0			Pair	-0.301068						Cramp, S., Perrins, C. M., and Brooks, D. J. (eds) 1994. Handbook of the birds of Europe, the Middle East and North Africa: the birds of the Western Palearctic: Crow to Finches Volume 8. Oxford, Oxford University Press.	Extensive detail on behaviours with no mention of allopreening			Cockburn, A. 2006. Prevalence of different modes of parental care in birds. Proceedings of the Royal Society of London B 273:1375-1383.	Remes, V., Freckleton, R. P., Tokolyi, J., Liker, A., and Szekely, T. 2015. The evolution of parental cooperation in birds. Proceeding of the National Academy of Sciences 112(44):13603-13608
Gaviiformes	Gaviidae	Gavia_immer	Great Northern Loon	0	0.228	0	Pair	0.369457	28	77	0.23	0	1	Evers, D. 1994. Activity budgets of a marked common loon (Gavia immer) nesting population. Hydrobiologia 279/280:415-420; Tate, D. J. & Tate, J. 1970. Mating behaviour of the Common Loon. The Auk 87(1):125-130	Extensive detail on behaviours with no mention of allopreening	Kraaijeveld, K. 2003. Degree of mutual ornamentation in birds is related to divorce rate. Proceedings of the Royal Society of London B 270:1785-1791.	Cornwallis, C. K., West, S. A., Davis, K. E., and Griffin, A. S. 2010. Promiscuity and the evolutionary transition to complex societies. Nature Letters 466: 969-983	Cockburn, A. 2006. Prevalence of different modes of parental care in birds. Proceedings of the Royal Society of London B 273:1375-1383.	Remes, V., Freckleton, R. P., Tokolyi, J., Liker, A., and Szekely, T. 2015. The evolution of parental cooperation in birds. Proceeding of the National Academy of Sciences 112(44):13603-13608	Collated by Jeschke. J. and Kokko, H. 2008. Mortality and other determinants of bird divorce rate. Behavioral Ecology and Sociobiology 63(1) 1-9.	Collated by Jeschke. J. and Kokko, H. 2008. Mortality and other determinants of bird divorce rate. Behavioral Ecology and Sociobiology 63(1) 1-9.	Paruk, J. D., Chickering, M. D., Long, D., Uher-Koch, H., East, A., Poleschook, D., Gumm, V., Hanson, W., Adams, E. M., Kovach, K. A., Evers, D. C. 2015. Winter site fidelity and winter movements in Common Loons (Gavia immer) across North America. The Condor, 2015; 117 (4): 485	Kraaijeveld, K. 2003. Degree of mutual ornamentation in birds is related to divorce rate. Proceedings of the Royal Society of London B 270:1785-1791.	Collated by Jeschke. J. and Kokko, H. 2008. Mortality and other determinants of bird divorce rate. Behavioral Ecology and Sociobiology 63(1) 1-9.
Cuculiformes	Cuculidae	Geococcyx_californianus	Greater Roadrunner	0			Pair	0.689502						Hughes, J. M. 1996. Greater Roadrunner (Geococcyx californianus) In Birds of North America, No 244	Extensive detail on behaviours with no mention of allopreening			Cockburn, A. 2006. Prevalence of different modes of parental care in birds. Proceedings of the Royal Society of London B 273:1375-1383.	Remes, V., Freckleton, R. P., Tokolyi, J., Liker, A., and Szekely, T. 2015. The evolution of parental cooperation in birds. Proceeding of the National Academy of Sciences 112(44):13603-13608
Passeriformes	Emberizidae	Geospiza_conirostris	Large Cactus Finch	0	0.217		Pair		12		0.205	0		Grant, P. 2016. Personal communication	Extensive detail on behaviours with no mention of allopreening	Ens, B., S. Choudhury and J. M. Black 1996. Mate fidelity and divorce in monogamous birds. Pages 344-395 in J. M. Black, ed. Partnerships in Birds: The Study of Monogamy. Oxford University Press, Oxford.		Cockburn, A. 2006. Prevalence of different modes of parental care in birds. Proceedings of the Royal Society of London B 273:1375-1383.		del Hoyo, J., Elliott, A., Sargatal, J., Christie, D.A. & de Juana, E. (eds.). Handbook of the Birds of the World Alive. Lynx Edicions, Barcelona.		Ens, B., S. Choudhury and J. M. Black 1996. Mate fidelity and divorce in monogamous birds. Pages 344-395 in J. M. Black, ed. Partnerships in Birds: The Study of Monogamy. Oxford University Press, Oxford.	Kraaijeveld, K. 2003. Degree of mutual ornamentation in birds is related to divorce rate. Proceedings of the Royal Society of London B 270:1785-1791.
Charadriiformes	Glareolidae	Glareola_pratincola	Collared Pratincole	0			Pair	0.813785						Maclean, G.L. 1976. A field study of the Australian Pratincole. EMU 76: 171-182	Extensive detail on behaviours with no mention of allopreening; Pers. Comm.			Cockburn, A. 2006. Prevalence of different modes of parental care in birds. Proceedings of the Royal Society of London B 273:1375-1383.	Remes, V., Freckleton, R. P., Tokolyi, J., Liker, A., and Szekely, T. 2015. The evolution of parental cooperation in birds. Proceeding of the National Academy of Sciences 112(44):13603-13608
Passeriformes	Grallinidae	Grallina_cyanoleuca	Magpie-Lark	0			Occasional coop	0.784165						Higgins, P.J., J.M. Peter & S.J. Cowling (eds) 2006. Handbook of Australian, New Zealand and Antarctic Birds. Volume 7: Boatbill to Starlings. Oxford University Press, Melbourne.	Extensive detail on behaviours with no mention of allopreening			Cockburn, A. 2006. Prevalence of different modes of parental care in birds. Proceedings of the Royal Society of London B 273:1375-1383.	Remes, V., Freckleton, R. P., Tokolyi, J., Liker, A., and Szekely, T. 2015. The evolution of parental cooperation in birds. Proceeding of the National Academy of Sciences 112(44):13603-13608
Gruiformes	Gruidae	Grus_canadensis	Sandhill Crane (Greater)	0	0.039	22	Pair	0.549015	30	90	0.11	0	1	Johnsgard, P. A. 1983. Cranes of the world. Bloomington: Indiana University Press.	Extensive detail on behaviours with no mention of allopreening	Ens, B., S. Choudhury and J. M. Black 1996. Mate fidelity and divorce in monogamous birds. Pages 344-395 in J. M. Black, ed. Partnerships in Birds: The Study of Monogamy. Oxford University Press, Oxford.	Cornwallis, C. K., West, S. A., Davis, K. E., and Griffin, A. S. 2010. Promiscuity and the evolutionary transition to complex societies. Nature Letters 466: 969-1026	Cockburn, A. 2006. Prevalence of different modes of parental care in birds. Proceedings of the Royal Society of London B 273:1375-1383.	Remes, V., Freckleton, R. P., Tokolyi, J., Liker, A., and Szekely, T. 2015. The evolution of parental cooperation in birds. Proceeding of the National Academy of Sciences 112(44):13603-13608	Collated by Jeschke. J. and Kokko, H. 2008. Mortality and other determinants of bird divorce rate. Behavioral Ecology and Sociobiology 63(1) 1-9.	Johnsgard, P. A. 1983. Cranes of the world. Bloomington: Indiana University Press.	Ens, B., S. Choudhury and J. M. Black 1996. Mate fidelity and divorce in monogamous birds. Pages 344-395 in J. M. Black, ed. Partnerships in Birds: The Study of Monogamy. Oxford University Press, Oxford.	Kraaijeveld, K. 2003. Degree of mutual ornamentation in birds is related to divorce rate. Proceedings of the Royal Society of London B 270:1785-1791.	Collated by Jeschke. J. and Kokko, H. 2008. Mortality and other determinants of bird divorce rate. Behavioral Ecology and Sociobiology 63(1) 1-9.
Passeriformes	Cracticidae	Gymnorhina_tibicen	Australian Magpie	0			Cooperative	-0.215835						Brown, E. D. and Veltman, C. J. 1987. Ethogram of the Australian Magpie (Gymnorhina tibicen) in Comparison to Other Cracticidae and Corvus Species. Ethology, 76: 309–333.	Extensive detail on behaviours with no mention of allopreening			Cockburn, A. 2006. Prevalence of different modes of parental care in birds. Proceedings of the Royal Society of London B 273:1375-1383.	Remes, V., Freckleton, R. P., Tokolyi, J., Liker, A., and Szekely, T. 2015. The evolution of parental cooperation in birds. Proceeding of the National Academy of Sciences 112(44):13603-13608
Passeriformes	Corvidae	Gymnorhinus_cyanocephalus	Pinyon Jay	1	0.011		Cooperative		16	76	0.24	0		Balda, R. P., and Bateman, G. C. 1972. The breeding biolgy of the Pinyon Jay. The Living Bird 11:5-42		Ens, B., S. Choudhury and J. M. Black 1996. Mate fidelity and divorce in monogamous birds. Pages 344-395 in J. M. Black, ed. Partnerships in Birds: The Study of Monogamy. Oxford University Press, Oxford.		Cockburn, A. 2006. Prevalence of different modes of parental care in birds. Proceedings of the Royal Society of London B 273:1375-1383.		Collated by Jeschke. J. and Kokko, H. 2008. Mortality and other determinants of bird divorce rate. Behavioral Ecology and Sociobiology 63(1) 1-9.	del Hoyo, J., Elliott, A., Sargatal, J., Christie, D.A. & de Juana, E. (eds.). Handbook of the Birds of the World Alive. Lynx Edicions, Barcelona.	Ens, B., S. Choudhury and J. M. Black 1996. Mate fidelity and divorce in monogamous birds. Pages 344-395 in J. M. Black, ed. Partnerships in Birds: The Study of Monogamy. Oxford University Press, Oxford.	Kraaijeveld, K. 2003. Degree of mutual ornamentation in birds is related to divorce rate. Proceedings of the Royal Society of London B 270:1785-1791.
Accipitriformes	Accipitridae	Gypaetus_barbatus	Bearded Vulture	1			Cooperative	0.525642						Brown, C. J. 1990. Breeding biolo of the Bearded Vulture in southern Africa, Part I: The pre-laying and incubation periods. Ostrich 61: 24–32				Cockburn, A. 2006. Prevalence of different modes of parental care in birds. Proceedings of the Royal Society of London B 273:1375-1383.	Remes, V., Freckleton, R. P., Tokolyi, J., Liker, A., and Szekely, T. 2015. The evolution of parental cooperation in birds. Proceeding of the National Academy of Sciences 112(44):13603-13608
Accipitriformes	Accipitridae	Gypohierax_angolensis	Palm-Nut Vulture	1			Pair	0.297991						Schlee, M. A and Iorgulescu, A. E. 2003. Displays and vocalisations in the Palm-nut Vulture, Gypohierax angolensis. Ostrich: Journal of African Ornithology 74(3-4):149-158				Cockburn, A. 2006. Prevalence of different modes of parental care in birds. Proceedings of the Royal Society of London B 273:1375-1383.	Remes, V., Freckleton, R. P., Tokolyi, J., Liker, A., and Szekely, T. 2015. The evolution of parental cooperation in birds. Proceeding of the National Academy of Sciences 112(44):13603-13608
Accipitriformes	Accipitridae	Gyps_fulvus	Griffon Vulture	1			Pair	0.898932						XirouchakKis, S. M. & Mylonas, M. 2007. Breeding behaviour and parental care in the Griffon Vulture Gyps fulvus on the island of Crete (Greece). Ethology Ecology & Evolution, 19(1): 1-26				Cockburn, A. 2006. Prevalence of different modes of parental care in birds. Proceedings of the Royal Society of London B 273:1375-1383.	Remes, V., Freckleton, R. P., Tokolyi, J., Liker, A., and Szekely, T. 2015. The evolution of parental cooperation in birds. Proceeding of the National Academy of Sciences 112(44):13603-13608
Charadriiformes	Haematopodidae	Haematopus_longirostris	Pied Oystercatcher	0	0.122		Pair		26		0.122			Marchant, S., & P.J. Higgins (eds) 1993. Handbook of Australian, New Zealand and Antarctic Birds. Volume 2: Raptors to Lapwings. Oxford University Press, Melbourne.	Extensive detail on behaviours with no mention of allopreening	Kraaijeveld, K. 2003. Degree of mutual ornamentation in birds is related to divorce rate. Proceedings of the Royal Society of London B 270:1785-1791.		Cockburn, A. 2006. Prevalence of different modes of parental care in birds. Proceedings of the Royal Society of London B 273:1375-1383.		Marchant, S., & P.J. Higgins (eds) 1993. Handbook of Australian, New Zealand and Antarctic Birds. Volume 2: Raptors to Lapwings. Oxford University Press, Melbourne.		Kraaijeveld, K. 2003. Degree of mutual ornamentation in birds is related to divorce rate. Proceedings of the Royal Society of London B 270:1785-1791.
Charadriiformes	Haematopodidae	Haematopus_ostralegus	Eurasian Oystercatcher	0	0.107	3.9	Cooperative	0.689502	23.5	120	0.1	0	0	Goss-Custard, J. D. 1996. The Oystercatcher: From Individuals to Populations. Oxford: Oxford University Press	Extensive detail on behaviours with no mention of allopreening	Ens, B., S. Choudhury and J. M. Black 1996. Mate fidelity and divorce in monogamous birds. Pages 344-395 in J. M. Black, ed. Partnerships in Birds: The Study of Monogamy. Oxford University Press, Oxford.	Cornwallis, C. K., West, S. A., Davis, K. E., and Griffin, A. S. 2010. Promiscuity and the evolutionary transition to complex societies. Nature Letters 466: 969-1001	Cockburn, A. 2006. Prevalence of different modes of parental care in birds. Proceedings of the Royal Society of London B 273:1375-1383.	Remes, V., Freckleton, R. P., Tokolyi, J., Liker, A., and Szekely, T. 2015. The evolution of parental cooperation in birds. Proceeding of the National Academy of Sciences 112(44):13603-13608	Collated by Jeschke. J. and Kokko, H. 2008. Mortality and other determinants of bird divorce rate. Behavioral Ecology and Sociobiology 63(1) 1-9.	Collated by Jeschke. J. and Kokko, H. 2008. Mortality and other determinants of bird divorce rate. Behavioral Ecology and Sociobiology 63(1) 1-9.	Ens, B., S. Choudhury and J. M. Black 1996. Mate fidelity and divorce in monogamous birds. Pages 344-395 in J. M. Black, ed. Partnerships in Birds: The Study of Monogamy. Oxford University Press, Oxford.	Kraaijeveld, K. 2003. Degree of mutual ornamentation in birds is related to divorce rate. Proceedings of the Royal Society of London B 270:1785-1791.	Collated by Jeschke. J. and Kokko, H. 2008. Mortality and other determinants of bird divorce rate. Behavioral Ecology and Sociobiology 63(1) 1-9.
Charadriiformes	Haematopodidae	Haematopus_palliatus	American Oystercatcher	0			Occasional coop	0.753324	27					Nol, E., and Humphrey, R. C. 1994. American oystercatcher. In Birds of North America, No 82.	Extensive detail on behaviours with no mention of allopreening			Cockburn, A. 2006. Prevalence of different modes of parental care in birds. Proceedings of the Royal Society of London B 273:1375-1383.	Remes, V., Freckleton, R. P., Tokolyi, J., Liker, A., and Szekely, T. 2015. The evolution of parental cooperation in birds. Proceeding of the National Academy of Sciences 112(44):13603-13608	Nol, E., and Humphrey, R. C. 1994. American oystercatcher. In Birds of North America, No 82.
Accipitriformes	Accipitridae	Haliaeetus_leucocephalus	Bald Eagle	0			Occasional coop	0.692309						Buehler, D. A. 2000. Bald Eagle (Haliaeetus leucocephalus) In Birds of North America, No 506	Extensive detail on behaviours with no mention of allopreening			Cockburn, A. 2006. Prevalence of different modes of parental care in birds. Proceedings of the Royal Society of London B 273:1375-1383.	Remes, V., Freckleton, R. P., Tokolyi, J., Liker, A., and Szekely, T. 2015. The evolution of parental cooperation in birds. Proceeding of the National Academy of Sciences 112(44):13603-13608
Accipitriformes	Accipitridae	Haliaeetus_vocifer	African Fish Eagle	0			Pair	-0.141025	43					Brown, L. 1980. The African Fish Eagle. Bailey Brothers and Swinfen Ltd. Cape Twon, SA	Extensive detail on behaviours with no mention of allopreening			Cockburn, A. 2006. Prevalence of different modes of parental care in birds. Proceedings of the Royal Society of London B 273:1375-1383.	Remes, V., Freckleton, R. P., Tokolyi, J., Liker, A., and Szekely, T. 2015. The evolution of parental cooperation in birds. Proceeding of the National Academy of Sciences 112(44):13603-13608	Brown, L. 1980. The African Fish Eagle. Bailey Brothers and Swinfen Ltd. Cape Twon, SA
Charadriiformes	Recurvirostridae	Himantopus_mexicanus	Black Necked Stilt	0			Pair	1.01795						Sordahl, T. A. 2001. Copulatory Behavior of American Avocets and Black-necked Stilts. The Auk 118(4):1072-1076	Extensive detail on behaviours with no mention of allopreening			Cockburn, A. 2006. Prevalence of different modes of parental care in birds. Proceedings of the Royal Society of London B 273:1375-1383.	Remes, V., Freckleton, R. P., Tokolyi, J., Liker, A., and Szekely, T. 2015. The evolution of parental cooperation in birds. Proceeding of the National Academy of Sciences 112(44):13603-13608
Passeriformes	Hirundinidae	Hirundo_neoxena	Welcome Swallow	0	0.08		Pair		15.7	21		0		Higgins, P.J., Peter, J.M. & Cowling, S.J. (eds) 2006. Handbook of Australian, New Zealand and Antarctic Birds. Volume 7: Boatbill to Starlings. Oxford University Press, Melbourne.	Extensive detail on behaviours with no mention of allopreening	Rowley, I. 1983. Re-mating in birds. In Bateson, P.P.G. (ed.) Mate Choice: 331–360. Cambridge University Press, Cambridge.		Cockburn, A. 2006. Prevalence of different modes of parental care in birds. Proceedings of the Royal Society of London B 273:1375-1383.		Collated by Jeschke. J. and Kokko, H. 2008. Mortality and other determinants of bird divorce rate. Behavioral Ecology and Sociobiology 63(1) 1-9.	Higgins, P.J., Peter, J.M. & Cowling, S.J. (eds) 2006. Handbook of Australian, New Zealand and Antarctic Birds. Volume 7: Boatbill to Starlings. Oxford University Press, Melbourne.		del Hoyo, J., Elliott, A., Sargatal, J., Christie, D.A. & de Juana, E. (eds.). Handbook of the Birds of the World Alive. Lynx Edicions, Barcelona.
Passeriformes	Hirundinidae	Hirundo_rustica	Barn Swallow	1	0.407	42.2	Occasional coop	0.260931	14	27.3	0.642	0	0	Semenchuk, G. P. 1992. The Atlas of Breeding Birds of Alberta. Federation of Alberta Naturalists. Edmonton, Alberta		Ens, B., S. Choudhury and J. M. Black 1996. Mate fidelity and divorce in monogamous birds. Pages 344-395 in J. M. Black, ed. Partnerships in Birds: The Study of Monogamy. Oxford University Press, Oxford.	Cornwallis, C. K., West, S. A., Davis, K. E., and Griffin, A. S. 2010. Promiscuity and the evolutionary transition to complex societies. Nature Letters 466: 969-1039	Cockburn, A. 2006. Prevalence of different modes of parental care in birds. Proceedings of the Royal Society of London B 273:1375-1383.	Remes, V., Freckleton, R. P., Tokolyi, J., Liker, A., and Szekely, T. 2015. The evolution of parental cooperation in birds. Proceeding of the National Academy of Sciences 112(44):13603-13608	Collated by Jeschke. J. and Kokko, H. 2008. Mortality and other determinants of bird divorce rate. Behavioral Ecology and Sociobiology 63(1) 1-9.	Collated by Jeschke. J. and Kokko, H. 2008. Mortality and other determinants of bird divorce rate. Behavioral Ecology and Sociobiology 63(1) 1-9.	Ens, B., S. Choudhury and J. M. Black 1996. Mate fidelity and divorce in monogamous birds. Pages 344-395 in J. M. Black, ed. Partnerships in Birds: The Study of Monogamy. Oxford University Press, Oxford.	Kraaijeveld, K. 2003. Degree of mutual ornamentation in birds is related to divorce rate. Proceedings of the Royal Society of London B 270:1785-1791.	Collated by Jeschke. J. and Kokko, H. 2008. Mortality and other determinants of bird divorce rate. Behavioral Ecology and Sociobiology 63(1) 1-9.
Anseriformes	Anatidae	Histrionicus_histrionicus	Harlequin Duck	0			Female only	-0.676967						Robertson, G. J., and Goudie, R. I. 1999. Harlequin Duck (Histrionicus histrionicus) In Birds of North America, No 466	Extensive detail on behaviours with no mention of allopreening			Cockburn, A. 2006. Prevalence of different modes of parental care in birds. Proceedings of the Royal Society of London B 273:1375-1383.	Remes, V., Freckleton, R. P., Tokolyi, J., Liker, A., and Szekely, T. 2015. The evolution of parental cooperation in birds. Proceeding of the National Academy of Sciences 112(44):13603-13608
Anseriformes	Anatidae	Hymenolaimus_malacorhynchos	Blue Duck	0	0.113		Pair	-0.23158	25	75	0.14	0	1	Marchant, S. & P.J. Higgins (eds) 1990. Handbook of Australian, New Zealand and Antarctic Birds. Volume 1: Ratites to Ducks. Oxford University Press, Melbourne. ISBN 0-19-553244-9 (volume 1 set)	"occasional touching or pecking by male of female's back", Extensive detail on behaviours with no mention of allopreening	Ens, B., S. Choudhury and J. M. Black 1996. Mate fidelity and divorce in monogamous birds. Pages 344-395 in J. M. Black, ed. Partnerships in Birds: The Study of Monogamy. Oxford University Press, Oxford.		Cockburn, A. 2006. Prevalence of different modes of parental care in birds. Proceedings of the Royal Society of London B 273:1375-1383.	Remes, V., Freckleton, R. P., Tokolyi, J., Liker, A., and Szekely, T. 2015. The evolution of parental cooperation in birds. Proceeding of the National Academy of Sciences 112(44):13603-13608	Collated by Jeschke. J. and Kokko, H. 2008. Mortality and other determinants of bird divorce rate. Behavioral Ecology and Sociobiology 63(1) 1-9.	Marchant, S. & P.J. Higgins (eds) 1990. Handbook of Australian, New Zealand and Antarctic Birds. Volume 1: Ratites to Ducks. Oxford University Press, Melbourne. ISBN 0-19-553244-9 (volume 1 set)	Ens, B., S. Choudhury and J. M. Black 1996. Mate fidelity and divorce in monogamous birds. Pages 344-395 in J. M. Black, ed. Partnerships in Birds: The Study of Monogamy. Oxford University Press, Oxford.	del Hoyo, J., Elliott, A., Sargatal, J., Christie, D.A. & de Juana, E. (eds.). Handbook of the Birds of the World Alive. Lynx Edicions, Barcelona.	Collated by Jeschke. J. and Kokko, H. 2008. Mortality and other determinants of bird divorce rate. Behavioral Ecology and Sociobiology 63(1) 1-9.
Passeriformes	Icteridae	Icterus_galbula	Baltimore Oriole	0			Unknown	-0.0247837						Rising, J. D., and Flood, N. J. 1998. Baltimore Oriole (Icterus galbula) In Birds of North America, No 384	Extensive detail on behaviours with no mention of allopreening			Cockburn, A. 2006. Prevalence of different modes of parental care in birds. Proceedings of the Royal Society of London B 273:1375-1383.	Remes, V., Freckleton, R. P., Tokolyi, J., Liker, A., and Szekely, T. 2015. The evolution of parental cooperation in birds. Proceeding of the National Academy of Sciences 112(44):13603-13608
Passeriformes	Icteridae	Icterus_spurius	Orchard Oriole	0			Occasional coop	0.00268858						Scharf, W. C., and Kren, J. 1996. Orchard Oriole (Icterus spurius) In Birds of North America, No 255	Extensive detail on behaviours with no mention of allopreening			Cockburn, A. 2006. Prevalence of different modes of parental care in birds. Proceedings of the Royal Society of London B 273:1375-1383.	Remes, V., Freckleton, R. P., Tokolyi, J., Liker, A., and Szekely, T. 2015. The evolution of parental cooperation in birds. Proceeding of the National Academy of Sciences 112(44):13603-13608
Pelecaniformes	Ardeidae	Ixobrychus_exilis	Least Bittern	1			Pair	0.297023						Langley, C. H. 1983. Biology of the Little Bittern in the Southwestern Cape. Ostrich 54:83-94.	"The male might then nibble the female's breast and neck feathers (2 observations)"			Cockburn, A. 2006. Prevalence of different modes of parental care in birds. Proceedings of the Royal Society of London B 273:1375-1383.	Remes, V., Freckleton, R. P., Tokolyi, J., Liker, A., and Szekely, T. 2015. The evolution of parental cooperation in birds. Proceeding of the National Academy of Sciences 112(44):13603-13608
Charadriiformes	Jacanidae	Jacana_jacana	Wattled Jacana	0			Male only	-0.25552						Emlen, S. 2016. Personal communication.	Polyandrous			Cockburn, A. 2006. Prevalence of different modes of parental care in birds. Proceedings of the Royal Society of London B 273:1375-1383.	Remes, V., Freckleton, R. P., Tokolyi, J., Liker, A., and Szekely, T. 2015. The evolution of parental cooperation in birds. Proceeding of the National Academy of Sciences 112(44):13603-13608
Charadriiformes	Jacanidae	Jacana_spinosa	Northern Jacana	0			Male only	-0.182054						Jenni, D. A., and Mace, T. R. 1999. North Jacana (Jacana spinosa). In Birds of North America, No 467	Extensive detail on behaviours with no mention of allopreening; Female bonds with 1-4 males			Cockburn, A. 2006. Prevalence of different modes of parental care in birds. Proceedings of the Royal Society of London B 273:1375-1383.	Remes, V., Freckleton, R. P., Tokolyi, J., Liker, A., and Szekely, T. 2015. The evolution of parental cooperation in birds. Proceeding of the National Academy of Sciences 112(44):13603-13608
Passeriformes	Emberizidae	Junco_hyemalis	Dark-Eyed Junco	0			Pair	-0.413343						Nolan, V. Jr., Ketterson, E. D., Cristol, D. A., Rogers, C. M., Clotfeller, E. D., Titus, R. C., Schoech, S. J., and Snajdr, E. 2002. Dark-Eyed Junco (Junco hyemalis). In Birds of North America, No 716; Ketterson, E. 2016. Personal communication	Extensive detail on behaviours with no mention of allopreening; Pers. Comm.			Cockburn, A. 2006. Prevalence of different modes of parental care in birds. Proceedings of the Royal Society of London B 273:1375-1383.	Remes, V., Freckleton, R. P., Tokolyi, J., Liker, A., and Szekely, T. 2015. The evolution of parental cooperation in birds. Proceeding of the National Academy of Sciences 112(44):13603-13608
Passeriformes	Estrildidae	Lagonosticta_rubricata	African Firefinch	1			Pair	0.300135	14	35				Fry, C.H. & Keith, S. (eds) 2004. The Birds of Africa, Volume 7: Sparrows to Buntings. Academic Press, London				Cockburn, A. 2006. Prevalence of different modes of parental care in birds. Proceedings of the Royal Society of London B 273:1375-1383.	Remes, V., Freckleton, R. P., Tokolyi, J., Liker, A., and Szekely, T. 2015. The evolution of parental cooperation in birds. Proceeding of the National Academy of Sciences 112(44):13603-13608	Fry, C.H. & Keith, S. (eds) 2004. The Birds of Africa, Volume 7: Sparrows to Buntings. Academic Press, London	Fry, C.H. & Keith, S. (eds) 2004. The Birds of Africa, Volume 7: Sparrows to Buntings. Academic Press, London
Galliformes	Phasianidae	Lagopus_lagopus	Willow Ptarmigan	0	0.154	13.2	Pair	-0.582054	22	49	0.505	0	0	Hannon, S. J., Eason, P. K. & Martin, K. 1998. Willow Ptarmigan. In The Birds of North America, No 369. (A. Poole & F. Gill eds) The Birds of North America Inc, Philadelphia, PA; Potapov, R. and Sale, R. 2013. Grouse of the World. London: New Holland	Extensive detail on behaviours with no mention of allopreening	Ens, B., S. Choudhury and J. M. Black 1996. Mate fidelity and divorce in monogamous birds. Pages 344-395 in J. M. Black, ed. Partnerships in Birds: The Study of Monogamy. Oxford University Press, Oxford.	Cornwallis, C. K., West, S. A., Davis, K. E., and Griffin, A. S. 2010. Promiscuity and the evolutionary transition to complex societies. Nature Letters 466: 969-1017	Cockburn, A. 2006. Prevalence of different modes of parental care in birds. Proceedings of the Royal Society of London B 273:1375-1383.	Remes, V., Freckleton, R. P., Tokolyi, J., Liker, A., and Szekely, T. 2015. The evolution of parental cooperation in birds. Proceeding of the National Academy of Sciences 112(44):13603-13608	Collated by Jeschke. J. and Kokko, H. 2008. Mortality and other determinants of bird divorce rate. Behavioral Ecology and Sociobiology 63(1) 1-9.	Collated by Jeschke. J. and Kokko, H. 2008. Mortality and other determinants of bird divorce rate. Behavioral Ecology and Sociobiology 63(1) 1-9.	Ens, B., S. Choudhury and J. M. Black 1996. Mate fidelity and divorce in monogamous birds. Pages 344-395 in J. M. Black, ed. Partnerships in Birds: The Study of Monogamy. Oxford University Press, Oxford.	Hannon, S. J., Eason, P. K. & Martin, K. 1998. Willow Ptarmigan. In The Birds of North America, No 369. (A. Poole & F. Gill eds) The Birds of North America Inc, Philadelphia, PA; Potapov, R. and Sale, R. 2013. Grouse of the World. London: New Holland	Collated by Jeschke. J. and Kokko, H. 2008. Mortality and other determinants of bird divorce rate. Behavioral Ecology and Sociobiology 63(1) 1-9.
Galliformes	Phasianidae	Lagopus_leucura	White Tailed Ptarmigan (Snow Quail)	0	0.195	15	Pair	-0.582054	22.5	91	0.47	0	0	Braun, C. E, Martin, K. and Robb, L. A. 1993. White-Tailed Ptarmigan (Lagopus leucura). In The Birds of North America, No 68. (A. Poole & F. Gill eds) The Birds of North America Inc, Philadelphia, PA; Potapov, R. and Sale, R. 2013. Grouse of the World. London: New Holland	Extensive detail on behaviours with no mention of allopreening	Ens, B., S. Choudhury and J. M. Black 1996. Mate fidelity and divorce in monogamous birds. Pages 344-395 in J. M. Black, ed. Partnerships in Birds: The Study of Monogamy. Oxford University Press, Oxford.	Cornwallis, C. K., West, S. A., Davis, K. E., and Griffin, A. S. 2010. Promiscuity and the evolutionary transition to complex societies. Nature Letters 466: 969-1021	Cockburn, A. 2006. Prevalence of different modes of parental care in birds. Proceedings of the Royal Society of London B 273:1375-1383.	Remes, V., Freckleton, R. P., Tokolyi, J., Liker, A., and Szekely, T. 2015. The evolution of parental cooperation in birds. Proceeding of the National Academy of Sciences 112(44):13603-13608	Collated by Jeschke. J. and Kokko, H. 2008. Mortality and other determinants of bird divorce rate. Behavioral Ecology and Sociobiology 63(1) 1-9.	del Hoyo, J., Elliott, A., Sargatal, J., Christie, D.A. & de Juana, E. (eds.). Handbook of the Birds of the World Alive. Lynx Edicions, Barcelona.	Ens, B., S. Choudhury and J. M. Black 1996. Mate fidelity and divorce in monogamous birds. Pages 344-395 in J. M. Black, ed. Partnerships in Birds: The Study of Monogamy. Oxford University Press, Oxford.	Braun, C. E, Martin, K. and Robb, L. A. 1993. White-Tailed Ptarmigan (Lagopus leucura). In The Birds of North America, No 68. (A. Poole & F. Gill eds) The Birds of North America Inc, Philadelphia, PA; Potapov, R. and Sale, R. 2013. Grouse of the World. London: New Holland	Collated by Jeschke. J. and Kokko, H. 2008. Mortality and other determinants of bird divorce rate. Behavioral Ecology and Sociobiology 63(1) 1-9.
Passeriformes	Laniidae	Lanius_collurio	Red-Backed Shrike	0			Occasional coop	-0.0800092	14	40				Harris and Franklin. 2002. Shrikes and Bush-Shrikes. Chrsitopher Helm Publishers Ltd, London.	Extensive detail on behaviours with no mention of allopreening			Cockburn, A. 2006. Prevalence of different modes of parental care in birds. Proceedings of the Royal Society of London B 273:1375-1383.	Remes, V., Freckleton, R. P., Tokolyi, J., Liker, A., and Szekely, T. 2015. The evolution of parental cooperation in birds. Proceeding of the National Academy of Sciences 112(44):13603-13608	Harris and Franklin. 2002. Shrikes and Bush-Shrikes. Chrsitopher Helm Publishers Ltd, London.	Harris and Franklin. 2002. Shrikes and Bush-Shrikes. Chrsitopher Helm Publishers Ltd, London.
Passeriformes	Laniidae	Lanius_minor	Lesser Grey Shrike	0			Pair	0.284165	15					Harris and Franklin. 2002. Shrikes and Bush-Shrikes. Chrsitopher Helm Publishers Ltd, London.	Extensive detail on behaviours with no mention of allopreening			Cockburn, A. 2006. Prevalence of different modes of parental care in birds. Proceedings of the Royal Society of London B 273:1375-1383.	Remes, V., Freckleton, R. P., Tokolyi, J., Liker, A., and Szekely, T. 2015. The evolution of parental cooperation in birds. Proceeding of the National Academy of Sciences 112(44):13603-13608	Harris and Franklin. 2002. Shrikes and Bush-Shrikes. Chrsitopher Helm Publishers Ltd, London.
Charadriiformes	Laridae	Larus_argentatus	Herring Gull	0	0.026		Pair	0.689502						Pierotti, R. J., and Good, T. P. 1994. Herring Gull (Larus argentatus) In Birds of North America, No 124	Extensive detail on behaviours with no mention of allopreening	Pierotti, R. and T. P. Good. 1994. "Herring Gull (Larus argentatus)" The Birds of North America. edited by Poole, A. and F. Gill. (124).		Cockburn, A. 2006. Prevalence of different modes of parental care in birds. Proceedings of the Royal Society of London B 273:1375-1383.	Remes, V., Freckleton, R. P., Tokolyi, J., Liker, A., and Szekely, T. 2015. The evolution of parental cooperation in birds. Proceeding of the National Academy of Sciences 112(44):13603-13608
Charadriiformes	Laridae	Larus_californicus	California Gull	0			Pair	0.97215						Winkler, D. W. 1996. California Gull (Larus californicus) In Birds of North America, No 259	Extensive detail on behaviours with no mention of allopreening			Cockburn, A. 2006. Prevalence of different modes of parental care in birds. Proceedings of the Royal Society of London B 273:1375-1383.	Remes, V., Freckleton, R. P., Tokolyi, J., Liker, A., and Szekely, T. 2015. The evolution of parental cooperation in birds. Proceeding of the National Academy of Sciences 112(44):13603-13608
Charadriiformes	Laridae	Larus_canus	Common Gull (Mew Gull)	0			Pair	0.769457						Moskoff, W., and Bevier, L. R. 2002. Mew Gull (Larus canus) In Birds of North America, No 687	Extensive detail on behaviours with no mention of allopreening			Cockburn, A. 2006. Prevalence of different modes of parental care in birds. Proceedings of the Royal Society of London B 273:1375-1383.	Remes, V., Freckleton, R. P., Tokolyi, J., Liker, A., and Szekely, T. 2015. The evolution of parental cooperation in birds. Proceeding of the National Academy of Sciences 112(44):13603-13608
Charadriiformes	Laridae	Larus_delawarensis	Ring Billed Gull	0	0.28		Pair	0.57215	26.5	84		1	0	Ryder, J. P. 1993. Ring-Billed Gull. In The Birds of North America, No 33. (A. Poole & F. Gill eds) The Academy of Natural Sciences Philadelphia, and The American Ornithologists Union, Washington DC.	Extensive detail on behaviours with no mention of allopreening	Ens, B., S. Choudhury and J. M. Black 1996. Mate fidelity and divorce in monogamous birds. Pages 344-395 in J. M. Black, ed. Partnerships in Birds: The Study of Monogamy. Oxford University Press, Oxford.		Cockburn, A. 2006. Prevalence of different modes of parental care in birds. Proceedings of the Royal Society of London B 273:1375-1383.	Remes, V., Freckleton, R. P., Tokolyi, J., Liker, A., and Szekely, T. 2015. The evolution of parental cooperation in birds. Proceeding of the National Academy of Sciences 112(44):13603-13608	Collated by Jeschke. J. and Kokko, H. 2008. Mortality and other determinants of bird divorce rate. Behavioral Ecology and Sociobiology 63(1) 1-9.	Collated by Jeschke. J. and Kokko, H. 2008. Mortality and other determinants of bird divorce rate. Behavioral Ecology and Sociobiology 63(1) 1-9.		Dubois, F., Cezilly, F., and Pagel, M. 1998. Mate fidelity and coloniality in waterbirds: a comparative analysis. Oecologia 116: 433-567	Collated by Jeschke. J. and Kokko, H. 2008. Mortality and other determinants of bird divorce rate. Behavioral Ecology and Sociobiology 63(1) 1-9.
Charadriiformes	Laridae	Larus_fuscus	Lesser Black-Backed Gull	1			Pair	0.969457						Brown, R. G. B. 1967. Courtship behaviour in the lesser black- backed gull, Larus fuscus. Behaviour, 29: 122-153; Cramp, S. and Simmons, K. E. L. (eds) 1983. Handbook of the birds of Europe, the Middle East and North Africa: the birds of the Western Palearctic: Waders to Gulls Volume 3. Oxford, Oxford University Press.	"May also run bill up and down feathers of males throat" in relation to courtship feeding, very detailed.			Cockburn, A. 2006. Prevalence of different modes of parental care in birds. Proceedings of the Royal Society of London B 273:1375-1383.	Remes, V., Freckleton, R. P., Tokolyi, J., Liker, A., and Szekely, T. 2015. The evolution of parental cooperation in birds. Proceeding of the National Academy of Sciences 112(44):13603-13608
Charadriiformes	Laridae	Larus_glaucescens	Glacous Winged Gull	1	0.1		Pair	0.891081	24	42	0.132	0	1	Verbeek, N. A. M. 1993. Glaucous-Winged Gull. In The Birds of North America, No 59. (A. Poole & F. Gill eds) The Birds of North America Inc, Philadelphia, PA.		Ens, B., S. Choudhury and J. M. Black 1996. Mate fidelity and divorce in monogamous birds. Pages 344-395 in J. M. Black, ed. Partnerships in Birds: The Study of Monogamy. Oxford University Press, Oxford.		Cockburn, A. 2006. Prevalence of different modes of parental care in birds. Proceedings of the Royal Society of London B 273:1375-1383.	Remes, V., Freckleton, R. P., Tokolyi, J., Liker, A., and Szekely, T. 2015. The evolution of parental cooperation in birds. Proceeding of the National Academy of Sciences 112(44):13603-13608	Collated by Jeschke. J. and Kokko, H. 2008. Mortality and other determinants of bird divorce rate. Behavioral Ecology and Sociobiology 63(1) 1-9.	Collated by Jeschke. J. and Kokko, H. 2008. Mortality and other determinants of bird divorce rate. Behavioral Ecology and Sociobiology 63(1) 1-9.	Ens, B., S. Choudhury and J. M. Black 1996. Mate fidelity and divorce in monogamous birds. Pages 344-395 in J. M. Black, ed. Partnerships in Birds: The Study of Monogamy. Oxford University Press, Oxford.	Dubois, F., Cezilly, F., and Pagel, M. 1998. Mate fidelity and coloniality in waterbirds: a comparative analysis. Oecologia 116: 433-443	Collated by Jeschke. J. and Kokko, H. 2008. Mortality and other determinants of bird divorce rate. Behavioral Ecology and Sociobiology 63(1) 1-9.
Charadriiformes	Laridae	Larus_novaehollandiae	Silver Gull	1	0.105		Pair	0.969457	24	42	0.144	1	0	Higgins, P.J. & Davies, S.J.J.F. 1996. Handbook of Australian, New Zealand and Antarctic Birds, Vol. 3. Oxford Univ. Press, Melbourne.		Ens, B., S. Choudhury and J. M. Black 1996. Mate fidelity and divorce in monogamous birds. Pages 344-395 in J. M. Black, ed. Partnerships in Birds: The Study of Monogamy. Oxford University Press, Oxford.		Cockburn, A. 2006. Prevalence of different modes of parental care in birds. Proceedings of the Royal Society of London B 273:1375-1383.	Remes, V., Freckleton, R. P., Tokolyi, J., Liker, A., and Szekely, T. 2015. The evolution of parental cooperation in birds. Proceeding of the National Academy of Sciences 112(44):13603-13608	Collated by Jeschke. J. and Kokko, H. 2008. Mortality and other determinants of bird divorce rate. Behavioral Ecology and Sociobiology 63(1) 1-9.	Higgins, P.J. & Davies, S.J.J.F. 1996. Handbook of Australian, New Zealand and Antarctic Birds, Vol. 3. Oxford Univ. Press, Melbourne.	Ens, B., S. Choudhury and J. M. Black 1996. Mate fidelity and divorce in monogamous birds. Pages 344-395 in J. M. Black, ed. Partnerships in Birds: The Study of Monogamy. Oxford University Press, Oxford.	Dubois, F., Cezilly, F., and Pagel, M. 1998. Mate fidelity and coloniality in waterbirds: a comparative analysis. Oecologia 116: 433-577	Collated by Jeschke. J. and Kokko, H. 2008. Mortality and other determinants of bird divorce rate. Behavioral Ecology and Sociobiology 63(1) 1-9.
Charadriiformes	Laridae	Larus_occidentalis	Western Gull	0			Pair	0.689502						Pierotti, R. J., and Annett, C. A. 1995. Western Gull (Larus occidentalis) In Birds of North America, No 174	Extensive detail on behaviours with no mention of allopreening			Cockburn, A. 2006. Prevalence of different modes of parental care in birds. Proceedings of the Royal Society of London B 273:1375-1383.	Remes, V., Freckleton, R. P., Tokolyi, J., Liker, A., and Szekely, T. 2015. The evolution of parental cooperation in birds. Proceeding of the National Academy of Sciences 112(44):13603-13608
Charadriiformes	Laridae	Larus_ridibundus	Black-Headed Gull	0			Pair	0.969457	24.5					Moynihan, M. 1955. Some Aspects of Reproductive Behavior in the Black-Headed Gull (Larus ridibundus ridibundus L.) and Related Species. Behaviour. Supplement, (4): 1-201; Cramp, S. and Simmons, K. E. L. (eds) 1983. Handbook of the birds of Europe, the Middle East and North Africa: the birds of the Western Palearctic: Waders to Gulls Volume 3. Oxford, Oxford University Press.	Extensive detail on behaviours with no mention of allopreening			Cockburn, A. 2006. Prevalence of different modes of parental care in birds. Proceedings of the Royal Society of London B 273:1375-1383.	Remes, V., Freckleton, R. P., Tokolyi, J., Liker, A., and Szekely, T. 2015. The evolution of parental cooperation in birds. Proceeding of the National Academy of Sciences 112(44):13603-13608	Moynihan, M. 1955. Some Aspects of Reproductive Behavior in the Black-Headed Gull (Larus ridibundus ridibundus L.) and Related Species. Behaviour. Supplement, (4): 1-201; Cramp, S. and Simmons, K. E. L. (eds) 1983. Handbook of the birds of Europe, the Middle East and North Africa: the birds of the Western Palearctic: Waders to Gulls Volume 3. Oxford, Oxford University Press.
Passeriformes	Pipridae	Lepidothrix_coronata	Blue-Crowned Manakin	0			Unknown	-1.03534						Duraes Ribeiro, R. 2016. Personal communication	Polygynous			Cockburn, A. 2006. Prevalence of different modes of parental care in birds. Proceedings of the Royal Society of London B 273:1375-1383.	Remes, V., Freckleton, R. P., Tokolyi, J., Liker, A., and Szekely, T. 2015. The evolution of parental cooperation in birds. Proceeding of the National Academy of Sciences 112(44):13603-13608
Charadriiformes	Scolopacidae	Limosa_limosa	Black-Tailed Godwit	0			Pair	0.854267						Huxley, J. S. and Montague, F. A. 1926. Studies on the Courtship and Sexual Life of Birds. VI. The Black-tailed Godwit, Limosa limosa (L.). Ibis, 68: 1–25	Extensive detail on behaviours with no mention of allopreening			Cockburn, A. 2006. Prevalence of different modes of parental care in birds. Proceedings of the Royal Society of London B 273:1375-1383.	Remes, V., Freckleton, R. P., Tokolyi, J., Liker, A., and Szekely, T. 2015. The evolution of parental cooperation in birds. Proceeding of the National Academy of Sciences 112(44):13603-13608
Passeriformes	Sylviidae	Locustella_luscinioides	Savi's Warbler	0			Pair	0.208408						Neto, J. 2016. Personal communication	Pers. Comm.			Cockburn, A. 2006. Prevalence of different modes of parental care in birds. Proceedings of the Royal Society of London B 273:1375-1383.	Remes, V., Freckleton, R. P., Tokolyi, J., Liker, A., and Szekely, T. 2015. The evolution of parental cooperation in birds. Proceeding of the National Academy of Sciences 112(44):13603-13608
Passeriformes	Fringillidae	Loxia_curvirostra	Red Crossbill	0			Occasional coop	-0.701068	14.5					Cramp, S., Perrins, C. M., and Brooks, D. J. (eds) 1994. Handbook of the birds of Europe, the Middle East and North Africa: the birds of the Western Palearctic: Crow to Finches Volume 8. Oxford, Oxford University Press; Adkisson, C. S. 1996. Red Crossbill (Loxia curvirostra) In Birds of North America, No 256	Extensive detail on behaviours with no mention of allopreening			Cockburn, A. 2006. Prevalence of different modes of parental care in birds. Proceedings of the Royal Society of London B 273:1375-1383.	Remes, V., Freckleton, R. P., Tokolyi, J., Liker, A., and Szekely, T. 2015. The evolution of parental cooperation in birds. Proceeding of the National Academy of Sciences 112(44):13603-13608	Cramp, S., Perrins, C. M., and Brooks, D. J. (eds) 1994. Handbook of the birds of Europe, the Middle East and North Africa: the birds of the Western Palearctic: Crow to Finches Volume 8. Oxford, Oxford University Press; Adkisson, C. S. 1996. Red Crossbill (Loxia curvirostra) In Birds of North America, No 256
Passeriformes	Fringillidae	Loxia_leucoptera	Two-Barred Crossbill (White-Winged Crossbill)	0			Pair	-0.310498						Benkman, C. W. 1992. White-Winged Crossbill (Loxia leucoptera) In Birds of North America, No 27	"Bill touching and courtship feeding. Pairs intially touch or nibble each other's bills"			Cockburn, A. 2006. Prevalence of different modes of parental care in birds. Proceedings of the Royal Society of London B 273:1375-1383.	Remes, V., Freckleton, R. P., Tokolyi, J., Liker, A., and Szekely, T. 2015. The evolution of parental cooperation in birds. Proceeding of the National Academy of Sciences 112(44):13603-13608
Passeriformes	Drepanididae	Loxioides_bailleui	Palila (Hawaiian Honeycreeper)	0			Cooperative	0.0989319						Banko PC, Johnson L, Lindsey GD, Fancy SG, Pratt TK, Jacobi JD, Banko WE (2002) Palila. in Birds of North America: Life Histories for the Twenty-First Century. (ed. Poole A, Stettenheim P, Gill F) p. 1- 24. American Ornithologist's Union and Academy of Natural Sciences, Philadelphia: Washington, D.C	"mutual billing occurs, during which birds touch bills from side to side but do not exchnage food"			Cockburn, A. 2006. Prevalence of different modes of parental care in birds. Proceedings of the Royal Society of London B 273:1375-1383.	Remes, V., Freckleton, R. P., Tokolyi, J., Liker, A., and Szekely, T. 2015. The evolution of parental cooperation in birds. Proceeding of the National Academy of Sciences 112(44):13603-13608
Passeriformes	Drepanididae	Loxops_coccineus	Akepa	1			Pair	-0.452977						Lepson, J. K., and Freed, L. A. 1997. Akepa (Loxops coccineus) In Birds of North America, No 294				Cockburn, A. 2006. Prevalence of different modes of parental care in birds. Proceedings of the Royal Society of London B 273:1375-1383.	Remes, V., Freckleton, R. P., Tokolyi, J., Liker, A., and Szekely, T. 2015. The evolution of parental cooperation in birds. Proceeding of the National Academy of Sciences 112(44):13603-13608
Passeriformes	Turdidae	Luscinia_megarhynchos	Common Nightingale	0			Pair	0.0877328						Cramp, S. and Simmons, K. E. L. (eds) 1988. Handbook of the birds of Europe, the Middle East and North Africa: the birds of the Western Palearctic: Tyrant Flycatchers to Thrushes Volume 5. Oxford, Oxford University Press.	Extensive detail on behaviours with no mention of allopreening			Cockburn, A. 2006. Prevalence of different modes of parental care in birds. Proceedings of the Royal Society of London B 273:1375-1383.	Remes, V., Freckleton, R. P., Tokolyi, J., Liker, A., and Szekely, T. 2015. The evolution of parental cooperation in birds. Proceeding of the National Academy of Sciences 112(44):13603-13608
Procellariiformes	Procellariidae	Macronectes_giganteus	Southern Giant Petrel	1	0.16		Pair		62.5	118	0.07	0		Warham, J. 1990. The petrels: their ecology and breeding systems. London: Academic Press; Warham, J. 1996. The behaviour, population biology and physiology of the petrels. Vancouver: Academic Press		Dubois, F., Cezilly, F., and Pagel, M. 1998. Mate fidelity and coloniality in waterbirds: a comparative analysis. Oecologia 116: 433-432		Cockburn, A. 2006. Prevalence of different modes of parental care in birds. Proceedings of the Royal Society of London B 273:1375-1383.		Collated by Jeschke. J. and Kokko, H. 2008. Mortality and other determinants of bird divorce rate. Behavioral Ecology and Sociobiology 63(1) 1-9.	Collated by Jeschke. J. and Kokko, H. 2008. Mortality and other determinants of bird divorce rate. Behavioral Ecology and Sociobiology 63(1) 1-9.	del Hoyo, J., Elliott, A., Sargatal, J., Christie, D.A. & de Juana, E. (eds.). Handbook of the Birds of the World Alive. Lynx Edicions, Barcelona.	Dubois, F., Cezilly, F., and Pagel, M. 1998. Mate fidelity and coloniality in waterbirds: a comparative analysis. Oecologia 116: 433-433
Procellariiformes	Procellariidae	Macronectes_halli	Northern Giant Petrel	1	0.14		Pair		59	114	0.09	0		Warham, J. 1990. The petrels: their ecology and breeding systems. London: Academic Press; Warham, J. 1996. The behaviour, population biology and physiology of the petrels. Vancouver: Academic Press		Dubois, F., Cezilly, F., and Pagel, M. 1998. Mate fidelity and coloniality in waterbirds: a comparative analysis. Oecologia 116: 433-431		Cockburn, A. 2006. Prevalence of different modes of parental care in birds. Proceedings of the Royal Society of London B 273:1375-1383.		Collated by Jeschke. J. and Kokko, H. 2008. Mortality and other determinants of bird divorce rate. Behavioral Ecology and Sociobiology 63(1) 1-9.	Collated by Jeschke. J. and Kokko, H. 2008. Mortality and other determinants of bird divorce rate. Behavioral Ecology and Sociobiology 63(1) 1-9.	del Hoyo, J., Elliott, A., Sargatal, J., Christie, D.A. & de Juana, E. (eds.). Handbook of the Birds of the World Alive. Lynx Edicions, Barcelona.	Dubois, F., Cezilly, F., and Pagel, M. 1998. Mate fidelity and coloniality in waterbirds: a comparative analysis. Oecologia 116: 433-432
Passeriformes	Maluridae	Malurus_cyaneus	Superb Fairywren	1	0.15	69.3	Cooperative	-0.474358	14	41	0.33	0	1	Tidemann, S. 2004. Use of space, foraging behaviour and strategies of survival among three coexisting species of fairy-wrens (Malurus). EMU 104(1): 31-36		Cockburn, A., Osmond, H. L., Mulder, R. A., Green, D. J., and Double, M. C. 2003. Divorce, dispersal and incest avoidance in the cooperatively breeding superb fairy-wren Malurus cyaneus. Journal of Animal Ecology 72(2):189-202	Cornwallis, C. K., West, S. A., Davis, K. E., and Griffin, A. S. 2010. Promiscuity and the evolutionary transition to complex societies. Nature Letters 466: 969-1047	Cockburn, A. 2006. Prevalence of different modes of parental care in birds. Proceedings of the Royal Society of London B 273:1375-1383.	Remes, V., Freckleton, R. P., Tokolyi, J., Liker, A., and Szekely, T. 2015. The evolution of parental cooperation in birds. Proceeding of the National Academy of Sciences 112(44):13603-13608	Collated by Jeschke. J. and Kokko, H. 2008. Mortality and other determinants of bird divorce rate. Behavioral Ecology and Sociobiology 63(1) 1-9.	Collated by Jeschke. J. and Kokko, H. 2008. Mortality and other determinants of bird divorce rate. Behavioral Ecology and Sociobiology 63(1) 1-9.	Cockburn, A., Osmond, H. L., Mulder, R. A., Green, D. J., and Double, M. C. 2003. Divorce, dispersal and incest avoidance in the cooperatively breeding superb fairy-wren Malurus cyaneus. Journal of Animal Ecology 72(2):189-202	del Hoyo, J., Elliott, A., Sargatal, J., Christie, D.A. & de Juana, E. (eds.). Handbook of the Birds of the World Alive. Lynx Edicions, Barcelona.	Collated by Jeschke. J. and Kokko, H. 2008. Mortality and other determinants of bird divorce rate. Behavioral Ecology and Sociobiology 63(1) 1-9.
Passeriformes	Maluridae	Malurus_lamberti	Variegated Fairywren	0			Cooperative							Tidemann, S. 2004. Use of space, foraging behaviour and strategies of survival among three coexisting species of fairy-wrens (Malurus). EMU 104(1): 31-36	0% of time spent sitting. 11.9 mins spent sitting, out of 7.88hours observation			Cockburn, A. 2006. Prevalence of different modes of parental care in birds. Proceedings of the Royal Society of London B 273:1375-1383.
Passeriformes	Maluridae	Malurus_leucopterus	White Winged Fairywren	1			Cooperative							Tidemann, S. 2004. Use of space, foraging behaviour and strategies of survival among three coexisting species of fairy-wrens (Malurus). EMU 104(1): 31-36				Cockburn, A. 2006. Prevalence of different modes of parental care in birds. Proceedings of the Royal Society of London B 273:1375-1383.
Passeriformes	Maluridae	Malurus_splendens	Splendid Fairywren	1	0.02	55.4	Cooperative	-0.430543	14.5	39.2	0.355	0	1	Black, J. M. 1996. Partnerships in birds: the study of monogamy. Oxford University Press		Ens, B., S. Choudhury and J. M. Black 1996. Mate fidelity and divorce in monogamous birds. Pages 344-395 in J. M. Black, ed. Partnerships in Birds: The Study of Monogamy. Oxford University Press, Oxford.	Cornwallis, C. K., West, S. A., Davis, K. E., and Griffin, A. S. 2010. Promiscuity and the evolutionary transition to complex societies. Nature Letters 466: 969-1045	Cockburn, A. 2006. Prevalence of different modes of parental care in birds. Proceedings of the Royal Society of London B 273:1375-1383.	Remes, V., Freckleton, R. P., Tokolyi, J., Liker, A., and Szekely, T. 2015. The evolution of parental cooperation in birds. Proceeding of the National Academy of Sciences 112(44):13603-13608	Collated by Jeschke. J. and Kokko, H. 2008. Mortality and other determinants of bird divorce rate. Behavioral Ecology and Sociobiology 63(1) 1-9.	Collated by Jeschke. J. and Kokko, H. 2008. Mortality and other determinants of bird divorce rate. Behavioral Ecology and Sociobiology 63(1) 1-9.	Ens, B., S. Choudhury and J. M. Black 1996. Mate fidelity and divorce in monogamous birds. Pages 344-395 in J. M. Black, ed. Partnerships in Birds: The Study of Monogamy. Oxford University Press, Oxford.	del Hoyo, J., Elliott, A., Sargatal, J., Christie, D.A. & de Juana, E. (eds.). Handbook of the Birds of the World Alive. Lynx Edicions, Barcelona.	Collated by Jeschke. J. and Kokko, H. 2008. Mortality and other determinants of bird divorce rate. Behavioral Ecology and Sociobiology 63(1) 1-9.
Passeriformes	Pipridae	Manacus_manacus	White-Bearded Manakin	0			Female only	-1.03534						Lill, A. 1974. Sexual Behavior of the Lek-forming White-bearded Manakin (Manacus manacus trinitatis Hartert). Zeitschrift für Tierpsychologie, 36: 1–36.	Polygynous			Cockburn, A. 2006. Prevalence of different modes of parental care in birds. Proceedings of the Royal Society of London B 273:1375-1383.	Remes, V., Freckleton, R. P., Tokolyi, J., Liker, A., and Szekely, T. 2015. The evolution of parental cooperation in birds. Proceeding of the National Academy of Sciences 112(44):13603-13608
Passeriformes	Meliphagidae	Manorina_melanocephala	Noisy Miner	0			Cooperative	-0.215835	16					Higgins, P.J., J.M. Peter & W.K. Steele (eds) 2001. Handbook of Australian, New Zealand and Antarctic Birds. Volume 5: Tyrant-flycatchers to Chats. Oxford University Press, Melbourne.	"Allopreening does not occur"			Cockburn, A. 2006. Prevalence of different modes of parental care in birds. Proceedings of the Royal Society of London B 273:1375-1383.	Remes, V., Freckleton, R. P., Tokolyi, J., Liker, A., and Szekely, T. 2015. The evolution of parental cooperation in birds. Proceeding of the National Academy of Sciences 112(44):13603-13608	Higgins, P.J., J.M. Peter & W.K. Steele (eds) 2001. Handbook of Australian, New Zealand and Antarctic Birds. Volume 5: Tyrant-flycatchers to Chats. Oxford University Press, Melbourne.
Passeriformes	Meliphagidae	Manorina_melanophrys	Bell Miner	0			Cooperative	-0.596212						Clarke, M. 2016. Personal communication	Pers. Comm.			Cockburn, A. 2006. Prevalence of different modes of parental care in birds. Proceedings of the Royal Society of London B 273:1375-1383.	Remes, V., Freckleton, R. P., Tokolyi, J., Liker, A., and Szekely, T. 2015. The evolution of parental cooperation in birds. Proceeding of the National Academy of Sciences 112(44):13603-13608
Passeriformes	Paradisaeidae	Manucodia_keraudrenii	Trumpet Manucode	0			Pair	1.04702						Higgins, P.J., Peter, J.M. & Cowling, S.J. (eds) 2006. Handbook of Australian, New Zealand and Antarctic Birds. Volume 7: Boatbill to Starlings. Oxford University Press, Melbourne.	"no recorded allopreening"			Cockburn, A. 2006. Prevalence of different modes of parental care in birds. Proceedings of the Royal Society of London B 273:1375-1383.	Remes, V., Freckleton, R. P., Tokolyi, J., Liker, A., and Szekely, T. 2015. The evolution of parental cooperation in birds. Proceeding of the National Academy of Sciences 112(44):13603-13608
Coraciiformes	Alcedinidae	Megaceryle_alcyon	Belted Kingfisher	0			Occasional coop	0.0989319	22	49				Hamas, M. J. 1994. Belted Kingfisher (Megaceryle alcyon). In Birds of North America, No 84	Extensive detail on behaviours with no mention of allopreening			Cockburn, A. 2006. Prevalence of different modes of parental care in birds. Proceedings of the Royal Society of London B 273:1375-1383.	Remes, V., Freckleton, R. P., Tokolyi, J., Liker, A., and Szekely, T. 2015. The evolution of parental cooperation in birds. Proceeding of the National Academy of Sciences 112(44):13603-13608	Hamas, M. J. 1994. Belted Kingfisher (Megaceryle alcyon). In Birds of North America, No 84	Hamas, M. J. 1994. Belted Kingfisher (Megaceryle alcyon). In Birds of North America, No 84
Sphenisciformes	Spheniscidae	Megadyptes_antipodes	Yellow Eyed Penguin	1	0.18		Pair		45		0.139	1	0	Williams 1995. The Penguins: Spheniscidae (Bird Families of the World). Oxford: Oxford University Press		Ens, B., S. Choudhury and J. M. Black 1996. Mate fidelity and divorce in monogamous birds. Pages 344-395 in J. M. Black, ed. Partnerships in Birds: The Study of Monogamy. Oxford University Press, Oxford.		Cockburn, A. 2006. Prevalence of different modes of parental care in birds. Proceedings of the Royal Society of London B 273:1375-1383.		del Hoyo, J., Elliott, A., Sargatal, J., Christie, D.A. & de Juana, E. (eds.). Handbook of the Birds of the World Alive. Lynx Edicions, Barcelona.		Ens, B., S. Choudhury and J. M. Black 1996. Mate fidelity and divorce in monogamous birds. Pages 344-395 in J. M. Black, ed. Partnerships in Birds: The Study of Monogamy. Oxford University Press, Oxford.	Dubois, F., Cezilly, F., and Pagel, M. 1998. Mate fidelity and coloniality in waterbirds: a comparative analysis. Oecologia 116: 433-585	Collated by Jeschke. J. and Kokko, H. 2008. Mortality and other determinants of bird divorce rate. Behavioral Ecology and Sociobiology 63(1) 1-9.
Piciformes	Picidae	Melanerpes_formicivorus	Acorn Woodpecker	0			Cooperative	0.546645						Koenig, W. D., Stacey, P. B., Stanbeck, M. T., and Mumme, R. L. 1995. Acorn Woodpecker (Melanerpes formicivorus) In Birds of North America, No 194	Definite no			Cockburn, A. 2006. Prevalence of different modes of parental care in birds. Proceedings of the Royal Society of London B 273:1375-1383.	Remes, V., Freckleton, R. P., Tokolyi, J., Liker, A., and Szekely, T. 2015. The evolution of parental cooperation in birds. Proceeding of the National Academy of Sciences 112(44):13603-13608
Galliformes	Phasianidae	Meleagris_gallopavo	Domesticated Turkey (Wild Turkey!)	0			Female only	-0.895733						Eaton, S. W. 1992. Wild Turkey (Meleagris gallopavo) In Birds of North America, No 22	Extensive detail on behaviours with no mention of allopreening			Cockburn, A. 2006. Prevalence of different modes of parental care in birds. Proceedings of the Royal Society of London B 273:1375-1383.	Remes, V., Freckleton, R. P., Tokolyi, J., Liker, A., and Szekely, T. 2015. The evolution of parental cooperation in birds. Proceeding of the National Academy of Sciences 112(44):13603-13608
Psittaciformes	Psittacidae	Melopsittacus_undulatus	Budgerigar	1			Pair	-0.188898						Higgins, P.J. (ed) 1999. Handbook of Australian, New Zealand and Antarctic Birds. Volume 4: Parrots to Dollarbird. Oxford University Press, Melbourne.	yes, all in genus do according to Kunkel 1976 & refs therein			Cockburn, A. 2006. Prevalence of different modes of parental care in birds. Proceedings of the Royal Society of London B 273:1375-1383.	Remes, V., Freckleton, R. P., Tokolyi, J., Liker, A., and Szekely, T. 2015. The evolution of parental cooperation in birds. Proceeding of the National Academy of Sciences 112(44):13603-13608
Passeriformes	Emberizidae	Melospiza_melodia	Song Sparrow	0	0.73	40.9	Pair	-0.0908347	12.6	28	0.53	0	0	Nice, M. M. 1943. Studies in the life history of the Song Sparrow Vol II. New York: Linnaean Soceity of New York	Extensive detail on behaviours with no mention of allopreening	Rowley, I. 1983. Re-mating in birds. In Bateson, P.P.G. (ed.) Mate Choice: 331–360. Cambridge University Press, Cambridge.	Cornwallis, C. K., West, S. A., Davis, K. E., and Griffin, A. S. 2010. Promiscuity and the evolutionary transition to complex societies. Nature Letters 466: 969-1038	Cockburn, A. 2006. Prevalence of different modes of parental care in birds. Proceedings of the Royal Society of London B 273:1375-1383.	Remes, V., Freckleton, R. P., Tokolyi, J., Liker, A., and Szekely, T. 2015. The evolution of parental cooperation in birds. Proceeding of the National Academy of Sciences 112(44):13603-13608	Collated by Jeschke. J. and Kokko, H. 2008. Mortality and other determinants of bird divorce rate. Behavioral Ecology and Sociobiology 63(1) 1-9.	Smith, J. M. N. 1981. Does High Fecundity Reduce Survival in Song Sparrows? Evolution, 35(6), 1142-1148.	Evans, B. S., Ryder, T. B., Reitsma, R., Hurlbert, A. H. and Marra, P. P. (2015), Characterizing avian survival along a rural-to-urban land use gradient. Ecology, 96: 1631–1640.	del Hoyo, J., Elliott, A., Sargatal, J., Christie, D.A. & de Juana, E. (eds.). Handbook of the Birds of the World Alive. Lynx Edicions, Barcelona.	Collated by Jeschke. J. and Kokko, H. 2008. Mortality and other determinants of bird divorce rate. Behavioral Ecology and Sociobiology 63(1) 1-9.
Passeriformes	Menuridae	Menura_novaehollandiae	Superb Lyrebird	0			Female only	-1.21583						Higgins, P.J., J.M. Peter & W.K. Steele (eds) 2001. Handbook of Australian, New Zealand and Antarctic Birds. Volume 5: Tyrant-flycatchers to Chats. Oxford University Press, Melbourne.	""Allopreening not observed"			Cockburn, A. 2006. Prevalence of different modes of parental care in birds. Proceedings of the Royal Society of London B 273:1375-1383.	Remes, V., Freckleton, R. P., Tokolyi, J., Liker, A., and Szekely, T. 2015. The evolution of parental cooperation in birds. Proceeding of the National Academy of Sciences 112(44):13603-13608
Coraciiformes	Meropidae	Merops_apiaster	European Bee Eater	0	0.19	12.5	Cooperative	0.698932	20	52	0.5	1	1	Fry, C. H. 1984. The Bee-Eaters. Buteo Books.	Extensive detail on behaviours with no mention of allopreening	Ens, B., S. Choudhury and J. M. Black 1996. Mate fidelity and divorce in monogamous birds. Pages 344-395 in J. M. Black, ed. Partnerships in Birds: The Study of Monogamy. Oxford University Press, Oxford.	Jones, C. S., Lessells, C. M., and Krebs, J. R. 1991. Helpers-at-the-nest in European Bee-eaters (Merops apiaster): a Genetic Analysis. In: Burke, T., Dolf, G., Jeffreys, A. J., Wolff, R. (Eds.) DNA Fingerprinting: Approaches and Applications pp169-192. Vol 58 of Experientia Supplementum. Switzerland, Birkhauser Basel.	Cockburn, A. 2006. Prevalence of different modes of parental care in birds. Proceedings of the Royal Society of London B 273:1375-1383.	Remes, V., Freckleton, R. P., Tokolyi, J., Liker, A., and Szekely, T. 2015. The evolution of parental cooperation in birds. Proceeding of the National Academy of Sciences 112(44):13603-13608	Collated by Jeschke. J. and Kokko, H. 2008. Mortality and other determinants of bird divorce rate. Behavioral Ecology and Sociobiology 63(1) 1-9.	Collated by Jeschke. J. and Kokko, H. 2008. Mortality and other determinants of bird divorce rate. Behavioral Ecology and Sociobiology 63(1) 1-9.	Ens, B., S. Choudhury and J. M. Black 1996. Mate fidelity and divorce in monogamous birds. Pages 344-395 in J. M. Black, ed. Partnerships in Birds: The Study of Monogamy. Oxford University Press, Oxford.	del Hoyo, J., Elliott, A., Sargatal, J., Christie, D.A. & de Juana, E. (eds.). Handbook of the Birds of the World Alive. Lynx Edicions, Barcelona.	Collated by Jeschke. J. and Kokko, H. 2008. Mortality and other determinants of bird divorce rate. Behavioral Ecology and Sociobiology 63(1) 1-9.
Coraciiformes	Meropidae	Merops_bullockoides	White Fronted Bee Eater	0	0.129	6.1	Cooperative	0.391659			0.275	1	1	Fry, C. H. 1984. The Bee-Eaters. Buteo Books.	Extensive detail on behaviours with no mention of allopreening	Ens, B., S. Choudhury and J. M. Black 1996. Mate fidelity and divorce in monogamous birds. Pages 344-395 in J. M. Black, ed. Partnerships in Birds: The Study of Monogamy. Oxford University Press, Oxford.	Cornwallis, C. K., West, S. A., Davis, K. E., and Griffin, A. S. 2010. Promiscuity and the evolutionary transition to complex societies. Nature Letters 466: 969-1004	Cockburn, A. 2006. Prevalence of different modes of parental care in birds. Proceedings of the Royal Society of London B 273:1375-1383.	Remes, V., Freckleton, R. P., Tokolyi, J., Liker, A., and Szekely, T. 2015. The evolution of parental cooperation in birds. Proceeding of the National Academy of Sciences 112(44):13603-13608			Ens, B., S. Choudhury and J. M. Black 1996. Mate fidelity and divorce in monogamous birds. Pages 344-395 in J. M. Black, ed. Partnerships in Birds: The Study of Monogamy. Oxford University Press, Oxford.	del Hoyo, J., Elliott, A., Sargatal, J., Christie, D.A. & de Juana, E. (eds.). Handbook of the Birds of the World Alive. Lynx Edicions, Barcelona.	Emlen, S. 1990. The white-fronted bee-eater: helping in a colonially nesting species. In: Stacey, P. and W. Koenig (Eds.) Cooperative breeding in birds: long-term studies of ecology and behavior. Cambridge University Press, Cambridge. pp 305-339
Charadriiformes	Jacanidae	Metopidius_indicus	Bronze-Winged Jacana	0			Male only	-0.577243						Butchart, S. 2016. Personal communication	Pers. Comm.			Cockburn, A. 2006. Prevalence of different modes of parental care in birds. Proceedings of the Royal Society of London B 273:1375-1383.	Remes, V., Freckleton, R. P., Tokolyi, J., Liker, A., and Szekely, T. 2015. The evolution of parental cooperation in birds. Proceeding of the National Academy of Sciences 112(44):13603-13608
Passeriformes	Alaudidae	Miliaria_calandra	Corn Bunting	0			Cooperative	-0.430543	13					Cramp, S. and Simmons, K. E. L. (eds) 1988. Handbook of the birds of Europe, the Middle East and North Africa: the birds of the Western Palearctic: Tyrant Flycatchers to Thrushes Volume 5. Oxford, Oxford University Press.	Extensive detail on behaviours with no mention of allopreening			Cockburn, A. 2006. Prevalence of different modes of parental care in birds. Proceedings of the Royal Society of London B 273:1375-1383.	Remes, V., Freckleton, R. P., Tokolyi, J., Liker, A., and Szekely, T. 2015. The evolution of parental cooperation in birds. Proceeding of the National Academy of Sciences 112(44):13603-13608	Cramp, S. and Simmons, K. E. L. (eds) 1988. Handbook of the birds of Europe, the Middle East and North Africa: the birds of the Western Palearctic: Tyrant Flycatchers to Thrushes Volume 5. Oxford, Oxford University Press.
Accipitriformes	Accipitridae	Milvus_migrans	Black Kite	0			Pair	-0.310498						Cramp, S. and Simmons, K. E. L. (eds) 1979. Handbook of the birds of Europe, the Middle East and North Africa: the birds of the Western Palearctic: Hawks to Bustards Volume 2. Oxford, Oxford University Press.	Extensive detail on behaviours with no mention of allopreening			Cockburn, A. 2006. Prevalence of different modes of parental care in birds. Proceedings of the Royal Society of London B 273:1375-1383.	Remes, V., Freckleton, R. P., Tokolyi, J., Liker, A., and Szekely, T. 2015. The evolution of parental cooperation in birds. Proceeding of the National Academy of Sciences 112(44):13603-13608
Passeriformes	Mimidae	Mimus_polyglottos	Northern Mockingbird	0			Pair	0.17215						Derrickson, K. C., and Breitwisch, R. 1992. Northern Mockingbird (Mimus polyglottos) In Birds of North America, No 7	Extensive detail on behaviours with no mention of allopreening			Cockburn, A. 2006. Prevalence of different modes of parental care in birds. Proceedings of the Royal Society of London B 273:1375-1383.	Remes, V., Freckleton, R. P., Tokolyi, J., Liker, A., and Szekely, T. 2015. The evolution of parental cooperation in birds. Proceeding of the National Academy of Sciences 112(44):13603-13608
Passeriformes	Turdidae	Monticola_saxatilis	Common Rock Thrush	1			Occasional coop	-0.501068						Cramp, S. and Simmons, K. E. L. (eds) 1988. Handbook of the birds of Europe, the Middle East and North Africa: the birds of the Western Palearctic: Tyrant Flycatchers to Thrushes Volume 5. Oxford, Oxford University Press.				Cockburn, A. 2006. Prevalence of different modes of parental care in birds. Proceedings of the Royal Society of London B 273:1375-1383.	Remes, V., Freckleton, R. P., Tokolyi, J., Liker, A., and Szekely, T. 2015. The evolution of parental cooperation in birds. Proceeding of the National Academy of Sciences 112(44):13603-13608
Suliformes	Sulidae	Morus_bassanus	Northern Gannet	1	0.165		Pair		43	90	0.11	1	0	Nelson, J. B. 1964. Some aspects of breeding biology and behaviour of the North Atlantic Gannet on the Bass Rock. Scottish Birds: The Journal of the Scottish Ornthologists' Club 3(3): 99-137		Ens, B., S. Choudhury and J. M. Black 1996. Mate fidelity and divorce in monogamous birds. Pages 344-395 in J. M. Black, ed. Partnerships in Birds: The Study of Monogamy. Oxford University Press, Oxford.		Cockburn, A. 2006. Prevalence of different modes of parental care in birds. Proceedings of the Royal Society of London B 273:1375-1383.		Collated by Jeschke. J. and Kokko, H. 2008. Mortality and other determinants of bird divorce rate. Behavioral Ecology and Sociobiology 63(1) 1-9.	Collated by Jeschke. J. and Kokko, H. 2008. Mortality and other determinants of bird divorce rate. Behavioral Ecology and Sociobiology 63(1) 1-9.	Ens, B., S. Choudhury and J. M. Black 1996. Mate fidelity and divorce in monogamous birds. Pages 344-395 in J. M. Black, ed. Partnerships in Birds: The Study of Monogamy. Oxford University Press, Oxford.	Dubois, F., Cezilly, F., and Pagel, M. 1998. Mate fidelity and coloniality in waterbirds: a comparative analysis. Oecologia 116: 433-556	Collated by Jeschke. J. and Kokko, H. 2008. Mortality and other determinants of bird divorce rate. Behavioral Ecology and Sociobiology 63(1) 1-9.
Passeriformes	Motacillidae	Motacilla_alba	White Wagtail	0			Pair	0.228666						Badyaev, A. V., Gibson, D. D., and Kessel, B. 1996 White wagtail (Motacilla alba) and black-backed wagtail (Motacilla lugens). in Birds of North America: Life Histories for the Twenty-First Century. (ed. Poole A, Stettenheim P, Gill F) p. 1-24. American Ornithologist's Union and Academy of Natural Sciences, Philadelphia: Washington, D.C	Extensive detail on behaviours with no mention of allopreening			Cockburn, A. 2006. Prevalence of different modes of parental care in birds. Proceedings of the Royal Society of London B 273:1375-1383.	Remes, V., Freckleton, R. P., Tokolyi, J., Liker, A., and Szekely, T. 2015. The evolution of parental cooperation in birds. Proceeding of the National Academy of Sciences 112(44):13603-13608
Passeriformes	Motacillidae	Motacilla_flava	Western Yellow Wagtail	0			Pair	0.419991						Badyaev, A. V., Kessel, B., and Gibson, D. D. 1998. Yellow Wagtail (Motacilla flava) In Birds of North America, No 382	Extensive detail on behaviours with no mention of allopreening			Cockburn, A. 2006. Prevalence of different modes of parental care in birds. Proceedings of the Royal Society of London B 273:1375-1383.	Remes, V., Freckleton, R. P., Tokolyi, J., Liker, A., and Szekely, T. 2015. The evolution of parental cooperation in birds. Proceeding of the National Academy of Sciences 112(44):13603-13608
Ciconiiformes	Ciconiidae	Mycteria_americana	Wood Stork	1			Pair	0.689502						Kahl, M. P. 1972. Comparative ethology of the Ciconiidae. The woodstorks (Genera Mycteria and Ibis). Ibis 114(1): 15-29				Cockburn, A. 2006. Prevalence of different modes of parental care in birds. Proceedings of the Royal Society of London B 273:1375-1383.	Remes, V., Freckleton, R. P., Tokolyi, J., Liker, A., and Szekely, T. 2015. The evolution of parental cooperation in birds. Proceeding of the National Academy of Sciences 112(44):13603-13608
Passeriformes	Nectariniidae	Nectarinia_amethystina	Amethyst Sunbird	0			Female only	-0.699865						Fry, C.H., Keith, S.& Urban E.K. (eds) 2000. The Birds of Africa, Volume 6: Picathartes to Oxpeckers. Academic Press, London	Extensive detail on behaviours with no mention of allopreening			Cockburn, A. 2006. Prevalence of different modes of parental care in birds. Proceedings of the Royal Society of London B 273:1375-1383.	Remes, V., Freckleton, R. P., Tokolyi, J., Liker, A., and Szekely, T. 2015. The evolution of parental cooperation in birds. Proceeding of the National Academy of Sciences 112(44):13603-13608
Passeriformes	Nectariniidae	Nectarinia_johnstoni	Scarlet Tufted Sunbird	0	0		Female only			22	0.375	0	0	Cheke, R. A., Mann, C. F., Allen, R. 2001. Sunbirds: a guide to the sunbirds, flowerpeckers, spiderhunters and sugarbirds of the world. London: Christopher Helm	Extensive detail on behaviours with no mention of allopreening	Ens, B., S. Choudhury and J. M. Black 1996. Mate fidelity and divorce in monogamous birds. Pages 344-395 in J. M. Black, ed. Partnerships in Birds: The Study of Monogamy. Oxford University Press, Oxford.		Cockburn, A. 2006. Prevalence of different modes of parental care in birds. Proceedings of the Royal Society of London B 273:1375-1383.			Cheke, R. A., Mann, C. F., Allen, R. 2001. Sunbirds: a guide to the sunbirds, flowerpeckers, spiderhunters and sugarbirds of the world. London: Christopher Helm	Ens, B., S. Choudhury and J. M. Black 1996. Mate fidelity and divorce in monogamous birds. Pages 344-395 in J. M. Black, ed. Partnerships in Birds: The Study of Monogamy. Oxford University Press, Oxford.	Dubois, F., Cezilly, F., and Pagel, M. 1998. Mate fidelity and coloniality in waterbirds: a comparative analysis. Oecologia 116: 433-510	Collated by Jeschke. J. and Kokko, H. 2008. Mortality and other determinants of bird divorce rate. Behavioral Ecology and Sociobiology 63(1) 1-9.
Passeriformes	Estrildidae	Neochmia_modesta	Plum-Headed Finch	1			Pair	0.898932	12	35				Higgins, P.J., Peter, J.M. & Cowling, S.J. (Eds) 2006. Handbook of Australian, New Zealand and Antarctic Birds. Volume 7: Boatbill to Starlings. Oxford University Press, Melbourne				Cockburn, A. 2006. Prevalence of different modes of parental care in birds. Proceedings of the Royal Society of London B 273:1375-1383.	Remes, V., Freckleton, R. P., Tokolyi, J., Liker, A., and Szekely, T. 2015. The evolution of parental cooperation in birds. Proceeding of the National Academy of Sciences 112(44):13603-13608	Higgins, P.J., Peter, J.M. & Cowling, S.J. (Eds) 2006. Handbook of Australian, New Zealand and Antarctic Birds. Volume 7: Boatbill to Starlings. Oxford University Press, Melbourne	Higgins, P.J., Peter, J.M. & Cowling, S.J. (Eds) 2006. Handbook of Australian, New Zealand and Antarctic Birds. Volume 7: Boatbill to Starlings. Oxford University Press, Melbourne
Passeriformes	Estrildidae	Neochmia_phaeton	Crimson Finch	0			Pair	0.797023	13					Higgins, P.J., Peter, J.M. & Cowling, S.J. (Eds) 2006. Handbook of Australian, New Zealand and Antarctic Birds. Volume 7: Boatbill to Starlings. Oxford University Press, Melbourne	"No allopreening to maintain bond"			Cockburn, A. 2006. Prevalence of different modes of parental care in birds. Proceedings of the Royal Society of London B 273:1375-1383.	Remes, V., Freckleton, R. P., Tokolyi, J., Liker, A., and Szekely, T. 2015. The evolution of parental cooperation in birds. Proceeding of the National Academy of Sciences 112(44):13603-13608	Higgins, P.J., Peter, J.M. & Cowling, S.J. (Eds) 2006. Handbook of Australian, New Zealand and Antarctic Birds. Volume 7: Boatbill to Starlings. Oxford University Press, Melbourne
Passeriformes	Estrildidae	Neochmia_temporalis	Red-Browed Finch	1			Pair	0.858975	14	37				Higgins, P.J., Peter, J.M. & Cowling, S.J. (Eds) 2006. Handbook of Australian, New Zealand and Antarctic Birds. Volume 7: Boatbill to Starlings. Oxford University Press, Melbourne				Cockburn, A. 2006. Prevalence of different modes of parental care in birds. Proceedings of the Royal Society of London B 273:1375-1383.	Remes, V., Freckleton, R. P., Tokolyi, J., Liker, A., and Szekely, T. 2015. The evolution of parental cooperation in birds. Proceeding of the National Academy of Sciences 112(44):13603-13608	Higgins, P.J., Peter, J.M. & Cowling, S.J. (Eds) 2006. Handbook of Australian, New Zealand and Antarctic Birds. Volume 7: Boatbill to Starlings. Oxford University Press, Melbourne	Higgins, P.J., Peter, J.M. & Cowling, S.J. (Eds) 2006. Handbook of Australian, New Zealand and Antarctic Birds. Volume 7: Boatbill to Starlings. Oxford University Press, Melbourne
Psittaciformes	Strigopidae	Nestor_meridionalis	New Zealand Kaka	1			Group	-0.0475495						Greene, T. C., Fraser, J. R. 1998. Sex ratio of North Island Kaka Nestor meridionalis septentrionalis, Waihaha Ecological Area, Pureora Forest Park. New Zealand Journal of Ecology 22: 11-16.				Cockburn, A. 2006. Prevalence of different modes of parental care in birds. Proceedings of the Royal Society of London B 273:1375-1383.	Remes, V., Freckleton, R. P., Tokolyi, J., Liker, A., and Szekely, T. 2015. The evolution of parental cooperation in birds. Proceeding of the National Academy of Sciences 112(44):13603-13608
Psittaciformes	Strigopidae	Nestor_notabilis	Kea	1			Group	-0.301068						Potts, K. J. 1976. Comfort movements of the Kea, Nestor notabilis (Psittaciformes: Nestoridae). Journal of the Ornithological Society of New Zealand 23(4): 302-309				Cockburn, A. 2006. Prevalence of different modes of parental care in birds. Proceedings of the Royal Society of London B 273:1375-1383.	Remes, V., Freckleton, R. P., Tokolyi, J., Liker, A., and Szekely, T. 2015. The evolution of parental cooperation in birds. Proceeding of the National Academy of Sciences 112(44):13603-13608
Strigiformes	Strigidae	Ninox_novaeseelandiae	Morepork (Southern Boobook)	1			Pair	-0.101068	31					Higgins, P.J. (ed) 1999. Handbook of Australian, New Zealand and Antarctic Birds. Volume 4: Parrots to Dollarbird. Oxford University Press, Melbourne.				Cockburn, A. 2006. Prevalence of different modes of parental care in birds. Proceedings of the Royal Society of London B 273:1375-1383.	Remes, V., Freckleton, R. P., Tokolyi, J., Liker, A., and Szekely, T. 2015. The evolution of parental cooperation in birds. Proceeding of the National Academy of Sciences 112(44):13603-13608	Higgins, P.J. (ed) 1999. Handbook of Australian, New Zealand and Antarctic Birds. Volume 4: Parrots to Dollarbird. Oxford University Press, Melbourne.
Strigiformes	Strigidae	Ninox_strenua	Powerful Owl	1			Pair	-0.342763						Forsman, E., & Wight, H. 1979. Allopreening in owls: what are its functions? The Auk 96: 525-531				Cockburn, A. 2006. Prevalence of different modes of parental care in birds. Proceedings of the Royal Society of London B 273:1375-1383.	Remes, V., Freckleton, R. P., Tokolyi, J., Liker, A., and Szekely, T. 2015. The evolution of parental cooperation in birds. Proceeding of the National Academy of Sciences 112(44):13603-13608
Charadriiformes	Scolopacidae	Numenius_americanus	Long-Billed Curlew	0			Pair	0.817946						Dugger, B. D., and K. M. Dugger. 2002. Long-billed Curlew (Numenius americanus). In The Birds of North America, No 628; Allen, J. N. 1980. The ecology and behavior the Long-Billed Curlew in southeast Washington. Wildlife Monographs 73:1-67	Extensive detail on behaviours with no mention of allopreening			Cockburn, A. 2006. Prevalence of different modes of parental care in birds. Proceedings of the Royal Society of London B 273:1375-1383.	Remes, V., Freckleton, R. P., Tokolyi, J., Liker, A., and Szekely, T. 2015. The evolution of parental cooperation in birds. Proceeding of the National Academy of Sciences 112(44):13603-13608
Charadriiformes	Scolopacidae	Numenius_arquata	Eurasian Curlew	0			Pair	0.604267	28	38				Cramp, S. and Simmons, K. E. L. (eds) 1983. Handbook of the birds of Europe, the Middle East and North Africa: the birds of the Western Palearctic: Waders to Gulls Volume 3. Oxford, Oxford University Press.	Extensive detail on behaviours with no mention of allopreening			Cockburn, A. 2006. Prevalence of different modes of parental care in birds. Proceedings of the Royal Society of London B 273:1375-1383.	Remes, V., Freckleton, R. P., Tokolyi, J., Liker, A., and Szekely, T. 2015. The evolution of parental cooperation in birds. Proceeding of the National Academy of Sciences 112(44):13603-13608	Cramp, S. and Simmons, K. E. L. (eds) 1983. Handbook of the birds of Europe, the Middle East and North Africa: the birds of the Western Palearctic: Waders to Gulls Volume 3. Oxford, Oxford University Press.	Cramp, S. and Simmons, K. E. L. (eds) 1983. Handbook of the birds of Europe, the Middle East and North Africa: the birds of the Western Palearctic: Waders to Gulls Volume 3. Oxford, Oxford University Press.
Charadriiformes	Scolopacidae	Numenius_phaeopus	Whimbrel	0			Pair	0.77215						Skeel, M. A., and Mallory, E. P. 1996. Whimbrel (Numenius phaeopus) In Birds of North America, No 219	Extensive detail on behaviours with no mention of allopreening			Cockburn, A. 2006. Prevalence of different modes of parental care in birds. Proceedings of the Royal Society of London B 273:1375-1383.	Remes, V., Freckleton, R. P., Tokolyi, J., Liker, A., and Szekely, T. 2015. The evolution of parental cooperation in birds. Proceeding of the National Academy of Sciences 112(44):13603-13608
Psittaciformes	Cacatuidae	Nymphicus_hollandicus	Cockatiel	1			Group	0.785784						Juniper, T., and Parr, M. 1998. A Guide to the Parrots of the World. Pica Press, East Sussex.				Cockburn, A. 2006. Prevalence of different modes of parental care in birds. Proceedings of the Royal Society of London B 273:1375-1383.	Remes, V., Freckleton, R. P., Tokolyi, J., Liker, A., and Szekely, T. 2015. The evolution of parental cooperation in birds. Proceeding of the National Academy of Sciences 112(44):13603-13608
Procellariiformes	Hydrobatidae	Oceanites_oceanicus	Wilson's Storm Petrel	1	0.2	0	Pair		43	59.4	0.1	1		Warham, J. 1990. The petrels: their ecology and breeding systems. London: Academic Press; Warham, J. 1996. The behaviour, population biology and physiology of the petrels. Vancouver: Academic Press		Dubois, F., Cezilly, F., and Pagel, M. 1998. Mate fidelity and coloniality in waterbirds: a comparative analysis. Oecologia 116: 433-434	Quillfelt, P., Schmoll, T., Peter, H., Epplen, J. T., and Lubjuhn, P. 2001. Geneticmonogamy in Wilson'e storm petrel. The Auk 118(1): 242-248	Cockburn, A. 2006. Prevalence of different modes of parental care in birds. Proceedings of the Royal Society of London B 273:1375-1383.		Collated by Jeschke. J. and Kokko, H. 2008. Mortality and other determinants of bird divorce rate. Behavioral Ecology and Sociobiology 63(1) 1-9.	Collated by Jeschke. J. and Kokko, H. 2008. Mortality and other determinants of bird divorce rate. Behavioral Ecology and Sociobiology 63(1) 1-9.	del Hoyo, J., Elliott, A., Sargatal, J., Christie, D.A. & de Juana, E. (eds.). Handbook of the Birds of the World Alive. Lynx Edicions, Barcelona.	Dubois, F., Cezilly, F., and Pagel, M. 1998. Mate fidelity and coloniality in waterbirds: a comparative analysis. Oecologia 116: 433-545
Procellariiformes	Hydrobatidae	Oceanodroma_leucorhoa	Leach's Storm Petrel	1	0.05	0	Pair		42.6	64	0.211	0	0	Warham, J. 1990. The petrels: their ecology and breeding systems. London: Academic Press; Warham, J. 1996. The behaviour, population biology and physiology of the petrels. Vancouver: Academic Press		Dubois, F., Cezilly, F., and Pagel, M. 1998. Mate fidelity and coloniality in waterbirds: a comparative analysis. Oecologia 116: 433-422	Cornwallis, C. K., West, S. A., Davis, K. E., and Griffin, A. S. 2010. Promiscuity and the evolutionary transition to complex societies. Nature Letters 466: 969-990	Cockburn, A. 2006. Prevalence of different modes of parental care in birds. Proceedings of the Royal Society of London B 273:1375-1383.		Collated by Jeschke. J. and Kokko, H. 2008. Mortality and other determinants of bird divorce rate. Behavioral Ecology and Sociobiology 63(1) 1-9.	Collated by Jeschke. J. and Kokko, H. 2008. Mortality and other determinants of bird divorce rate. Behavioral Ecology and Sociobiology 63(1) 1-9.	Kraaijeveld, K. 2003. Degree of mutual ornamentation in birds is related to divorce rate. Proceedings of the Royal Society of London B 270:1785-1791.	Dubois, F., Cezilly, F., and Pagel, M. 1998. Mate fidelity and coloniality in waterbirds: a comparative analysis. Oecologia 116: 433-427	Collated by Jeschke. J. and Kokko, H. 2008. Mortality and other determinants of bird divorce rate. Behavioral Ecology and Sociobiology 63(1) 1-9.
Passeriformes	Muscicapidae	Oenanthe_leucura	Black Wheatear	0	0.154		Pair		16	29	0.505	0	1	Keith, S., Urban, E.K. & Fry, C.H. (eds) 1992. The Birds of Africa Volume 4: Broadbills to Chats. Academic Press, London	Extensive detail on behaviours with no mention of allopreening	Ens, B., S. Choudhury and J. M. Black 1996. Mate fidelity and divorce in monogamous birds. Pages 344-395 in J. M. Black, ed. Partnerships in Birds: The Study of Monogamy. Oxford University Press, Oxford.		Cockburn, A. 2006. Prevalence of different modes of parental care in birds. Proceedings of the Royal Society of London B 273:1375-1383.		Collated by Jeschke. J. and Kokko, H. 2008. Mortality and other determinants of bird divorce rate. Behavioral Ecology and Sociobiology 63(1) 1-9.	del Hoyo, J., Elliott, A., Sargatal, J., Christie, D.A. & de Juana, E. (eds.). Handbook of the Birds of the World Alive. Lynx Edicions, Barcelona.	Ens, B., S. Choudhury and J. M. Black 1996. Mate fidelity and divorce in monogamous birds. Pages 344-395 in J. M. Black, ed. Partnerships in Birds: The Study of Monogamy. Oxford University Press, Oxford.	Kraaijeveld, K. 2003. Degree of mutual ornamentation in birds is related to divorce rate. Proceedings of the Royal Society of London B 270:1785-1791.	Collated by Jeschke. J. and Kokko, H. 2008. Mortality and other determinants of bird divorce rate. Behavioral Ecology and Sociobiology 63(1) 1-9.
Passeriformes	Muscicapidae	Oenanthe_oenanthe	Northern Wheatear	0	0.91	29	Occasional coop	-0.141025	13.1	15.4	0.54	0		Dierschke, V., Delingat, J., and Schmaljohann, H. 2003. Time allocation in migrating Northern Wheatears (Oenanthe oenanthe) during stopover: Is refuelling limited by food availability or metabolically? Journal of Ornithology 144(1): 33-44 ;Conder, P. 1989. The Wheatear. London: Christopher Helm	Extensive detail on behaviours with no mention of allopreening	Jeschke. J. and Kokko, H. 2008. Mortality and other determinants of bird divorce rate. Behavioral Ecology and Sociobiology 63(1) 1-9.	Currie, D. R., Burke, T., Whitney, R. L., and Thompson, D. B. A. 1998. Male and female behaviour and extra-pair paternity in the wheatear. Animal Behaviour. 55:689-703	Cockburn, A. 2006. Prevalence of different modes of parental care in birds. Proceedings of the Royal Society of London B 273:1375-1383.	Remes, V., Freckleton, R. P., Tokolyi, J., Liker, A., and Szekely, T. 2015. The evolution of parental cooperation in birds. Proceeding of the National Academy of Sciences 112(44):13603-13608	Conder, P. 1989. The wheatear. Christopher Helm, London	Conder, P. 1989. The wheatear. Christopher Helm, London	Jeschke. J. and Kokko, H. 2008. Mortality and other determinants of bird divorce rate. Behavioral Ecology and Sociobiology 63(1) 1-9.	del Hoyo, J., Elliott, A., Sargatal, J., Christie, D.A. & de Juana, E. (eds.). Handbook of the Birds of the World Alive. Lynx Edicions, Barcelona.
Passeriformes	Parulidae	Oporornis_formosus	Kentucky Warbler	0			Pair	-0.747374						McDonald, M. V. 1998. Kentucky Warbler (Oporornis formosus) In Birds of North America, No 324	Extensive detail on behaviours with no mention of allopreening			Cockburn, A. 2006. Prevalence of different modes of parental care in birds. Proceedings of the Royal Society of London B 273:1375-1383.	Remes, V., Freckleton, R. P., Tokolyi, J., Liker, A., and Szekely, T. 2015. The evolution of parental cooperation in birds. Proceeding of the National Academy of Sciences 112(44):13603-13608
Passeriformes	Drepanididae	Oreomystis_mana	Hawaii Creeper	0			Pair	-0.101068						VanderWerf, E. A. 1998. Breeding biology and territoriality of the Hawaii Creeper. The Condor 100: 541-545	Extensive detail on behaviours with no mention of allopreening			Cockburn, A. 2006. Prevalence of different modes of parental care in birds. Proceedings of the Royal Society of London B 273:1375-1383.	Remes, V., Freckleton, R. P., Tokolyi, J., Liker, A., and Szekely, T. 2015. The evolution of parental cooperation in birds. Proceeding of the National Academy of Sciences 112(44):13603-13608
Galliformes	Cracidae	Oreophasis_derbianus	Horned Guan	0			Female only	-0.676967						González-García, F. 1995. Reproductive biology and vocalisations of the Horned Guan Oreophasis derbianus in Mexico. Condor 97: 415-426; González-García, F. 1994. Behavior of Horned Guans in Mexico. Wilson Bull. 106: 357-365.	Extensive detail on behaviours with no mention of allopreening			Cockburn, A. 2006. Prevalence of different modes of parental care in birds. Proceedings of the Royal Society of London B 273:1375-1383.	Remes, V., Freckleton, R. P., Tokolyi, J., Liker, A., and Szekely, T. 2015. The evolution of parental cooperation in birds. Proceeding of the National Academy of Sciences 112(44):13603-13608
Passeriformes	Oriolidae	Oriolus_oriolus	Euarasin Golden Oriole	0			Occasional coop	0.192309	16.5					Cramp, S. and Perrins, C. M. (eds) 1993. Handbook of the birds of Europe, the Middle East and North Africa: the birds of the Western Palearctic: Flycatchers to Shrikes Volume 7. Oxford, Oxford University Press.	Extensive detail on behaviours with no mention of allopreening			Cockburn, A. 2006. Prevalence of different modes of parental care in birds. Proceedings of the Royal Society of London B 273:1375-1383.	Remes, V., Freckleton, R. P., Tokolyi, J., Liker, A., and Szekely, T. 2015. The evolution of parental cooperation in birds. Proceeding of the National Academy of Sciences 112(44):13603-13608	Cramp, S. and Perrins, C. M. (eds) 1993. Handbook of the birds of Europe, the Middle East and North Africa: the birds of the Western Palearctic: Flycatchers to Shrikes Volume 7. Oxford, Oxford University Press.
Galliformes	Cracidae	Ortalis_vetula	Plain Chachalaca	1			Occasional coop	0.253324						Peterson, M. J. 2000. Plain Chachalaca (Ortalis vetula) In Birds of North America, No, 550				Cockburn, A. 2006. Prevalence of different modes of parental care in birds. Proceedings of the Royal Society of London B 273:1375-1383.	Remes, V., Freckleton, R. P., Tokolyi, J., Liker, A., and Szekely, T. 2015. The evolution of parental cooperation in birds. Proceeding of the National Academy of Sciences 112(44):13603-13608
Passeriformes	Orthonychidae	Orthonyx_spaldingii	Chowchilla	0			Group	-1.10107						Jansen, A. 2016. Personal communication.	Extensive detail on behaviours with no mention of allopreening			Cockburn, A. 2006. Prevalence of different modes of parental care in birds. Proceedings of the Royal Society of London B 273:1375-1383.	Remes, V., Freckleton, R. P., Tokolyi, J., Liker, A., and Szekely, T. 2015. The evolution of parental cooperation in birds. Proceeding of the National Academy of Sciences 112(44):13603-13608
Gruiformes	Otididae	Otis_tarda	Great Bustard	0			Female only	-1.08001						Hidalgo de Trucios, S. J., and Carranza, J. 1991. Timing, Structure and Functions of the Courtship Display in Male Great Bustard. Ornis Scandinavica (Scandinavian Journal of Ornithology),22(4), 360-366; Martinez, C. 2000. Daily activity patterns of Great Bustards, Otis tarda. Ardeola 47(1): 57-68	Extensive detail on behaviours with no mention of allopreening			Cockburn, A. 2006. Prevalence of different modes of parental care in birds. Proceedings of the Royal Society of London B 273:1375-1383.	Remes, V., Freckleton, R. P., Tokolyi, J., Liker, A., and Szekely, T. 2015. The evolution of parental cooperation in birds. Proceeding of the National Academy of Sciences 112(44):13603-13608
Strigiformes	Strigidae	Otus_elegans	Scops Owl	1			Pair	-0.188898						Hsu, Y.C., Li, S.H., Lin, Y.S., Philippart, M.T. and Severinghaus, L.L. 2006. High frequency of extrapair copulation with low level of extrapair fertilization in the Lanyu scops owl Otus elegans botelensis. Journal of Avian Biology,37(1): 36-40.				Cockburn, A. 2006. Prevalence of different modes of parental care in birds. Proceedings of the Royal Society of London B 273:1375-1383.	Remes, V., Freckleton, R. P., Tokolyi, J., Liker, A., and Szekely, T. 2015. The evolution of parental cooperation in birds. Proceeding of the National Academy of Sciences 112(44):13603-13608
Strigiformes	Strigidae	Otus_flammeolus	Flammulated Owl	1	0.26	3	Pair	-0.312765	22.5	35		0	0	McCallum, D. A. 1994. Flammulated Owl. In The Birds of North America, No 93. (A. Poole & F. Gill eds) The Birds of North America Inc, Philadelphia, PA.	"mates may preen each other after copulation"	Linkhart, B. D., and Reynolds, R. T. 2007. Return rate, fidelity, and dispersal in a breeding population of Flammulated Owls (Otus flammeolus). The Auk 124(1):264-275	Arsenault, D. P., Stacey, P. B., and Hoelzer, G. A. 2002. No extra-pair fertilisation in Flammulated Owls despite aggregated nesting. The Condor 104(1): 197-201	Cockburn, A. 2006. Prevalence of different modes of parental care in birds. Proceedings of the Royal Society of London B 273:1375-1383.	Remes, V., Freckleton, R. P., Tokolyi, J., Liker, A., and Szekely, T. 2015. The evolution of parental cooperation in birds. Proceeding of the National Academy of Sciences 112(44):13603-13608	McCallum, D. A. 1994. Flammulated Owl. In The Birds of North America, No 93. (A. Poole & F. Gill eds) The Birds of North America Inc, Philadelphia, PA.	del Hoyo, J., Elliott, A., Sargatal, J., Christie, D.A. & de Juana, E. (eds.). Handbook of the Birds of the World Alive. Lynx Edicions, Barcelona.		McCallum, D. A. 1994. Flammulated Owl. In The Birds of North America, No 93. (A. Poole & F. Gill eds) The Birds of North America Inc, Philadelphia, PA.	McCallum, D. A. 1994. Flammulated Owl. In The Birds of North America, No 93. (A. Poole & F. Gill eds) The Birds of North America Inc, Philadelphia, PA.
Passeriformes	Pachycephalidae	Pachycephala_rufiventris	Rufous Whistler	0	0.286		Occasional coop	-0.0908347	16.8		0.252		0	Higgins, P.J. & J.M. Peter (eds) 2002. Handbook of Australian, New Zealand and Antarctic Birds. Volume 6: Pardalotes to Shrike-thrushes. Oxford University Press, Melbourne.	Extensive detail on behaviours with no mention of allopreening	Ens, B., S. Choudhury and J. M. Black 1996. Mate fidelity and divorce in monogamous birds. Pages 344-395 in J. M. Black, ed. Partnerships in Birds: The Study of Monogamy. Oxford University Press, Oxford.		Cockburn, A. 2006. Prevalence of different modes of parental care in birds. Proceedings of the Royal Society of London B 273:1375-1383.		Collated by Jeschke. J. and Kokko, H. 2008. Mortality and other determinants of bird divorce rate. Behavioral Ecology and Sociobiology 63(1) 1-9.		Ens, B., S. Choudhury and J. M. Black 1996. Mate fidelity and divorce in monogamous birds. Pages 344-395 in J. M. Black, ed. Partnerships in Birds: The Study of Monogamy. Oxford University Press, Oxford.		Collated by Jeschke. J. and Kokko, H. 2008. Mortality and other determinants of bird divorce rate. Behavioral Ecology and Sociobiology 63(1) 1-9.
Procellariiformes	Procellariidae	Pachyptila_turtur	Fairy Prion	1	0.01		Pair		49	48	0.16	1		Warham, J. 1990. The petrels: their ecology and breeding systems. London: Academic Press; Warham, J. 1996. The behaviour, population biology and physiology of the petrels. Vancouver: Academic Press		Rowley, I. 1983. Re-mating in birds. In Bateson, P.P.G. (ed.) Mate Choice: 331–360. Cambridge University Press, Cambridge.		Cockburn, A. 2006. Prevalence of different modes of parental care in birds. Proceedings of the Royal Society of London B 273:1375-1383.		Collated by Jeschke. J. and Kokko, H. 2008. Mortality and other determinants of bird divorce rate. Behavioral Ecology and Sociobiology 63(1) 1-9.	Collated by Jeschke. J. and Kokko, H. 2008. Mortality and other determinants of bird divorce rate. Behavioral Ecology and Sociobiology 63(1) 1-9.	del Hoyo, J., Elliott, A., Sargatal, J., Christie, D.A. & de Juana, E. (eds.). Handbook of the Birds of the World Alive. Lynx Edicions, Barcelona.	del Hoyo, J., Elliott, A., Sargatal, J., Christie, D.A. & de Juana, E. (eds.). Handbook of the Birds of the World Alive. Lynx Edicions, Barcelona.
Passeriformes	Paradoxornithidae	Panurus_biarmicus	Bearded Parrotbill	0			Pair	0.77215	11	27				Cramp, S.; Perrins, C. M. 1977-1994. Handbook of the birds of Europe, the Middle East and Africa. The birds of the western Palearctic. Oxford University Press, Oxford.	Extensive detail on behaviours with no mention of allopreening			Cockburn, A. 2006. Prevalence of different modes of parental care in birds. Proceedings of the Royal Society of London B 273:1375-1383.	Remes, V., Freckleton, R. P., Tokolyi, J., Liker, A., and Szekely, T. 2015. The evolution of parental cooperation in birds. Proceeding of the National Academy of Sciences 112(44):13603-13608	Cramp, S.; Perrins, C. M. 1977-1994. Handbook of the birds of Europe, the Middle East and Africa. The birds of the western Palearctic. Oxford University Press, Oxford.	Cramp, S.; Perrins, C. M. 1977-1994. Handbook of the birds of Europe, the Middle East and Africa. The birds of the western Palearctic. Oxford University Press, Oxford.
Accipitriformes	Accipitridae	Parabuteo_unicinctus	Harris' Hawk	1			Cooperative	0.253324	34.5					Bednorz, J. C. 1995. Harris' Hawk (Parabuteo unicinctus). In The Birds of North America, No 146 (A. Poole & F. Gill eds) The Birds of North America Inc, Philadelphia, PA				Cockburn, A. 2006. Prevalence of different modes of parental care in birds. Proceedings of the Royal Society of London B 273:1375-1383.	Remes, V., Freckleton, R. P., Tokolyi, J., Liker, A., and Szekely, T. 2015. The evolution of parental cooperation in birds. Proceeding of the National Academy of Sciences 112(44):13603-13608	Bednorz, J. C. 1995. Harris' Hawk (Parabuteo unicinctus). In The Birds of North America, No 146 (A. Poole & F. Gill eds) The Birds of North America Inc, Philadelphia, PA
Passeriformes	Paridae	Parus_atricapillus	Black Capped Chickadee	0	0.2	31.3	Pair	-0.307691	12.5	24.5	0.41	0	1	Smith, S. M. 1991. The Black-Capped Chickadee; Behaviour Ecology and Natural History. Comstock Publishing	"Chickadees show essentially no recognisable courtship displays associated with pair formation"	Botero, C. A., and Rubenstein, D., R. 2012. Fluctuating environments, sexual selection and the evolution of flexible mate choice in birds. PLoS ONE 7,2:e32312	Cornwallis, C. K., West, S. A., Davis, K. E., and Griffin, A. S. 2010. Promiscuity and the evolutionary transition to complex societies. Nature Letters 466: 969-1032	Cockburn, A. 2006. Prevalence of different modes of parental care in birds. Proceedings of the Royal Society of London B 273:1375-1383.	Remes, V., Freckleton, R. P., Tokolyi, J., Liker, A., and Szekely, T. 2015. The evolution of parental cooperation in birds. Proceeding of the National Academy of Sciences 112(44):13603-13608	del Hoyo, J., Elliott, A., Sargatal, J., Christie, D.A. & de Juana, E. (eds.). Handbook of the Birds of the World Alive. Lynx Edicions, Barcelona.	del Hoyo, J., Elliott, A., Sargatal, J., Christie, D.A. & de Juana, E. (eds.). Handbook of the Birds of the World Alive. Lynx Edicions, Barcelona.	Loery, G., Pollock, K. H., Nichols, J. D., and Hines, J. E. 1987. Age-Specificity of Black-Capped Chickadee Survival Rates: Analysis of Capture-Recapture Data, Ecology 68(4):1038	del Hoyo, J., Elliott, A., Sargatal, J., Christie, D.A. & de Juana, E. (eds.). Handbook of the Birds of the World Alive. Lynx Edicions, Barcelona.	Ramsay, S., Otter, K., Mennill, D. et al. 2000. Behav Ecol Sociobiol 49: 18.
Passeriformes	Paridae	Parus_caeruleus	Eurasian Blue Tit	0	0.489	47.5	Occasional coop	-0.0570484	14.5		0.61	0	0	Colquhoun, M. K. 1942. Notes on the social behaviour of blue tits. British Birds 35:234-240	Extensive detail on behaviours with no mention of allopreening	Ens, B., S. Choudhury and J. M. Black 1996. Mate fidelity and divorce in monogamous birds. Pages 344-395 in J. M. Black, ed. Partnerships in Birds: The Study of Monogamy. Oxford University Press, Oxford.	Cornwallis, C. K., West, S. A., Davis, K. E., and Griffin, A. S. 2010. Promiscuity and the evolutionary transition to complex societies. Nature Letters 466: 969-1041	Cockburn, A. 2006. Prevalence of different modes of parental care in birds. Proceedings of the Royal Society of London B 273:1375-1383.	Remes, V., Freckleton, R. P., Tokolyi, J., Liker, A., and Szekely, T. 2015. The evolution of parental cooperation in birds. Proceeding of the National Academy of Sciences 112(44):13603-13608	Collated by Jeschke. J. and Kokko, H. 2008. Mortality and other determinants of bird divorce rate. Behavioral Ecology and Sociobiology 63(1) 1-9.		Ens, B., S. Choudhury and J. M. Black 1996. Mate fidelity and divorce in monogamous birds. Pages 344-395 in J. M. Black, ed. Partnerships in Birds: The Study of Monogamy. Oxford University Press, Oxford.	del Hoyo, J., Elliott, A., Sargatal, J., Christie, D.A. & de Juana, E. (eds.). Handbook of the Birds of the World Alive. Lynx Edicions, Barcelona.	Collated by Jeschke. J. and Kokko, H. 2008. Mortality and other determinants of bird divorce rate. Behavioral Ecology and Sociobiology 63(1) 1-9.
Passeriformes	Paridae	Parus_major	Great Tit	0	0.238	29.9	Pair	-0.141025	14	23.5	0.561		0	Cramp, S. and Perrins, C. M. (eds) 1993. Handbook of the birds of Europe, the Middle East and North Africa: the birds of the Western Palearctic: Flycatchers to Shrikes Volume 7. Oxford, Oxford University Press.	Extensive detail on behaviours with no mention of allopreening	Ens, B., S. Choudhury and J. M. Black 1996. Mate fidelity and divorce in monogamous birds. Pages 344-395 in J. M. Black, ed. Partnerships in Birds: The Study of Monogamy. Oxford University Press, Oxford.	Cornwallis, C. K., West, S. A., Davis, K. E., and Griffin, A. S. 2010. Promiscuity and the evolutionary transition to complex societies. Nature Letters 466: 969-1031	Cockburn, A. 2006. Prevalence of different modes of parental care in birds. Proceedings of the Royal Society of London B 273:1375-1383.	Remes, V., Freckleton, R. P., Tokolyi, J., Liker, A., and Szekely, T. 2015. The evolution of parental cooperation in birds. Proceeding of the National Academy of Sciences 112(44):13603-13608	Collated by Jeschke. J. and Kokko, H. 2008. Mortality and other determinants of bird divorce rate. Behavioral Ecology and Sociobiology 63(1) 1-9.	Collated by Jeschke. J. and Kokko, H. 2008. Mortality and other determinants of bird divorce rate. Behavioral Ecology and Sociobiology 63(1) 1-9.	Ens, B., S. Choudhury and J. M. Black 1996. Mate fidelity and divorce in monogamous birds. Pages 344-395 in J. M. Black, ed. Partnerships in Birds: The Study of Monogamy. Oxford University Press, Oxford.		Collated by Jeschke. J. and Kokko, H. 2008. Mortality and other determinants of bird divorce rate. Behavioral Ecology and Sociobiology 63(1) 1-9.
Passeriformes	Paridae	Parus_palustris	Marsh Tit	0	0.2		Pair		12.5	40		0	1	Broughton, R. 2016. Personal communication	Extensive detail on behaviours with no mention of allopreening	Rowley, I. 1983. Re-mating in birds. In Bateson, P.P.G. (ed.) Mate Choice: 331–360. Cambridge University Press, Cambridge.		Cockburn, A. 2006. Prevalence of different modes of parental care in birds. Proceedings of the Royal Society of London B 273:1375-1383.		Collated by Jeschke. J. and Kokko, H. 2008. Mortality and other determinants of bird divorce rate. Behavioral Ecology and Sociobiology 63(1) 1-9.	del Hoyo, J., Elliott, A., Sargatal, J., Christie, D.A. & de Juana, E. (eds.). Handbook of the Birds of the World Alive. Lynx Edicions, Barcelona.		del Hoyo, J., Elliott, A., Sargatal, J., Christie, D.A. & de Juana, E. (eds.). Handbook of the Birds of the World Alive. Lynx Edicions, Barcelona.	Collated by Jeschke. J. and Kokko, H. 2008. Mortality and other determinants of bird divorce rate. Behavioral Ecology and Sociobiology 63(1) 1-9.
Passeriformes	Emberizidae	Passerina_cyanea	Indigo Bunting	0	0.507	48	Pair	-0.430543	12.5	11	0.53	0	0	Payne, R. B. 1992. Indigo Bunting. In The Birds of North America, No 4. (A. Poole & F. Gill eds) The Academy of Natural Sciences Philadelphia, and The American Ornithologists Union, Washington DC.	Extensive detail on behaviours with no mention of allopreening	Ens, B., S. Choudhury and J. M. Black 1996. Mate fidelity and divorce in monogamous birds. Pages 344-395 in J. M. Black, ed. Partnerships in Birds: The Study of Monogamy. Oxford University Press, Oxford.	Westneat, D. F. 1990. Genetic parentage in the indigo bunting: a study using DNA fingerprinting. Behavioural Ecology and Sociobiology 27: 67-76	Cockburn, A. 2006. Prevalence of different modes of parental care in birds. Proceedings of the Royal Society of London B 273:1375-1383.	Remes, V., Freckleton, R. P., Tokolyi, J., Liker, A., and Szekely, T. 2015. The evolution of parental cooperation in birds. Proceeding of the National Academy of Sciences 112(44):13603-13608	Collated by Jeschke. J. and Kokko, H. 2008. Mortality and other determinants of bird divorce rate. Behavioral Ecology and Sociobiology 63(1) 1-9.	Payne, R. B. 1992. Indigo Bunting. In The Birds of North America, No 4. (A. Poole & F. Gill eds) The Academy of Natural Sciences Philadelphia, and The American Ornithologists Union, Washington DC.	Ens, B., S. Choudhury and J. M. Black 1996. Mate fidelity and divorce in monogamous birds. Pages 344-395 in J. M. Black, ed. Partnerships in Birds: The Study of Monogamy. Oxford University Press, Oxford.	del Hoyo, J., Elliott, A., Sargatal, J., Christie, D.A. & de Juana, E. (eds.). Handbook of the Birds of the World Alive. Lynx Edicions, Barcelona.	Collated by Jeschke. J. and Kokko, H. 2008. Mortality and other determinants of bird divorce rate. Behavioral Ecology and Sociobiology 63(1) 1-9.
Galliformes	Phasianidae	Pavo_cristatus	Indian Peafowl	0			Female only	-0.898247						Kannan, R., and Douglas A. J. 1998. Indian Peafowl (Pavo cristatus) In Birds of North America, No 377	Extensive detail on behaviours with no mention of allopreening; Lek			Cockburn, A. 2006. Prevalence of different modes of parental care in birds. Proceedings of the Royal Society of London B 273:1375-1383.	Remes, V., Freckleton, R. P., Tokolyi, J., Liker, A., and Szekely, T. 2015. The evolution of parental cooperation in birds. Proceeding of the National Academy of Sciences 112(44):13603-13608
Galliformes	Phasianidae	Perdix_perdix	Grey Partridge	0			Pair	0.104267	25					Carroll, J. P. 1993. Gray Partridge (Perdix perdix). In Birds of North America, No 58.	"neck rubbing"			Cockburn, A. 2006. Prevalence of different modes of parental care in birds. Proceedings of the Royal Society of London B 273:1375-1383.	Remes, V., Freckleton, R. P., Tokolyi, J., Liker, A., and Szekely, T. 2015. The evolution of parental cooperation in birds. Proceeding of the National Academy of Sciences 112(44):13603-13608	Carroll, J. P. 1993. Gray Partridge (Perdix perdix). In Birds of North America, No 58.
Passeriformes	Corvidae	Perisoreus_canadensis	Gray Jay	0			Group	0.169457	18.5					Strickland, D. & Ouellet, H. 2011. Gray Jay (Perisoreus canadensis), In The Birds of North America, No 40 (A. Poole & F. Gill eds) The Birds of North America Inc, Philadelphia, PA	Extensive detail on behaviours with no mention of allopreening; "bill touching"			Cockburn, A. 2006. Prevalence of different modes of parental care in birds. Proceedings of the Royal Society of London B 273:1375-1383.	Remes, V., Freckleton, R. P., Tokolyi, J., Liker, A., and Szekely, T. 2015. The evolution of parental cooperation in birds. Proceeding of the National Academy of Sciences 112(44):13603-13608	Strickland, D. & Ouellet, H. 2011. Gray Jay (Perisoreus canadensis), In The Birds of North America, No 40 (A. Poole & F. Gill eds) The Birds of North America Inc, Philadelphia, PA
Passeriformes	Corvidae	Perisoreus_infaustus	Siberian Jay	0			Group	0.0989319	19.5					Cramp, S., Perrins, C. M., and Brooks, D. J. (eds) 1994. Handbook of the birds of Europe, the Middle East and North Africa: the birds of the Western Palearctic: Crow to Finches Volume 8. Oxford, Oxford University Press.	Extensive detail on behaviours with no mention of allopreening			Cockburn, A. 2006. Prevalence of different modes of parental care in birds. Proceedings of the Royal Society of London B 273:1375-1383.	Remes, V., Freckleton, R. P., Tokolyi, J., Liker, A., and Szekely, T. 2015. The evolution of parental cooperation in birds. Proceeding of the National Academy of Sciences 112(44):13603-13608	Cramp, S., Perrins, C. M., and Brooks, D. J. (eds) 1994. Handbook of the birds of Europe, the Middle East and North Africa: the birds of the Western Palearctic: Crow to Finches Volume 8. Oxford, Oxford University Press.
Passeriformes	Hirundinidae	Petrochelidon_pyrrhonota	American Cliff Swallow	0			Pair	0.969457	14	28				Brown, C. K., and Brown, M. B. 1995. Cliff swallow (Petrochelidon pyrrhonota) In Bird of North America, No 149	Extensive detail on behaviours with no mention of allopreening			Cockburn, A. 2006. Prevalence of different modes of parental care in birds. Proceedings of the Royal Society of London B 273:1375-1383.	Remes, V., Freckleton, R. P., Tokolyi, J., Liker, A., and Szekely, T. 2015. The evolution of parental cooperation in birds. Proceeding of the National Academy of Sciences 112(44):13603-13608	Brown, C. K., and Brown, M. B. 1995. Cliff swallow (Petrochelidon pyrrhonota) In Bird of North America, No 149	Brown, C. K., and Brown, M. B. 1995. Cliff swallow (Petrochelidon pyrrhonota) In Bird of North America, No 149
Passeriformes	Petroicidae	Petroica_australis	New Zealand Robin	0			Pair	-0.0570484	17.7					Higgins, P.J. & Peter J.M. (eds) 2002. Handbook of Australian, New Zealand and Antarctic Birds. Volume 6: Pardalotes to Shrike-thrushes. Oxford University Press, Melbourne	Extensive detail on behaviours with no mention of allopreening			Cockburn, A. 2006. Prevalence of different modes of parental care in birds. Proceedings of the Royal Society of London B 273:1375-1383.	Remes, V., Freckleton, R. P., Tokolyi, J., Liker, A., and Szekely, T. 2015. The evolution of parental cooperation in birds. Proceeding of the National Academy of Sciences 112(44):13603-13608	Higgins, P.J. & Peter J.M. (eds) 2002. Handbook of Australian, New Zealand and Antarctic Birds. Volume 6: Pardalotes to Shrike-thrushes. Oxford University Press, Melbourne
Passeriformes	Petroicidae	Petroica_multicolor	Pacific Robin	0	0.225		Pair	0.0341653	16.2		0.154		1	Higgins, P.J. & J.M. Peter (eds) 2002. Handbook of Australian, New Zealand and Antarctic Birds. Volume 6: Pardalotes to Shrike-thrushes. Oxford University Press, Melbourne.	Extensive detail on behaviours with no mention of allopreening; bill wiping	Ens, B., S. Choudhury and J. M. Black 1996. Mate fidelity and divorce in monogamous birds. Pages 344-395 in J. M. Black, ed. Partnerships in Birds: The Study of Monogamy. Oxford University Press, Oxford.		Cockburn, A. 2006. Prevalence of different modes of parental care in birds. Proceedings of the Royal Society of London B 273:1375-1383.	Remes, V., Freckleton, R. P., Tokolyi, J., Liker, A., and Szekely, T. 2015. The evolution of parental cooperation in birds. Proceeding of the National Academy of Sciences 112(44):13603-13608	Collated by Jeschke. J. and Kokko, H. 2008. Mortality and other determinants of bird divorce rate. Behavioral Ecology and Sociobiology 63(1) 1-9.		Ens, B., S. Choudhury and J. M. Black 1996. Mate fidelity and divorce in monogamous birds. Pages 344-395 in J. M. Black, ed. Partnerships in Birds: The Study of Monogamy. Oxford University Press, Oxford.		Collated by Jeschke. J. and Kokko, H. 2008. Mortality and other determinants of bird divorce rate. Behavioral Ecology and Sociobiology 63(1) 1-9.
Passeriformes	Petroicidae	Petroica_phoenicea	Flame Robin	0	0.286		Occasional coop	-0.0908347	16.8		0.252		0	Higgins, P.J. & J.M. Peter (eds) 2002. Handbook of Australian, New Zealand and Antarctic Birds. Volume 6: Pardalotes to Shrike-thrushes. Oxford University Press, Melbourne.	Extensive detail on behaviours with no mention of allopreening	Ens, B., S. Choudhury and J. M. Black 1996. Mate fidelity and divorce in monogamous birds. Pages 344-395 in J. M. Black, ed. Partnerships in Birds: The Study of Monogamy. Oxford University Press, Oxford.		Cockburn, A. 2006. Prevalence of different modes of parental care in birds. Proceedings of the Royal Society of London B 273:1375-1383.	Remes, V., Freckleton, R. P., Tokolyi, J., Liker, A., and Szekely, T. 2015. The evolution of parental cooperation in birds. Proceeding of the National Academy of Sciences 112(44):13603-13608	Collated by Jeschke. J. and Kokko, H. 2008. Mortality and other determinants of bird divorce rate. Behavioral Ecology and Sociobiology 63(1) 1-9.		Ens, B., S. Choudhury and J. M. Black 1996. Mate fidelity and divorce in monogamous birds. Pages 344-395 in J. M. Black, ed. Partnerships in Birds: The Study of Monogamy. Oxford University Press, Oxford.		Collated by Jeschke. J. and Kokko, H. 2008. Mortality and other determinants of bird divorce rate. Behavioral Ecology and Sociobiology 63(1) 1-9.
Phaethontiformes	Phaethontidae	Phaethon_lepturus	White Tailed Tropicbird	0	0.08		Pair		41	76	0.24	0	0	Lee, D. S. and Walsh-McGehee. 1998. White-Tailed Tropicbird. In The Birds of North America, No 353. (A. Poole & F. Gill eds) The Birds of North America Inc, Philadelphia, PA; Nelson, B. 1980. Seabirds: Their Biology and Ecology. Hamlyn	Extensive detail on behaviours with no mention of allopreening	Dubois, F., Cezilly, F., and Pagel, M. 1998. Mate fidelity and coloniality in waterbirds: a comparative analysis. Oecologia 116: 433-427		Cockburn, A. 2006. Prevalence of different modes of parental care in birds. Proceedings of the Royal Society of London B 273:1375-1383.		Collated by Jeschke. J. and Kokko, H. 2008. Mortality and other determinants of bird divorce rate. Behavioral Ecology and Sociobiology 63(1) 1-9.	Collated by Jeschke. J. and Kokko, H. 2008. Mortality and other determinants of bird divorce rate. Behavioral Ecology and Sociobiology 63(1) 1-9.	Catry, T., Ramos, J.A., Monticelli, D., Bowler, J., Jupiter, T. and Le Corre, M., 2009. Demography and conservation of the white-tailed tropicbird Phaethon lepturus on Aride Island, western Indian Ocean. Journal für Ornithologie, vol. 150, no. 3, pp. 661-669.	Dubois, F., Cezilly, F., and Pagel, M. 1998. Mate fidelity and coloniality in waterbirds: a comparative analysis. Oecologia 116: 433-429	Botero, C. A., and Rubenstein, D., R. 2012. Fluctuating environments, sexual selection and the evolution of flexible mate choice in birds. PLoS ONE 7,2:e32311
Suliformes	Phalacrocoracidae	Phalacrocorax_aristotelis	European Shag	1	0.36	12.6	Pair		30.5	73	0.112	1	0	Cullen, J. and Ashmole, N. 1963. The black noddy Anous tenuirostris on Ascension Island, Part 2: Behaviour. Ibis 103b:423-446	Pers. Comm.	Dubois, F., Cezilly, F., and Pagel, M. 1998. Mate fidelity and coloniality in waterbirds: a comparative analysis. Oecologia 116: 433-436	Cornwallis, C. K., West, S. A., Davis, K. E., and Griffin, A. S. 2010. Promiscuity and the evolutionary transition to complex societies. Nature Letters 466: 969-1015	Cockburn, A. 2006. Prevalence of different modes of parental care in birds. Proceedings of the Royal Society of London B 273:1375-1383.		Collated by Jeschke. J. and Kokko, H. 2008. Mortality and other determinants of bird divorce rate. Behavioral Ecology and Sociobiology 63(1) 1-9.	Collated by Jeschke. J. and Kokko, H. 2008. Mortality and other determinants of bird divorce rate. Behavioral Ecology and Sociobiology 63(1) 1-9.	Kraaijeveld, K. 2003. Degree of mutual ornamentation in birds is related to divorce rate. Proceedings of the Royal Society of London B 270:1785-1791.	Dubois, F., Cezilly, F., and Pagel, M. 1998. Mate fidelity and coloniality in waterbirds: a comparative analysis. Oecologia 116: 433-546	Collated by Jeschke. J. and Kokko, H. 2008. Mortality and other determinants of bird divorce rate. Behavioral Ecology and Sociobiology 63(1) 1-9.
Suliformes	Phalacrocoracidae	Phalacrocorax_atriceps_bransfieldensis	Antarctic Shag	1	0.58		Pair		29	40	0.3	1		Nelson, J. B. 2005. Pelicans, Cormorants and their relatives. Oxford: Oxford University Press		Dubois, F., Cezilly, F., and Pagel, M. 1998. Mate fidelity and coloniality in waterbirds: a comparative analysis. Oecologia 116: 433-437		Cockburn, A. 2006. Prevalence of different modes of parental care in birds. Proceedings of the Royal Society of London B 273:1375-1383.		Nelson, J. B. 2005. Pelicans, Cormorants and their relatives. Oxford: Oxford University Press	Nelson, J. B. 2005. Pelicans, Cormorants and their relatives. Oxford: Oxford University Press	Kraaijeveld, K. 2003. Degree of mutual ornamentation in birds is related to divorce rate. Proceedings of the Royal Society of London B 270:1785-1791.	Dubois, F., Cezilly, F., and Pagel, M. 1998. Mate fidelity and coloniality in waterbirds: a comparative analysis. Oecologia 116: 433-579
Suliformes	Phalacrocoracidae	Phalacrocorax_atriceps_melanogenis	Crozet Shag	0	1		Unknown		29.5			1		Nelson, J. B. 2005. Pelicans, Cormorants and their relatives. Oxford: Oxford University Press	Extensive detail on behaviours with no mention of allopreening	Dubois, F., Cezilly, F., and Pagel, M. 1998. Mate fidelity and coloniality in waterbirds: a comparative analysis. Oecologia 116: 433-421		Cockburn, A. 2006. Prevalence of different modes of parental care in birds. Proceedings of the Royal Society of London B 273:1375-1383.		del Hoyo, J., Elliott, A., Sargatal, J., Christie, D.A. & de Juana, E. (eds.). Handbook of the Birds of the World Alive. Lynx Edicions, Barcelona.			Dubois, F., Cezilly, F., and Pagel, M. 1998. Mate fidelity and coloniality in waterbirds: a comparative analysis. Oecologia 116: 433-584
Suliformes	Phalacrocoracidae	Phalacrocorax_auritus	Double-Crested Cormorant	1			Pair	1.04702	26.5	70				Hatch, J. J., and Weseloh, D. V. 1999. Double-Crested Cormorant (Phalacrocorax auritus) In Birds of North America, No 441				Cockburn, A. 2006. Prevalence of different modes of parental care in birds. Proceedings of the Royal Society of London B 273:1375-1383.	Remes, V., Freckleton, R. P., Tokolyi, J., Liker, A., and Szekely, T. 2015. The evolution of parental cooperation in birds. Proceeding of the National Academy of Sciences 112(44):13603-13608	Hatch, J. J., and Weseloh, D. V. 1999. Double-Crested Cormorant (Phalacrocorax auritus) In Birds of North America, No 441	Hatch, J. J., and Weseloh, D. V. 1999. Double-Crested Cormorant (Phalacrocorax auritus) In Birds of North America, No 441
Suliformes	Phalacrocoracidae	Phalacrocorax_carbo	Great Cormorant	1			Pair	0.898932						Urban, E. 1979. Observations on the Nesting Biology of the Great Cormorant in Ethiopia. The Wilson Bulletin, 91(3): 461-463				Cockburn, A. 2006. Prevalence of different modes of parental care in birds. Proceedings of the Royal Society of London B 273:1375-1383.	Remes, V., Freckleton, R. P., Tokolyi, J., Liker, A., and Szekely, T. 2015. The evolution of parental cooperation in birds. Proceeding of the National Academy of Sciences 112(44):13603-13608
Suliformes	Phalacrocoracidae	Phalacrocorax_harrisi	Galapagos Cormorant	0	0.881		Pair		35	120	0.126	1	0	Snow, B. K. 1966. Observations on the behaviour and ecology of the flightless cormorant Nannopterum harrisi. Charles Darwin Foundation for the Galapagos. 108(24):265-280	Extensive detail on behaviours with no mention of allopreening, and a note about they appear not to allopreen, which is unusual as "allo-preening is a conspicuous feature in courtship and parental care in many other Yhalacrocoracidae (van Tets, pers. comm.)" in Snow 1965	Ens, B., S. Choudhury and J. M. Black 1996. Mate fidelity and divorce in monogamous birds. Pages 344-395 in J. M. Black, ed. Partnerships in Birds: The Study of Monogamy. Oxford University Press, Oxford.		Cockburn, A. 2006. Prevalence of different modes of parental care in birds. Proceedings of the Royal Society of London B 273:1375-1383.		del Hoyo, J., Elliott, A., Sargatal, J., Christie, D.A. & de Juana, E. (eds.). Handbook of the Birds of the World Alive. Lynx Edicions, Barcelona.	del Hoyo, J., Elliott, A., Sargatal, J., Christie, D.A. & de Juana, E. (eds.). Handbook of the Birds of the World Alive. Lynx Edicions, Barcelona.	Ens, B., S. Choudhury and J. M. Black 1996. Mate fidelity and divorce in monogamous birds. Pages 344-395 in J. M. Black, ed. Partnerships in Birds: The Study of Monogamy. Oxford University Press, Oxford.	Dubois, F., Cezilly, F., and Pagel, M. 1998. Mate fidelity and coloniality in waterbirds: a comparative analysis. Oecologia 116: 433-573	Collated by Jeschke. J. and Kokko, H. 2008. Mortality and other determinants of bird divorce rate. Behavioral Ecology and Sociobiology 63(1) 1-9.
Suliformes	Phalacrocoracidae	Phalacrocorax_penicillatus	Brandt's Comorant	0	0.625		Pair		30	28	0.2	1	0	Williams, L. 1942. Display and sexual behaviour of the Brandt Cormorant. The Condor 44(3):85-104; Nelson, J. B. 2005. Pelicans, Cormorants and their relatives. Oxford: Oxford University Press	Extensive detail on behaviours with no mention of allopreening; Nelson "mutual billing"	Ens, B., S. Choudhury and J. M. Black 1996. Mate fidelity and divorce in monogamous birds. Pages 344-395 in J. M. Black, ed. Partnerships in Birds: The Study of Monogamy. Oxford University Press, Oxford.		Cockburn, A. 2006. Prevalence of different modes of parental care in birds. Proceedings of the Royal Society of London B 273:1375-1383.		del Hoyo, J., Elliott, A., Sargatal, J., Christie, D.A. & de Juana, E. (eds.). Handbook of the Birds of the World Alive. Lynx Edicions, Barcelona.	del Hoyo, J., Elliott, A., Sargatal, J., Christie, D.A. & de Juana, E. (eds.). Handbook of the Birds of the World Alive. Lynx Edicions, Barcelona.	Ens, B., S. Choudhury and J. M. Black 1996. Mate fidelity and divorce in monogamous birds. Pages 344-395 in J. M. Black, ed. Partnerships in Birds: The Study of Monogamy. Oxford University Press, Oxford.	Dubois, F., Cezilly, F., and Pagel, M. 1998. Mate fidelity and coloniality in waterbirds: a comparative analysis. Oecologia 116: 433-574	Collated by Jeschke. J. and Kokko, H. 2008. Mortality and other determinants of bird divorce rate. Behavioral Ecology and Sociobiology 63(1) 1-9.
Charadriiformes	Scolopacidae	Phalaropus_fulicarius	Red Phalarope	0			Male only	-0.982054	19					Tracy, D. M., Schamel, D., and Dale, J. 2002. Red Phalarope (Phalaropus fulicarius) In Birds of North America, No 698	Extensive detail on behaviours with no mention of allopreening			Cockburn, A. 2006. Prevalence of different modes of parental care in birds. Proceedings of the Royal Society of London B 273:1375-1383.	Remes, V., Freckleton, R. P., Tokolyi, J., Liker, A., and Szekely, T. 2015. The evolution of parental cooperation in birds. Proceeding of the National Academy of Sciences 112(44):13603-13608	Tracy, D. M., Schamel, D., and Dale, J. 2002. Red Phalarope (Phalaropus fulicarius) In Birds of North America, No 698
Charadriiformes	Scolopacidae	Phalaropus_lobatus	Red-Necked Phalarope	0			Male only	-0.413343						Cramp, S. and Simmons, K. E. L. (eds) 1983. Handbook of the birds of Europe, the Middle East and North Africa: the birds of the Western Palearctic: Waders to Gulls Volume 3. Oxford, Oxford University Press.	Polygynous			Cockburn, A. 2006. Prevalence of different modes of parental care in birds. Proceedings of the Royal Society of London B 273:1375-1383.	Remes, V., Freckleton, R. P., Tokolyi, J., Liker, A., and Szekely, T. 2015. The evolution of parental cooperation in birds. Proceeding of the National Academy of Sciences 112(44):13603-13608
Galliformes	Phasianidae	Phasianus_colchicus	Common Pheasant (Ring-Necked Pheasant)	0			Female only	-0.645733	25	75				Cramp, S. and Simmons, K. E. L. (eds) 1979. Handbook of the birds of Europe, the Middle East and North Africa: the birds of the Western Palearctic: Hawks to Bustards Volume 2. Oxford, Oxford University Press.	Extensive detail on behaviours with no mention of allopreening; resource-defense polygyny			Cockburn, A. 2006. Prevalence of different modes of parental care in birds. Proceedings of the Royal Society of London B 273:1375-1383.	Remes, V., Freckleton, R. P., Tokolyi, J., Liker, A., and Szekely, T. 2015. The evolution of parental cooperation in birds. Proceeding of the National Academy of Sciences 112(44):13603-13608	Cramp, S. and Simmons, K. E. L. (eds) 1979. Handbook of the birds of Europe, the Middle East and North Africa: the birds of the Western Palearctic: Hawks to Bustards Volume 2. Oxford, Oxford University Press.	Cramp, S. and Simmons, K. E. L. (eds) 1979. Handbook of the birds of Europe, the Middle East and North Africa: the birds of the Western Palearctic: Hawks to Bustards Volume 2. Oxford, Oxford University Press.
Passeriformes	Ploceidae	Philetairus_socius	Sociable Weaver	1			Cooperative	0.641659	13.5					Fry, C.H. & Keith, S. (eds) 2004. The Birds of Africa, Volume 7: Sparrows to Buntings. Academic Press, London				Cockburn, A. 2006. Prevalence of different modes of parental care in birds. Proceedings of the Royal Society of London B 273:1375-1383.	Remes, V., Freckleton, R. P., Tokolyi, J., Liker, A., and Szekely, T. 2015. The evolution of parental cooperation in birds. Proceeding of the National Academy of Sciences 112(44):13603-13608	Fry, C.H. & Keith, S. (eds) 2004. The Birds of Africa, Volume 7: Sparrows to Buntings. Academic Press, London
Procellariiformes	Diomedeidae	Phoebastria_immutabilis	Laysan Albatross	1	0.021		Pair		65	165	0.016	1	0	Warham, J. 1990. The petrels: their ecology and breeding systems. London: Academic Press; Warham, J. 1996. The behaviour, population biology and physiology of the petrels. Vancouver: Academic Press		Ens, B., S. Choudhury and J. M. Black 1996. Mate fidelity and divorce in monogamous birds. Pages 344-395 in J. M. Black, ed. Partnerships in Birds: The Study of Monogamy. Oxford University Press, Oxford.		Cockburn, A. 2006. Prevalence of different modes of parental care in birds. Proceedings of the Royal Society of London B 273:1375-1383.		Collated by Jeschke. J. and Kokko, H. 2008. Mortality and other determinants of bird divorce rate. Behavioral Ecology and Sociobiology 63(1) 1-9.	Collated by Jeschke. J. and Kokko, H. 2008. Mortality and other determinants of bird divorce rate. Behavioral Ecology and Sociobiology 63(1) 1-9.	Ens, B., S. Choudhury and J. M. Black 1996. Mate fidelity and divorce in monogamous birds. Pages 344-395 in J. M. Black, ed. Partnerships in Birds: The Study of Monogamy. Oxford University Press, Oxford.	Dubois, F., Cezilly, F., and Pagel, M. 1998. Mate fidelity and coloniality in waterbirds: a comparative analysis. Oecologia 116: 433-550	Collated by Jeschke. J. and Kokko, H. 2008. Mortality and other determinants of bird divorce rate. Behavioral Ecology and Sociobiology 63(1) 1-9.
Procellariiformes	Diomedeidae	Phoebastria_irrorata	Waved Albatross	1	0	17	Pair		61	167	0.05	0	0	Warham, J. 1990. The petrels: their ecology and breeding systems. London: Academic Press; Warham, J. 1996. The behaviour, population biology and physiology of the petrels. Vancouver: Academic Press		Ens, B., S. Choudhury and J. M. Black 1996. Mate fidelity and divorce in monogamous birds. Pages 344-395 in J. M. Black, ed. Partnerships in Birds: The Study of Monogamy. Oxford University Press, Oxford.	Huyvaert, K. P., and Parker, P. G. 2010. Extra-pair paternity in waved albatrosses: genetic relationships among females, social mates and genetic sires. Behaviour 147: 1591-1613	Cockburn, A. 2006. Prevalence of different modes of parental care in birds. Proceedings of the Royal Society of London B 273:1375-1383.		Collated by Jeschke. J. and Kokko, H. 2008. Mortality and other determinants of bird divorce rate. Behavioral Ecology and Sociobiology 63(1) 1-9.	Collated by Jeschke. J. and Kokko, H. 2008. Mortality and other determinants of bird divorce rate. Behavioral Ecology and Sociobiology 63(1) 1-9.	Ens, B., S. Choudhury and J. M. Black 1996. Mate fidelity and divorce in monogamous birds. Pages 344-395 in J. M. Black, ed. Partnerships in Birds: The Study of Monogamy. Oxford University Press, Oxford.	Dubois, F., Cezilly, F., and Pagel, M. 1998. Mate fidelity and coloniality in waterbirds: a comparative analysis. Oecologia 116: 433-436	Collated by Jeschke. J. and Kokko, H. 2008. Mortality and other determinants of bird divorce rate. Behavioral Ecology and Sociobiology 63(1) 1-9.
Procellariiformes	Diomedeidae	Phoebetria_fusca	Sooty Albatross	1	0.05		Pair		70	160	0.1	0		Warham, J. 1990. The petrels: their ecology and breeding systems. London: Academic Press; Warham, J. 1996. The behaviour, population biology and physiology of the petrels. Vancouver: Academic Press		Dubois, F., Cezilly, F., and Pagel, M. 1998. Mate fidelity and coloniality in waterbirds: a comparative analysis. Oecologia 116: 433-423		Cockburn, A. 2006. Prevalence of different modes of parental care in birds. Proceedings of the Royal Society of London B 273:1375-1383.		Collated by Jeschke. J. and Kokko, H. 2008. Mortality and other determinants of bird divorce rate. Behavioral Ecology and Sociobiology 63(1) 1-9.	Collated by Jeschke. J. and Kokko, H. 2008. Mortality and other determinants of bird divorce rate. Behavioral Ecology and Sociobiology 63(1) 1-9.	del Hoyo, J., Elliott, A., Sargatal, J., Christie, D.A. & de Juana, E. (eds.). Handbook of the Birds of the World Alive. Lynx Edicions, Barcelona.	Dubois, F., Cezilly, F., and Pagel, M. 1998. Mate fidelity and coloniality in waterbirds: a comparative analysis. Oecologia 116: 433-428
Phoenicopteriformes	Ciconiidae	Phoenicopterus_ruber	American Flamingo	0	0.99		Pair	1.04702	29.5	72.5	0.065	1	0	Rose, P. E., and Croft, D. P. 2015. Evidence of directed interactions between individuals in captive flamingo flocks. Open Research Exeter. https://ore.exeter.ac.uk/repository/handle/10871/18447	Extensive detail on behaviours with no mention of allopreening	Cezilly, F and Nager, R. 1995. Comparative evidence for a positive association between divorce and extra-pair paternity in birds. Proceedings: Biological Sciences 262(1363) 7-12		Cockburn, A. 2006. Prevalence of different modes of parental care in birds. Proceedings of the Royal Society of London B 273:1375-1383.	Remes, V., Freckleton, R. P., Tokolyi, J., Liker, A., and Szekely, T. 2015. The evolution of parental cooperation in birds. Proceeding of the National Academy of Sciences 112(44):13603-13608	Collated by Jeschke. J. and Kokko, H. 2008. Mortality and other determinants of bird divorce rate. Behavioral Ecology and Sociobiology 63(1) 1-9.	Collated by Jeschke. J. and Kokko, H. 2008. Mortality and other determinants of bird divorce rate. Behavioral Ecology and Sociobiology 63(1) 1-9.	Cezilly, F and Nager, R. 1995. Comparative evidence for a positive association between divorce and extra-pair paternity in birds. Proceedings: Biological Sciences 262(1363) 7-12	Dubois, F., Cezilly, F., and Pagel, M. 1998. Mate fidelity and coloniality in waterbirds: a comparative analysis. Oecologia 116: 433-536	Collated by Jeschke. J. and Kokko, H. 2008. Mortality and other determinants of bird divorce rate. Behavioral Ecology and Sociobiology 63(1) 1-9.
Bucerotiformes	Phoeniculidae	Phoeniculus_purpureus	Green Woodhoopoe	1	0	0	Cooperative	-0.816132	17.5		0.116	0	0	Radford, A. and Du Plessis, M. 2006. Dual function of allopreening in the cooperatively breeding green woodhoopoe, Phoeniculus purpureus. Behavioral Ecology and Sociobiology 61(2):221-230		Ens, B., S. Choudhury and J. M. Black 1996. Mate fidelity and divorce in monogamous birds. Pages 344-395 in J. M. Black, ed. Partnerships in Birds: The Study of Monogamy. Oxford University Press, Oxford.	Cornwallis, C. K., West, S. A., Davis, K. E., and Griffin, A. S. 2010. Promiscuity and the evolutionary transition to complex societies. Nature Letters 466: 969-978	Cockburn, A. 2006. Prevalence of different modes of parental care in birds. Proceedings of the Royal Society of London B 273:1375-1383.	Remes, V., Freckleton, R. P., Tokolyi, J., Liker, A., and Szekely, T. 2015. The evolution of parental cooperation in birds. Proceeding of the National Academy of Sciences 112(44):13603-13608	Collated by Jeschke. J. and Kokko, H. 2008. Mortality and other determinants of bird divorce rate. Behavioral Ecology and Sociobiology 63(1) 1-9.		Ens, B., S. Choudhury and J. M. Black 1996. Mate fidelity and divorce in monogamous birds. Pages 344-395 in J. M. Black, ed. Partnerships in Birds: The Study of Monogamy. Oxford University Press, Oxford.	del Hoyo, J., Elliott, A., Sargatal, J., Christie, D.A. & de Juana, E. (eds.). Handbook of the Birds of the World Alive. Lynx Edicions, Barcelona.	Collated by Jeschke. J. and Kokko, H. 2008. Mortality and other determinants of bird divorce rate. Behavioral Ecology and Sociobiology 63(1) 1-9.
Passeriformes	Sylviidae	Phylloscopus_collybita	Common Chiffchaff	0			Pair	-0.590835	14	30				Cramp, S. and Simmons, K. E. L. (eds) 1992. Handbook of the birds of Europe, the Middle East and North Africa: the birds of the Western Palearctic: Warblers Volume 6. Oxford, Oxford University Press.	Extensive detail on behaviours with no mention of allopreening			Cockburn, A. 2006. Prevalence of different modes of parental care in birds. Proceedings of the Royal Society of London B 273:1375-1383.	Remes, V., Freckleton, R. P., Tokolyi, J., Liker, A., and Szekely, T. 2015. The evolution of parental cooperation in birds. Proceeding of the National Academy of Sciences 112(44):13603-13608	Cramp, S. and Simmons, K. E. L. (eds) 1992. Handbook of the birds of Europe, the Middle East and North Africa: the birds of the Western Palearctic: Warblers Volume 6. Oxford, Oxford University Press.	Cramp, S. and Simmons, K. E. L. (eds) 1992. Handbook of the birds of Europe, the Middle East and North Africa: the birds of the Western Palearctic: Warblers Volume 6. Oxford, Oxford University Press.
Passeriformes	Sylviidae	Phylloscopus_sibilatrix	Wood Warbler	0			Pair	0.0341653	13					Cramp, S. and Simmons, K. E. L. (eds) 1992. Handbook of the birds of Europe, the Middle East and North Africa: the birds of the Western Palearctic: Warblers Volume 6. Oxford, Oxford University Press.	Extensive detail on behaviours with no mention of allopreening			Cockburn, A. 2006. Prevalence of different modes of parental care in birds. Proceedings of the Royal Society of London B 273:1375-1383.	Remes, V., Freckleton, R. P., Tokolyi, J., Liker, A., and Szekely, T. 2015. The evolution of parental cooperation in birds. Proceeding of the National Academy of Sciences 112(44):13603-13608	Cramp, S. and Simmons, K. E. L. (eds) 1992. Handbook of the birds of Europe, the Middle East and North Africa: the birds of the Western Palearctic: Warblers Volume 6. Oxford, Oxford University Press.
Passeriformes	Corvidae	Pica_nuttalli	Yellow-Billed Magpie	1			Pair	-0.0305434	17	48				Reynolds, M. D. 1995. Yellow-Billed Magpie (Pica nuttalli) In The Birds of North America, No 180 (A. Poole & F. Gill eds) The Birds of North America Inc, Philadelphia, PA				Cockburn, A. 2006. Prevalence of different modes of parental care in birds. Proceedings of the Royal Society of London B 273:1375-1383.	Remes, V., Freckleton, R. P., Tokolyi, J., Liker, A., and Szekely, T. 2015. The evolution of parental cooperation in birds. Proceeding of the National Academy of Sciences 112(44):13603-13608	Reynolds, M. D. 1995. Yellow-Billed Magpie (Pica nuttalli) In The Birds of North America, No 180 (A. Poole & F. Gill eds) The Birds of North America Inc, Philadelphia, PA	Reynolds, M. D. 1995. Yellow-Billed Magpie (Pica nuttalli) In The Birds of North America, No 180 (A. Poole & F. Gill eds) The Birds of North America Inc, Philadelphia, PA
Passeriformes	Corvidae	Pica_pica	Common Magpie	1			Pair	0.0256421						Dhindsa, M., Boag, D., & Komers, P. 1989. Mate Choice in Black-Billed Magpies: The Role of Male Quality versus Quality of Defended Resources. Ornis Scandinavica (Scandinavian Journal of Ornithology), 20(3): 193-203				Cockburn, A. 2006. Prevalence of different modes of parental care in birds. Proceedings of the Royal Society of London B 273:1375-1383.	Remes, V., Freckleton, R. P., Tokolyi, J., Liker, A., and Szekely, T. 2015. The evolution of parental cooperation in birds. Proceeding of the National Academy of Sciences 112(44):13603-13608
Piciformes	Picidae	Picoides_borealis	Red Cockaded Woodpecker	0	0.05	0	Cooperative	0.298932	10.5	98	0.28	0	1	Kilham, R. 1977. Early breeding season behaviour of Red-Headed Woodpeckers. The Auk. 94(2):231-239	Extensive detail on behaviours with no mention of allopreening	Ens, B., S. Choudhury and J. M. Black 1996. Mate fidelity and divorce in monogamous birds. Pages 344-395 in J. M. Black, ed. Partnerships in Birds: The Study of Monogamy. Oxford University Press, Oxford.	Cornwallis, C. K., West, S. A., Davis, K. E., and Griffin, A. S. 2010. Promiscuity and the evolutionary transition to complex societies. Nature Letters 466: 969-977	Cockburn, A. 2006. Prevalence of different modes of parental care in birds. Proceedings of the Royal Society of London B 273:1375-1383.	Remes, V., Freckleton, R. P., Tokolyi, J., Liker, A., and Szekely, T. 2015. The evolution of parental cooperation in birds. Proceeding of the National Academy of Sciences 112(44):13603-13608	Collated by Jeschke. J. and Kokko, H. 2008. Mortality and other determinants of bird divorce rate. Behavioral Ecology and Sociobiology 63(1) 1-9.	Collated by Jeschke. J. and Kokko, H. 2008. Mortality and other determinants of bird divorce rate. Behavioral Ecology and Sociobiology 63(1) 1-9.	Ens, B., S. Choudhury and J. M. Black 1996. Mate fidelity and divorce in monogamous birds. Pages 344-395 in J. M. Black, ed. Partnerships in Birds: The Study of Monogamy. Oxford University Press, Oxford.	del Hoyo, J., Elliott, A., Sargatal, J., Christie, D.A. & de Juana, E. (eds.). Handbook of the Birds of the World Alive. Lynx Edicions, Barcelona.	Collated by Jeschke. J. and Kokko, H. 2008. Mortality and other determinants of bird divorce rate. Behavioral Ecology and Sociobiology 63(1) 1-9.
Passeriformes	Emberizidae	Pipilo_erythrophthalmus	Eastern Towhee	0			Pair	-0.0247837	12.5	30				Greenlaw, 1996. Eastern towhee (Pipilo erythrophthalmus) In Birds of North America, No 262	Extensive detail on behaviours with no mention of allopreening			Cockburn, A. 2006. Prevalence of different modes of parental care in birds. Proceedings of the Royal Society of London B 273:1375-1383.	Remes, V., Freckleton, R. P., Tokolyi, J., Liker, A., and Szekely, T. 2015. The evolution of parental cooperation in birds. Proceeding of the National Academy of Sciences 112(44):13603-13608	Greenlaw, 1996. Eastern towhee (Pipilo erythrophthalmus) In Birds of North America, No 262	Greenlaw, 1996. Eastern towhee (Pipilo erythrophthalmus) In Birds of North America, No 262
Passeriformes	Pipridae	Pipra_mentalis	Red-Capped Manakin	0			Female only	-1.03054	19					Skutch, A. F. 1949. Life history of the yellow-thighed manakin. Auk 66: 1-24.	Extensive detail on behaviours with no mention of allopreening			Cockburn, A. 2006. Prevalence of different modes of parental care in birds. Proceedings of the Royal Society of London B 273:1375-1383.	Remes, V., Freckleton, R. P., Tokolyi, J., Liker, A., and Szekely, T. 2015. The evolution of parental cooperation in birds. Proceeding of the National Academy of Sciences 112(44):13603-13608	Skutch, A. F. 1949. Life history of the yellow-thighed manakin. Auk 66: 1-24.
Passeriformes	Thraupidae	Piranga_olivacea	Scarlet Tanager	0			Pair	-0.340839						Mowbray, T. B. 1999. Scarlet Tanager (Piranga olivacea) In Birds of North America, No 479	Extensive detail on behaviours with no mention of allopreening			Cockburn, A. 2006. Prevalence of different modes of parental care in birds. Proceedings of the Royal Society of London B 273:1375-1383.	Remes, V., Freckleton, R. P., Tokolyi, J., Liker, A., and Szekely, T. 2015. The evolution of parental cooperation in birds. Proceeding of the National Academy of Sciences 112(44):13603-13608
Pelecaniformes	Threskiornithidae	Platalea_leucorodia	Eurasian Spoonbill	1	1		Pair		25	70	0.12	0	0	Hancock, J., Kushlan, J. A. & Kahl. M. P. 1992. Storks, Ibises and Spoonbills of the World. A&C Black		Kraaijeveld, K. 2003. Degree of mutual ornamentation in birds is related to divorce rate. Proceedings of the Royal Society of London B 270:1785-1791.		Cockburn, A. 2006. Prevalence of different modes of parental care in birds. Proceedings of the Royal Society of London B 273:1375-1383.		Collated by Jeschke. J. and Kokko, H. 2008. Mortality and other determinants of bird divorce rate. Behavioral Ecology and Sociobiology 63(1) 1-9.	Collated by Jeschke. J. and Kokko, H. 2008. Mortality and other determinants of bird divorce rate. Behavioral Ecology and Sociobiology 63(1) 1-9.	Lok, T., Overdijk O, Piersma T. 2013. Migration tendency delays distributional response to differential survival prospects along a flyway. Am Nat. 2013 Apr;181(4):520-31.	Kraaijeveld, K. 2003. Degree of mutual ornamentation in birds is related to divorce rate. Proceedings of the Royal Society of London B 270:1785-1791.	Collated by Jeschke. J. and Kokko, H. 2008. Mortality and other determinants of bird divorce rate. Behavioral Ecology and Sociobiology 63(1) 1-9.
Psittaciformes	Psittacidae	Platycercus_elegans	Crimson Rosella	0			Occasional coop	-0.197981	19.5					Higgins, P.J. (ed) 1999. Handbook of Australian, New Zealand and Antarctic Birds. Volume 4: Parrots to Dollarbird. Oxford University Press, Melbourne	"Allopreening does not occur"			Cockburn, A. 2006. Prevalence of different modes of parental care in birds. Proceedings of the Royal Society of London B 273:1375-1383.	Remes, V., Freckleton, R. P., Tokolyi, J., Liker, A., and Szekely, T. 2015. The evolution of parental cooperation in birds. Proceeding of the National Academy of Sciences 112(44):13603-13608	Higgins, P.J. (ed) 1999. Handbook of Australian, New Zealand and Antarctic Birds. Volume 4: Parrots to Dollarbird. Oxford University Press, Melbourne
Pelecaniformes	Threskiornithidae	Plegadis_chihi	White-Faced Ibis	1			Pair	1.23188	20	45.5				Ryder, R. A., and Manry, D. E. 1994. White-faced Ibis (Plegadis chihi). In Birds of North America, No 130				Cockburn, A. 2006. Prevalence of different modes of parental care in birds. Proceedings of the Royal Society of London B 273:1375-1383.	Remes, V., Freckleton, R. P., Tokolyi, J., Liker, A., and Szekely, T. 2015. The evolution of parental cooperation in birds. Proceeding of the National Academy of Sciences 112(44):13603-13608	Ryder, R. A., and Manry, D. E. 1994. White-faced Ibis (Plegadis chihi). In Birds of North America, No 130	Ryder, R. A., and Manry, D. E. 1994. White-faced Ibis (Plegadis chihi). In Birds of North America, No 130
Pelecaniformes	Threskiornithidae	Plegadis_falcinellus	Glossy Ibis	1			Pair	0.547023	21					Davis, W. E. Jr., and Kricher, J. 2000. Glossy Ibis (Plegadis falcinellus). In Birds of North America, No 545				Cockburn, A. 2006. Prevalence of different modes of parental care in birds. Proceedings of the Royal Society of London B 273:1375-1383.	Remes, V., Freckleton, R. P., Tokolyi, J., Liker, A., and Szekely, T. 2015. The evolution of parental cooperation in birds. Proceeding of the National Academy of Sciences 112(44):13603-13608	Davis, W. E. Jr., and Kricher, J. 2000. Glossy Ibis (Plegadis falcinellus). In Birds of North America, No 545
Passeriformes	Ploceidae	Plocepasser_mahali	White-Browed Sparrow-Weaver	0			Cooperative	-0.608919						Ferguson, J.W.H. 1988. Geographic variation in social behaviour of whitebrowed sparrow-weavers, Plocepasser mahali. South African Journal of Zoology, 23(1): 1-6	Extensive detail on behaviours with no mention of allopreening			Cockburn, A. 2006. Prevalence of different modes of parental care in birds. Proceedings of the Royal Society of London B 273:1375-1383.	Remes, V., Freckleton, R. P., Tokolyi, J., Liker, A., and Szekely, T. 2015. The evolution of parental cooperation in birds. Proceeding of the National Academy of Sciences 112(44):13603-13608
Charadriiformes	Charadriidae	Pluvialis_apricaria	Eurasian Golden Plover	0			Pair	0.817946	30					Cramp, S. and Simmons, K. E. L. (eds) 1983. Handbook of the birds of Europe, the Middle East and North Africa: the birds of the Western Palearctic: Waders to Gulls Volume 3. Oxford, Oxford University Press.	Extensive detail on behaviours with no mention of allopreening			Cockburn, A. 2006. Prevalence of different modes of parental care in birds. Proceedings of the Royal Society of London B 273:1375-1383.	Remes, V., Freckleton, R. P., Tokolyi, J., Liker, A., and Szekely, T. 2015. The evolution of parental cooperation in birds. Proceeding of the National Academy of Sciences 112(44):13603-13608	Cramp, S. and Simmons, K. E. L. (eds) 1983. Handbook of the birds of Europe, the Middle East and North Africa: the birds of the Western Palearctic: Waders to Gulls Volume 3. Oxford, Oxford University Press.
Charadriiformes	Charadriidae	Pluvialis_dominica	American Golden Plover	0			Pair	0.217946	26.5					Johnson, O. W. & Connors, P. G. 1996. American Golden Plover (Pluvialis dominica) In The Birds of North America, No 201-202 (A. Poole & F. Gill eds) The Birds of North America Inc, Philadelphia, PA	Extensive detail on behaviours with no mention of allopreening			Cockburn, A. 2006. Prevalence of different modes of parental care in birds. Proceedings of the Royal Society of London B 273:1375-1383.	Remes, V., Freckleton, R. P., Tokolyi, J., Liker, A., and Szekely, T. 2015. The evolution of parental cooperation in birds. Proceeding of the National Academy of Sciences 112(44):13603-13608	Johnson, O. W. & Connors, P. G. 1996. American Golden Plover (Pluvialis dominica) In The Birds of North America, No 201-202 (A. Poole & F. Gill eds) The Birds of North America Inc, Philadelphia, PA
Charadriiformes	Charadriidae	Pluvialis_fulva	Pacific Golden Plover	0			Pair	0.854267	25					Johnson, O. W. & Connors, P. G. 1996. American Golden Plover (Pluvialis dominica) In The Birds of North America, No 201-202 (A. Poole & F. Gill eds) The Birds of North America Inc, Philadelphia, PA	Extensive detail on behaviours with no mention of allopreening			Cockburn, A. 2006. Prevalence of different modes of parental care in birds. Proceedings of the Royal Society of London B 273:1375-1383.	Remes, V., Freckleton, R. P., Tokolyi, J., Liker, A., and Szekely, T. 2015. The evolution of parental cooperation in birds. Proceeding of the National Academy of Sciences 112(44):13603-13608	Johnson, O. W. & Connors, P. G. 1996. American Golden Plover (Pluvialis dominica) In The Birds of North America, No 201-202 (A. Poole & F. Gill eds) The Birds of North America Inc, Philadelphia, PA
Charadriiformes	Charadridae	Pluvialis_squatarola	Grey Plover	0	0.048		Pair		25	36.7	0.405	0	0	Byrkjedal, I. and Thompson, D. 1998. Tundra Plovers: The Eurasian, Pacific and American Golden Plovers and Grey Plover. London: T. & A.D. Poyser	Extensive detail on behaviours ('song flights') with no mention of allopreening	Ens, B., S. Choudhury and J. M. Black 1996. Mate fidelity and divorce in monogamous birds. Pages 344-395 in J. M. Black, ed. Partnerships in Birds: The Study of Monogamy. Oxford University Press, Oxford.		Cockburn, A. 2006. Prevalence of different modes of parental care in birds. Proceedings of the Royal Society of London B 273:1375-1383.		Collated by Jeschke. J. and Kokko, H. 2008. Mortality and other determinants of bird divorce rate. Behavioral Ecology and Sociobiology 63(1) 1-9.	Collated by Jeschke. J. and Kokko, H. 2008. Mortality and other determinants of bird divorce rate. Behavioral Ecology and Sociobiology 63(1) 1-9.	Ens, B., S. Choudhury and J. M. Black 1996. Mate fidelity and divorce in monogamous birds. Pages 344-395 in J. M. Black, ed. Partnerships in Birds: The Study of Monogamy. Oxford University Press, Oxford.	Kraaijeveld, K. 2003. Degree of mutual ornamentation in birds is related to divorce rate. Proceedings of the Royal Society of London B 270:1785-1791.	Collated by Jeschke. J. and Kokko, H. 2008. Mortality and other determinants of bird divorce rate. Behavioral Ecology and Sociobiology 63(1) 1-9.
Caprimulgiformes	Podargidae	Podargus_strigoides	Tawny Frogmouth	1			Pair	0.689502	29					Higgins, P.J. (ed) 1999. Handbook of Australian, New Zealand and Antarctic Birds. Volume 4: Parrots to Dollarbird. Oxford University Press, Melbourne.	"pair occasionally mutual preen"			Cockburn, A. 2006. Prevalence of different modes of parental care in birds. Proceedings of the Royal Society of London B 273:1375-1383.	Remes, V., Freckleton, R. P., Tokolyi, J., Liker, A., and Szekely, T. 2015. The evolution of parental cooperation in birds. Proceeding of the National Academy of Sciences 112(44):13603-13608	Higgins, P.J. (ed) 1999. Handbook of Australian, New Zealand and Antarctic Birds. Volume 4: Parrots to Dollarbird. Oxford University Press, Melbourne.
Podicipediformes	Podicipedidae	Podiceps_auritus	Horned Grebe	0	0.864		Occasional coop		23.5	20		0	0	Cullen, J. and Ashmole, N. 1963. The black noddy Anous tenuirostris on Ascension Island, Part 2: Behaviour. Ibis 103b:423-446; Stedman, S. J. 2000. Horned Grebe. In The Birds of North America, No 505. (A. Poole & F. Gill eds) The Birds of North America Inc, Philadelphia, PA; Gauthier J. and Aubry Y. (eds.) 1996. The breeding birds of Québec: atlas of the breeding birds of southern Québec. Associa…	Extensive detail on behaviours with no mention of allopreening	Kraaijeveld, K. 2003. Degree of mutual ornamentation in birds is related to divorce rate. Proceedings of the Royal Society of London B 270:1785-1791.		Cockburn, A. 2006. Prevalence of different modes of parental care in birds. Proceedings of the Royal Society of London B 273:1375-1383.		Collated by Jeschke. J. and Kokko, H. 2008. Mortality and other determinants of bird divorce rate. Behavioral Ecology and Sociobiology 63(1) 1-9.	Stedman, S. J. 2000. Horned Grebe (Podiceps auritus). In The Birds of North America, No. 505		Kraaijeveld, K. 2003. Degree of mutual ornamentation in birds is related to divorce rate. Proceedings of the Royal Society of London B 270:1785-1791.	Collated by Jeschke. J. and Kokko, H. 2008. Mortality and other determinants of bird divorce rate. Behavioral Ecology and Sociobiology 63(1) 1-9.
Podicipediformes	Podicipedidae	Podiceps_cristatus	Great Crested Grebe	0			Occasional coop	0.919991	28					Cramp, S. and Simmons, K. E. L. (eds) 1977. Handbook of the birds of Europe, the Middle East and North Africa: the birds of the Western Palearctic: Ostrich to Ducks Volume 1. Oxford, Oxford University Press.	Extensive detail on behaviours with no mention of allopreening			Cockburn, A. 2006. Prevalence of different modes of parental care in birds. Proceedings of the Royal Society of London B 273:1375-1383.	Remes, V., Freckleton, R. P., Tokolyi, J., Liker, A., and Szekely, T. 2015. The evolution of parental cooperation in birds. Proceeding of the National Academy of Sciences 112(44):13603-13608	Cramp, S. and Simmons, K. E. L. (eds) 1977. Handbook of the birds of Europe, the Middle East and North Africa: the birds of the Western Palearctic: Ostrich to Ducks Volume 1. Oxford, Oxford University Press.
Podicipediformes	Podicipedidae	Podiceps_grisegena	Red Necked Grebe	0	0.32		Pair		28.4	51		0	0	Cullen, J. and Ashmole, N. 1963. The black noddy Anous tenuirostris on Ascension Island, Part 2: Behaviour. Ibis 103b:423-446; Stout, B. E., & Nuechterlein, G. L. 1999. Red-Necked Grebe. In The Birds of North America, No 465. (A. Poole & F. Gill eds) The Birds of North America Inc, Philadelphia, PA.	Extensive detail on behaviours with no mention of allopreening	Kraaijeveld, K. 2003. Degree of mutual ornamentation in birds is related to divorce rate. Proceedings of the Royal Society of London B 270:1785-1791.		Cockburn, A. 2006. Prevalence of different modes of parental care in birds. Proceedings of the Royal Society of London B 273:1375-1383.		Collated by Jeschke. J. and Kokko, H. 2008. Mortality and other determinants of bird divorce rate. Behavioral Ecology and Sociobiology 63(1) 1-9.	Collated by Jeschke. J. and Kokko, H. 2008. Mortality and other determinants of bird divorce rate. Behavioral Ecology and Sociobiology 63(1) 1-9.		Kraaijeveld, K. 2003. Degree of mutual ornamentation in birds is related to divorce rate. Proceedings of the Royal Society of London B 270:1785-1791.	Collated by Jeschke. J. and Kokko, H. 2008. Mortality and other determinants of bird divorce rate. Behavioral Ecology and Sociobiology 63(1) 1-9.
Podicipediformes	Podicipedidae	Podiceps_nigricollis	Black-Necked Grebe (Eared Grebe)	0			Pair	1.04702	21	20				Cullen, S. A., Jehl, J. R. Jr., and Nuechterlein, G. L. 1999. Eared Grebe (Podiceps nigricollis) In Birds of North America, No 433	Extensive detail on behaviours with no mention of allopreening			Cockburn, A. 2006. Prevalence of different modes of parental care in birds. Proceedings of the Royal Society of London B 273:1375-1383.	Remes, V., Freckleton, R. P., Tokolyi, J., Liker, A., and Szekely, T. 2015. The evolution of parental cooperation in birds. Proceeding of the National Academy of Sciences 112(44):13603-13608	Cullen, S. A., Jehl, J. R. Jr., and Nuechterlein, G. L. 1999. Eared Grebe (Podiceps nigricollis) In Birds of North America, No 433	Cullen, S. A., Jehl, J. R. Jr., and Nuechterlein, G. L. 1999. Eared Grebe (Podiceps nigricollis) In Birds of North America, No 433
Passeriformes	Estrildidae	Poephila_cincta	Black-Throated Finch	1			Pair	0.784165	13					Higgins, P.J., Peter, J.M. & Cowling, S.J. (Eds) 2006. Handbook of Australian, New Zealand and Antarctic Birds. Volume 7: Boatbill to Starlings. Oxford University Press, Melbourne				Cockburn, A. 2006. Prevalence of different modes of parental care in birds. Proceedings of the Royal Society of London B 273:1375-1383.	Remes, V., Freckleton, R. P., Tokolyi, J., Liker, A., and Szekely, T. 2015. The evolution of parental cooperation in birds. Proceeding of the National Academy of Sciences 112(44):13603-13608	Higgins, P.J., Peter, J.M. & Cowling, S.J. (Eds) 2006. Handbook of Australian, New Zealand and Antarctic Birds. Volume 7: Boatbill to Starlings. Oxford University Press, Melbourne
Anseriformes	Anatidae	Polysticta_stelleri	Steller's Eider	0			Female only	-0.895733	26.5					Frederickson, L. H. 2001. Stellar's Eider (Polysticta stelleri) In Birds of North America, No 571	Extensive detail on behaviours with no mention of allopreening			Cockburn, A. 2006. Prevalence of different modes of parental care in birds. Proceedings of the Royal Society of London B 273:1375-1383.	Remes, V., Freckleton, R. P., Tokolyi, J., Liker, A., and Szekely, T. 2015. The evolution of parental cooperation in birds. Proceeding of the National Academy of Sciences 112(44):13603-13608	Frederickson, L. H. 2001. Stellar's Eider (Polysticta stelleri) In Birds of North America, No 571
Passeriformes	Pomatostomidae	Pomatostomus_temporalis	Grey-Crowned Babbler	0			Cooperative	0.159165	21					Higgins, P.J. & Peter J.M. (eds) 2002. Handbook of Australian, New Zealand and Antarctic Birds. Volume 6: Pardalotes to Shrike-thrushes. Oxford University Press, Melbourne	Extensive detail on behaviours with no mention of allopreening			Cockburn, A. 2006. Prevalence of different modes of parental care in birds. Proceedings of the Royal Society of London B 273:1375-1383.	Remes, V., Freckleton, R. P., Tokolyi, J., Liker, A., and Szekely, T. 2015. The evolution of parental cooperation in birds. Proceeding of the National Academy of Sciences 112(44):13603-13608	Higgins, P.J. & Peter J.M. (eds) 2002. Handbook of Australian, New Zealand and Antarctic Birds. Volume 6: Pardalotes to Shrike-thrushes. Oxford University Press, Melbourne
Gruiformes	Rallidae	Porphyrio_hochstetteri	South Island Takahe	1			Unknown	1.04702						aaa				Cockburn, A. 2006. Prevalence of different modes of parental care in birds. Proceedings of the Royal Society of London B 273:1375-1383.	Remes, V., Freckleton, R. P., Tokolyi, J., Liker, A., and Szekely, T. 2015. The evolution of parental cooperation in birds. Proceeding of the National Academy of Sciences 112(44):13603-13608
Gruiformes	Rallidae	Porphyrio_porphyrio	Western Swamphen (Purple Swamphen)	1			Cooperative	0.753324	25					Marchant, S. & Higgins, P.J. (eds) 1993. Handbook of Australian, New Zealand and Antarctic Birds. Volume 2: Raptors to Lapwings. Oxford University Press, Melbourne.				Cockburn, A. 2006. Prevalence of different modes of parental care in birds. Proceedings of the Royal Society of London B 273:1375-1383.	Remes, V., Freckleton, R. P., Tokolyi, J., Liker, A., and Szekely, T. 2015. The evolution of parental cooperation in birds. Proceeding of the National Academy of Sciences 112(44):13603-13608	Marchant, S. & Higgins, P.J. (eds) 1993. Handbook of Australian, New Zealand and Antarctic Birds. Volume 2: Raptors to Lapwings. Oxford University Press, Melbourne.
Gruiformes	Rallidae	Porzana_carolina	Sora	1			Pair	1.04702						Kaufmann, G. W. 1983. Displays and vocalizations of the Sora and the Virginia Rail. Wilson Bull 95:42-59				Cockburn, A. 2006. Prevalence of different modes of parental care in birds. Proceedings of the Royal Society of London B 273:1375-1383.	Remes, V., Freckleton, R. P., Tokolyi, J., Liker, A., and Szekely, T. 2015. The evolution of parental cooperation in birds. Proceeding of the National Academy of Sciences 112(44):13603-13608
Procellariiformes	Procellariidae	Procellaria_aequinoctialis	White Chinned Petrel	1	0.07		Pair		59.5	96.5	0.21	1		Warham, J. 1990. The petrels: their ecology and breeding systems. London: Academic Press; Warham, J. 1996. The behaviour, population biology and physiology of the petrels. Vancouver: Academic Press		Dubois, F., Cezilly, F., and Pagel, M. 1998. Mate fidelity and coloniality in waterbirds: a comparative analysis. Oecologia 116: 433-426		Cockburn, A. 2006. Prevalence of different modes of parental care in birds. Proceedings of the Royal Society of London B 273:1375-1383.		Collated by Jeschke. J. and Kokko, H. 2008. Mortality and other determinants of bird divorce rate. Behavioral Ecology and Sociobiology 63(1) 1-9.	Collated by Jeschke. J. and Kokko, H. 2008. Mortality and other determinants of bird divorce rate. Behavioral Ecology and Sociobiology 63(1) 1-9.	del Hoyo, J., Elliott, A., Sargatal, J., Christie, D.A. & de Juana, E. (eds.). Handbook of the Birds of the World Alive. Lynx Edicions, Barcelona.	Dubois, F., Cezilly, F., and Pagel, M. 1998. Mate fidelity and coloniality in waterbirds: a comparative analysis. Oecologia 116: 433-542
Passeriformes	Prunellidae	Prunella_collaris	Alpine Accentor	0			Cooperative	0.300135	14.5					Cramp, S. and Simmons, K. E. L. (eds) 1988. Handbook of the birds of Europe, the Middle East and North Africa: the birds of the Western Palearctic: Tyrant Flycatchers to Thrushes Volume 5. Oxford, Oxford University Press.	Extensive detail on behaviours with no mention of allopreening			Cockburn, A. 2006. Prevalence of different modes of parental care in birds. Proceedings of the Royal Society of London B 273:1375-1383.	Remes, V., Freckleton, R. P., Tokolyi, J., Liker, A., and Szekely, T. 2015. The evolution of parental cooperation in birds. Proceeding of the National Academy of Sciences 112(44):13603-13608	Cramp, S. and Simmons, K. E. L. (eds) 1988. Handbook of the birds of Europe, the Middle East and North Africa: the birds of the Western Palearctic: Tyrant Flycatchers to Thrushes Volume 5. Oxford, Oxford University Press.
Passeriformes	Prunellidae	Prunella_modularis	Dunnock	0			Cooperative	-0.230543	12.5	27				Cramp, S. and Simmons, K. E. L. (eds) 1988. Handbook of the birds of Europe, the Middle East and North Africa: the birds of the Western Palearctic: Tyrant Flycatchers to Thrushes Volume 5. Oxford, Oxford University Press.	Extensive detail on behaviours with no mention of allopreening			Cockburn, A. 2006. Prevalence of different modes of parental care in birds. Proceedings of the Royal Society of London B 273:1375-1383.	Remes, V., Freckleton, R. P., Tokolyi, J., Liker, A., and Szekely, T. 2015. The evolution of parental cooperation in birds. Proceeding of the National Academy of Sciences 112(44):13603-13608	Cramp, S. and Simmons, K. E. L. (eds) 1988. Handbook of the birds of Europe, the Middle East and North Africa: the birds of the Western Palearctic: Tyrant Flycatchers to Thrushes Volume 5. Oxford, Oxford University Press.	Cramp, S. and Simmons, K. E. L. (eds) 1988. Handbook of the birds of Europe, the Middle East and North Africa: the birds of the Western Palearctic: Tyrant Flycatchers to Thrushes Volume 5. Oxford, Oxford University Press.
Passeriformes	Icteridae	Psarocolius_montezuma	Montezuma Oropendola	0			Female only	-0.888189						Webster, M. 2016. Personal communication	Polygynous			Cockburn, A. 2006. Prevalence of different modes of parental care in birds. Proceedings of the Royal Society of London B 273:1375-1383.	Remes, V., Freckleton, R. P., Tokolyi, J., Liker, A., and Szekely, T. 2015. The evolution of parental cooperation in birds. Proceeding of the National Academy of Sciences 112(44):13603-13608
Passeriformes	Ptilonorhynchidae	Ptilonorhynchus_violaceus	Satin Bowerbird	0			Female only	-1.16764						Frith, C.B. & Frith, D.W. 2004. The Bowerbirds (Bird Families of the World 10). Oxford University Press.	Polygynous			Cockburn, A. 2006. Prevalence of different modes of parental care in birds. Proceedings of the Royal Society of London B 273:1375-1383.	Remes, V., Freckleton, R. P., Tokolyi, J., Liker, A., and Szekely, T. 2015. The evolution of parental cooperation in birds. Proceeding of the National Academy of Sciences 112(44):13603-13608
Passeriformes	Paradisaeidae	Ptiloris_victoriae	Victoria's Riflebird	0			Female only	-1.10107						Higgins, P.J., J.M. Peter & S.J. Cowling (eds) 2006. Handbook of Australian, New Zealand and Antarctic Birds. Volume 7: Boatbill to Starlings. Oxford University Press, Melbourne.	Extensive detail on behaviours with no mention of allopreening; Polygynous			Cockburn, A. 2006. Prevalence of different modes of parental care in birds. Proceedings of the Royal Society of London B 273:1375-1383.	Remes, V., Freckleton, R. P., Tokolyi, J., Liker, A., and Szekely, T. 2015. The evolution of parental cooperation in birds. Proceeding of the National Academy of Sciences 112(44):13603-13608
Charadriiformes	Alcidae	Ptychoramphus_aleuticus	Cassin's Auklet	0	0.073		Pair		38	41	0.25	1	0	Gaston, A. J. and Jones, I. L. 1998. The Auks: Alcidae (Bird Families of the World). London: Oxford University Press	Extensive detail on behaviours with no mention of allopreening	Ens, B., S. Choudhury and J. M. Black 1996. Mate fidelity and divorce in monogamous birds. Pages 344-395 in J. M. Black, ed. Partnerships in Birds: The Study of Monogamy. Oxford University Press, Oxford.		Cockburn, A. 2006. Prevalence of different modes of parental care in birds. Proceedings of the Royal Society of London B 273:1375-1383.		Collated by Jeschke. J. and Kokko, H. 2008. Mortality and other determinants of bird divorce rate. Behavioral Ecology and Sociobiology 63(1) 1-9.	Collated by Jeschke. J. and Kokko, H. 2008. Mortality and other determinants of bird divorce rate. Behavioral Ecology and Sociobiology 63(1) 1-9.	Ens, B., S. Choudhury and J. M. Black 1996. Mate fidelity and divorce in monogamous birds. Pages 344-395 in J. M. Black, ed. Partnerships in Birds: The Study of Monogamy. Oxford University Press, Oxford.	Dubois, F., Cezilly, F., and Pagel, M. 1998. Mate fidelity and coloniality in waterbirds: a comparative analysis. Oecologia 116: 433-560	Collated by Jeschke. J. and Kokko, H. 2008. Mortality and other determinants of bird divorce rate. Behavioral Ecology and Sociobiology 63(1) 1-9.
Procellariiformes	Procellariidae	Puffinus_griseus	Sooty Shearwater	1	0.16		Pair		52.7	96.8	0.7	1		Warham, J. 1990. The petrels: their ecology and breeding systems. London: Academic Press; Warham, J. 1996. The behaviour, population biology and physiology of the petrels. Vancouver: Academic Press		Dubois, F., Cezilly, F., and Pagel, M. 1998. Mate fidelity and coloniality in waterbirds: a comparative analysis. Oecologia 116: 433-433		Cockburn, A. 2006. Prevalence of different modes of parental care in birds. Proceedings of the Royal Society of London B 273:1375-1383.		Collated by Jeschke. J. and Kokko, H. 2008. Mortality and other determinants of bird divorce rate. Behavioral Ecology and Sociobiology 63(1) 1-9.	Collated by Jeschke. J. and Kokko, H. 2008. Mortality and other determinants of bird divorce rate. Behavioral Ecology and Sociobiology 63(1) 1-9.	del Hoyo, J., Elliott, A., Sargatal, J., Christie, D.A. & de Juana, E. (eds.). Handbook of the Birds of the World Alive. Lynx Edicions, Barcelona.	Dubois, F., Cezilly, F., and Pagel, M. 1998. Mate fidelity and coloniality in waterbirds: a comparative analysis. Oecologia 116: 433-544
Procellariiformes	Procellariidae	Puffinus_puffinus	Manx Shearwater	1	0.097		Pair		51	60	0.098	0	0	Warham, J. 1990. The petrels: their ecology and breeding systems. London: Academic Press; Warham, J. 1996. The behaviour, population biology and physiology of the petrels. Vancouver: Academic Press		Ens, B., S. Choudhury and J. M. Black 1996. Mate fidelity and divorce in monogamous birds. Pages 344-395 in J. M. Black, ed. Partnerships in Birds: The Study of Monogamy. Oxford University Press, Oxford.		Cockburn, A. 2006. Prevalence of different modes of parental care in birds. Proceedings of the Royal Society of London B 273:1375-1383.		Collated by Jeschke. J. and Kokko, H. 2008. Mortality and other determinants of bird divorce rate. Behavioral Ecology and Sociobiology 63(1) 1-9.	Collated by Jeschke. J. and Kokko, H. 2008. Mortality and other determinants of bird divorce rate. Behavioral Ecology and Sociobiology 63(1) 1-9.	Ens, B., S. Choudhury and J. M. Black 1996. Mate fidelity and divorce in monogamous birds. Pages 344-395 in J. M. Black, ed. Partnerships in Birds: The Study of Monogamy. Oxford University Press, Oxford.	Dubois, F., Cezilly, F., and Pagel, M. 1998. Mate fidelity and coloniality in waterbirds: a comparative analysis. Oecologia 116: 433-437	Collated by Jeschke. J. and Kokko, H. 2008. Mortality and other determinants of bird divorce rate. Behavioral Ecology and Sociobiology 63(1) 1-9.
Procellariiformes	Procellariidae	Puffinus_tenuirostris	Short Tailed Shearwater	1	0.172	15	Pair		53.5	94	0.048	1	0	Warham, J. 1990. The petrels: their ecology and breeding systems. London: Academic Press; Warham, J. 1996. The behaviour, population biology and physiology of the petrels. Vancouver: Academic Press		Ens, B., S. Choudhury and J. M. Black 1996. Mate fidelity and divorce in monogamous birds. Pages 344-395 in J. M. Black, ed. Partnerships in Birds: The Study of Monogamy. Oxford University Press, Oxford.	Austin, J. J. and Parkin, D. T. 1996. Low frequency of extra-pair paternity in two colonies of the socially monogamous short-tailed shearwater Puffinus Tenuirostris. Molecular Ecology 5: 145–150	Cockburn, A. 2006. Prevalence of different modes of parental care in birds. Proceedings of the Royal Society of London B 273:1375-1383.		Collated by Jeschke. J. and Kokko, H. 2008. Mortality and other determinants of bird divorce rate. Behavioral Ecology and Sociobiology 63(1) 1-9.	Collated by Jeschke. J. and Kokko, H. 2008. Mortality and other determinants of bird divorce rate. Behavioral Ecology and Sociobiology 63(1) 1-9.	Ens, B., S. Choudhury and J. M. Black 1996. Mate fidelity and divorce in monogamous birds. Pages 344-395 in J. M. Black, ed. Partnerships in Birds: The Study of Monogamy. Oxford University Press, Oxford.	Dubois, F., Cezilly, F., and Pagel, M. 1998. Mate fidelity and coloniality in waterbirds: a comparative analysis. Oecologia 116: 433-552	Collated by Jeschke. J. and Kokko, H. 2008. Mortality and other determinants of bird divorce rate. Behavioral Ecology and Sociobiology 63(1) 1-9.
Sphenisciformes	Spheniscidae	Pygoscelis_adeliae	Adelie Penguin	0	0.281	11.1	Occasional coop		34.5	51	0.275	1	0	Williams 1995. The Penguins: Spheniscidae (Bird Families of the World). Oxford: Oxford University Press	JG. Unknown sample size or duration of study	Ens, B., S. Choudhury and J. M. Black 1996. Mate fidelity and divorce in monogamous birds. Pages 344-395 in J. M. Black, ed. Partnerships in Birds: The Study of Monogamy. Oxford University Press, Oxford.	Cornwallis, C. K., West, S. A., Davis, K. E., and Griffin, A. S. 2010. Promiscuity and the evolutionary transition to complex societies. Nature Letters 466: 969-1012	Cockburn, A. 2006. Prevalence of different modes of parental care in birds. Proceedings of the Royal Society of London B 273:1375-1383.		Collated by Jeschke. J. and Kokko, H. 2008. Mortality and other determinants of bird divorce rate. Behavioral Ecology and Sociobiology 63(1) 1-9.	Collated by Jeschke. J. and Kokko, H. 2008. Mortality and other determinants of bird divorce rate. Behavioral Ecology and Sociobiology 63(1) 1-9.	Ens, B., S. Choudhury and J. M. Black 1996. Mate fidelity and divorce in monogamous birds. Pages 344-395 in J. M. Black, ed. Partnerships in Birds: The Study of Monogamy. Oxford University Press, Oxford.	Dubois, F., Cezilly, F., and Pagel, M. 1998. Mate fidelity and coloniality in waterbirds: a comparative analysis. Oecologia 116: 433-561	Collated by Jeschke. J. and Kokko, H. 2008. Mortality and other determinants of bird divorce rate. Behavioral Ecology and Sociobiology 63(1) 1-9.
Sphenisciformes	Spheniscidae	Pygoscelis_antarcticus	Chinstrap Penguin	0	0.179	0	Pair		36	53		1	0	Williams 1995. The Penguins: Spheniscidae (Bird Families of the World). Oxford: Oxford University Press	Haftorn (1986) has rate of preening, but it is not clear whether it is allopreening or autopreening. confusing - 0.9% of observation time	Ens, B., S. Choudhury and J. M. Black 1996. Mate fidelity and divorce in monogamous birds. Pages 344-395 in J. M. Black, ed. Partnerships in Birds: The Study of Monogamy. Oxford University Press, Oxford.	Cornwallis, C. K., West, S. A., Davis, K. E., and Griffin, A. S. 2010. Promiscuity and the evolutionary transition to complex societies. Nature Letters 466: 969-984	Cockburn, A. 2006. Prevalence of different modes of parental care in birds. Proceedings of the Royal Society of London B 273:1375-1383.		Collated by Jeschke. J. and Kokko, H. 2008. Mortality and other determinants of bird divorce rate. Behavioral Ecology and Sociobiology 63(1) 1-9.	Collated by Jeschke. J. and Kokko, H. 2008. Mortality and other determinants of bird divorce rate. Behavioral Ecology and Sociobiology 63(1) 1-9.		Dubois, F., Cezilly, F., and Pagel, M. 1998. Mate fidelity and coloniality in waterbirds: a comparative analysis. Oecologia 116: 433-566	Collated by Jeschke. J. and Kokko, H. 2008. Mortality and other determinants of bird divorce rate. Behavioral Ecology and Sociobiology 63(1) 1-9.
Sphenisciformes	Spheniscidae	Pygoscelis_papua	Gentoo Penguin	0	0.238		Pair		37	80	0.15	0	0	Williams 1995. The Penguins: Spheniscidae (Bird Families of the World). Oxford: Oxford University Press	JG. Unknown sample size or duration of study	Ens, B., S. Choudhury and J. M. Black 1996. Mate fidelity and divorce in monogamous birds. Pages 344-395 in J. M. Black, ed. Partnerships in Birds: The Study of Monogamy. Oxford University Press, Oxford.		Cockburn, A. 2006. Prevalence of different modes of parental care in birds. Proceedings of the Royal Society of London B 273:1375-1383.		Collated by Jeschke. J. and Kokko, H. 2008. Mortality and other determinants of bird divorce rate. Behavioral Ecology and Sociobiology 63(1) 1-9.	Collated by Jeschke. J. and Kokko, H. 2008. Mortality and other determinants of bird divorce rate. Behavioral Ecology and Sociobiology 63(1) 1-9.	Williams 1995. The Penguins: Spheniscidae (Bird Families of the World). Oxford: Oxford University Press	Dubois, F., Cezilly, F., and Pagel, M. 1998. Mate fidelity and coloniality in waterbirds: a comparative analysis. Oecologia 116: 433-468	Collated by Jeschke. J. and Kokko, H. 2008. Mortality and other determinants of bird divorce rate. Behavioral Ecology and Sociobiology 63(1) 1-9.
Passeriformes	Corvidae	Pyrrhocorax_graculus	Yellow-Billed Chough	1			Pair	0.0470225						Holyoak, D.T. .1972. Behaviour and Ecology of Chough and Alpine Chough. Bird Study 19:215-227.				Cockburn, A. 2006. Prevalence of different modes of parental care in birds. Proceedings of the Royal Society of London B 273:1375-1383.	Remes, V., Freckleton, R. P., Tokolyi, J., Liker, A., and Szekely, T. 2015. The evolution of parental cooperation in birds. Proceeding of the National Academy of Sciences 112(44):13603-13608
Passeriformes	Corvidae	Pyrrhocorax_pyrrhocorax	Chough	1	0		Pair		19	50	0.2	0	1	Holyoak, D. 1972. Behaviour and Ecology of the Chough and the Alpine Chough, Bird Study, 19:4, 215-227,		Roberts, P. J. 1985. The choughs of Bardsey. British Birds 78:217-232.		Cockburn, A. 2006. Prevalence of different modes of parental care in birds. Proceedings of the Royal Society of London B 273:1375-1383.		del Hoyo, J., Elliott, A., Sargatal, J., Christie, D.A. & de Juana, E. (eds.). Handbook of the Birds of the World Alive. Lynx Edicions, Barcelona.	del Hoyo, J., Elliott, A., Sargatal, J., Christie, D.A. & de Juana, E. (eds.). Handbook of the Birds of the World Alive. Lynx Edicions, Barcelona.	Reid, J. M., Bignal, E. M., Bignal, S., McCracken, D. I. and Monaghan, P. (2004), Identifying the demographic determinants of population growth rate: a case study of red-billed choughs Pyrrhocorax pyrrhocorax. Journal of Animal Ecology, 73: 777–788.	del Hoyo, J., Elliott, A., Sargatal, J., Christie, D.A. & de Juana, E. (eds.). Handbook of the Birds of the World Alive. Lynx Edicions, Barcelona.	del Hoyo, J., Elliott, A., Sargatal, J., Christie, D.A. & de Juana, E. (eds.). Handbook of the Birds of the World Alive. Lynx Edicions, Barcelona.
Passeriformes	Fringillidae	Pyrrhula_pyrrhula	Eurasian Bullfinch	0			Pair	-0.307691	13	30				Cramp, S., Perrins, C. M., and Brooks, D. J. (eds) 1994. Handbook of the birds of Europe, the Middle East and North Africa: the birds of the Western Palearctic: Crow to Finches Volume 8. Oxford, Oxford University Press.	bill nibbling. Extensive detail on behaviours with no mention of allopreening			Cockburn, A. 2006. Prevalence of different modes of parental care in birds. Proceedings of the Royal Society of London B 273:1375-1383.	Remes, V., Freckleton, R. P., Tokolyi, J., Liker, A., and Szekely, T. 2015. The evolution of parental cooperation in birds. Proceeding of the National Academy of Sciences 112(44):13603-13608	Cramp, S., Perrins, C. M., and Brooks, D. J. (eds) 1994. Handbook of the birds of Europe, the Middle East and North Africa: the birds of the Western Palearctic: Crow to Finches Volume 8. Oxford, Oxford University Press.	Cramp, S., Perrins, C. M., and Brooks, D. J. (eds) 1994. Handbook of the birds of Europe, the Middle East and North Africa: the birds of the Western Palearctic: Crow to Finches Volume 8. Oxford, Oxford University Press.
Passeriformes	Icteridae	Quiscalus_quiscula	Common Grackle	0			Pair	-0.202977	13.5					Peer, B. D., and Bollinger, E. K. 1997. Common Grackle (Quiscalus quiscula). In Birds of North America, No 271	Extensive detail on behaviours with no mention of allopreening			Cockburn, A. 2006. Prevalence of different modes of parental care in birds. Proceedings of the Royal Society of London B 273:1375-1383.	Remes, V., Freckleton, R. P., Tokolyi, J., Liker, A., and Szekely, T. 2015. The evolution of parental cooperation in birds. Proceeding of the National Academy of Sciences 112(44):13603-13608	Peer, B. D., and Bollinger, E. K. 1997. Common Grackle (Quiscalus quiscula). In Birds of North America, No 271
Piciformes	Ramphastidae	Ramphastos_tucanus	Red-Billed Toucan	1			Pair	0.692093	15					Short, L. L., and Horne, J. F. M. 2001. Toucans, Barbets and Honeyguides. OUP, New York				Cockburn, A. 2006. Prevalence of different modes of parental care in birds. Proceedings of the Royal Society of London B 273:1375-1383.	Remes, V., Freckleton, R. P., Tokolyi, J., Liker, A., and Szekely, T. 2015. The evolution of parental cooperation in birds. Proceeding of the National Academy of Sciences 112(44):13603-13608	Short, L. L., and Horne, J. F. M. 2001. Toucans, Barbets and Honeyguides. OUP, New York
Piciformes	Ramphastidae	Ramphocelus_costaricensis	Cherrie's Tanager	0		55	Pair	-0.702009	12.5					Skutch, A. F. 1954. Life histories of Central American birds: families Fringillidae, Thraupidae, Icteridae, Parulidae and Coerebidae. Pacific Coast Avifauna number 31.	Extensive detail on behaviours with no mention of allopreening		Krueger, T. R., Williams, D. A. and Searcy, W. A. 2008. The genetic mating system of a tropical tanager. Condor 110: 559-562.	Cockburn, A. 2006. Prevalence of different modes of parental care in birds. Proceedings of the Royal Society of London B 273:1375-1383.	Remes, V., Freckleton, R. P., Tokolyi, J., Liker, A., and Szekely, T. 2015. The evolution of parental cooperation in birds. Proceeding of the National Academy of Sciences 112(44):13603-13608	Skutch, A. F. 1954. Life histories of Central American birds: families Fringillidae, Thraupidae, Icteridae, Parulidae and Coerebidae. Pacific Coast Avifauna number 31.
[truncated: 88 more rows]

## Sheet: Kenny_TableS1_ESM_transtion_rat
						Divorce categories				Parental cooperation categories
[truncated: 504 more rows]
